# Supplementary material for: Random and Natural Non-Coding RNA Have Similar Structural Motif Patterns but Differ in Bulge, Loop, and Bond Counts
Source: Life (Basel). 2023 Mar 6;13(3):708. doi: 10.3390/life13030708 (PMC10054693; doi:10.3390/life13030708)
Supplement: Supplementary file 1 [file life-13-00708-s001.zip]

Archive with 2 entries (2 files):
- L100_Random_Motifs_Shapes_ShannonsEntropy.csv
- RNA_random_shapes_in_nature_L100_L200_L300_L400_Lev5.xlsx
