# Supplementary material for: Random and Natural Non-Coding RNA Have Similar Structural Motif Patterns but Differ in Bulge, Loop, and Bond Counts
Source: Life (Basel). 2023 Mar 6;13(3):708. doi: 10.3390/life13030708 (PMC10054693; doi:10.3390/life13030708)
Supplement: Supplementary file 1 [file life-13-00708-s001.zip › L100_Random_Motifs_Shapes_ShannonsEntropy.csv]

Number_of_Bulges	Number_of_Loops	Number_of_Junctions	Number_of_Helices	Number_of_Bonds	Abstract shape Lev5	Shape counts	Total Shapes	Shannons Entropy H	2^H
1	2	0	7	26	['[][]' '[[][]]' '[][]' '[][][]' '[][][]' '[][]' '[]' '[[][]]' '[][]' '[][]' '[]' '[[][][]]' '[][]' '[[][]]' '[[][]]' '[][]' '[]' '[][]' '[[][]][]' '[]' '[][][]' '[[][][]]' '[][[][]]' '[[][]][]' '[][]' '[][][]' '[][]' '[[][]]' '[[][]][]' '[][][]' '[[][][]]' '[][]' '[][]' '[][]' '[]' '[[][][]]' '[][[][]]' '[[][]]' '[][]' '[][][]' '[[][]]' '[[][][]]' '[][]' '[][][][]' '[][][]' '[[][][]]' '[][]' '[[…	'[][]': 57, '[[][]]': 26, '[][][]': 22, '[]': 21, '[[][][]]': 11, '[][][][]': 6, '[[][]][]': 5, '[[][][][]]': 3, '[][[][]]': 2, '[][[][][]]': 1, '[[][][]][]': 1	155	2.650573594	6.279168791
1	2	0	7	25	['[][][]' '[][][]' '[][[][]]' '[[][]]' '[[][][][]]' '[][]' '[[][][]]' '[][]' '[]' '[][[][][]]' '[][]' '[][][]' '[[][][]]' '[][]' '[[][]][]' '[[][]]' '[][][][]' '[][]' '[[][]]' '[][]' '[][][]' '[][]' '[[][]]' '[][]' '[][][]' '[[][]]' '[][]' '[][][]' '[][]' '[[][]]' '[][]' '[[][]]' '[]' '[][]' '[][]' '[[][][]]' '[][]' '[]' '[][][]' '[][]' '[]' '[[][]]' '[][][]' '[[][]]' '[[][]]' '[][][]' '[[][]]' '…	'[][]': 45, '[][][]': 25, '[[][]]': 20, '[]': 20, '[[][][]]': 12, '[[][]][]': 7, '[][][][]': 4, '[][[][]]': 3, '[[][][][]]': 1, '[][[][][]]': 1	138	2.677127067	6.395809935
1	2	0	7	29	['[[][]]' '[][[][]]' '[[[][]][]]' '[][]' '[[][]]' '[]' '[[][]]' '[][]' '[][][]' '[[][]][]' '[[][]][]' '[][][]' '[][][]' '[][]' '[]' '[][]' '[[][][]][]' '[[][]]' '[][][]' '[][]' '[][]' '[][]' '[][][]' '[][]' '[][][][]' '[][]' '[][]' '[[][][]]' '[][][]' '[][][]' '[][]' '[[][]]' '[][][]' '[[][]]' '[][]' '[][]' '[][]' '[][]' '[[][][][]]' '[[][]][][]' '[][][]' '[[][]]' '[][]' '[][]' '[]' '[[][]]' '[][…	'[][]': 44, '[][][]': 21, '[[][]]': 19, '[]': 18, '[[][]][]': 6, '[[][][]][]': 5, '[][[][]]': 4, '[][][][]': 4, '[[][][]]': 4, '[[][][][]]': 4, '[[[][]][]]': 1, '[[][]][][]': 1, '[][][[][]]': 1	132	2.8978612	7.453206336
1	2	0	7	28	['[][]' '[[][]]' '[[][][]]' '[][][]' '[[][]]' '[][][]' '[[][]][]' '[[][]][]' '[[][][]]' '[[][]]' '[]' '[][][]' '[][][[][]]' '[][]' '[]' '[][]' '[[][]][][]' '[][][]' '[[][][]]' '[][][]' '[][][]' '[[][][][]]' '[[][]]' '[][]' '[][]' '[][]' '[[][]][]' '[[][]]' '[][]' '[[][][][]]' '[[][]]' '[[][][]]' '[]' '[]' '[][][]' '[]' '[][][][]' '[[][]]' '[][][]' '[][]' '[][]' '[][]' '[][]' '[]' '[]' '[][]' '[[]…	'[][]': 43, '[][][]': 23, '[]': 23, '[[][]]': 15, '[[][]][]': 9, '[[][][]]': 8, '[[][][][]]': 3, '[][][][]': 2, '[][][[][]]': 1, '[[][]][][]': 1, '[[][[][]]]': 1, '[[][][]][]': 1, '[][[][]]': 1	131	2.763951201	6.79254021
1	2	0	6	25	['[][]' '[[][][]]' '[][]' '[][][]' '[][]' '[]' '[[][][]]' '[[][][][]]' '[][]' '[][][]' '[][[][]]' '[][][]' '[][]' '[][]' '[[][]][]' '[][][]' '[[][]]' '[][][]' '[][][]' '[][]' '[][]' '[[][]]' '[]' '[[][]]' '[][[][]]' '[[][][]]' '[][][]' '[][][]' '[][]' '[]' '[[][]]' '[[][][]][]' '[][]' '[[][]]' '[]' '[[][]]' '[][]' '[][][]' '[][]' '[][[][]]' '[][][]' '[[][]]' '[[][]]' '[][]' '[][]' '[][][]' '[]' '…	'[][]': 31, '[][][]': 25, '[[][]]': 19, '[]': 16, '[[][][]]': 11, '[][[][]]': 6, '[[][]][]': 5, '[[][][][]]': 2, '[[][][]][]': 2, '[][][][]': 1, '[[[][]][][]]': 1	119	2.831286029	7.117082842
0	2	0	7	28	['[][]' '[]' '[][][]' '[[][]]' '[][]' '[[[][]][][]]' '[][[][]]' '[[][]][]' '[][][][]' '[][][][]' '[[][][]]' '[][]' '[][][]' '[][]' '[[][][]]' '[[][]]' '[[][]][]' '[][]' '[][]' '[[][][]]' '[[][]][]' '[[][]]' '[[][][]][]' '[]' '[][]' '[][][]' '[[][][]]' '[][][]' '[]' '[][[][]]' '[[][][][]]' '[[][]]' '[][]' '[][]' '[]' '[[][]]' '[]' '[[][]]' '[][]' '[[][]][]' '[]' '[][][]' '[][]' '[[][]][]' '[][][]'…	'[][]': 38, '[][][]': 20, '[]': 15, '[[][]]': 14, '[[][][]]': 9, '[][[][]]': 7, '[[][]][]': 7, '[][][][]': 4, '[[[][]][][]]': 1, '[[][][]][]': 1, '[[][][][]]': 1, '[[][[][]]]': 1	118	2.869097039	7.306077409
0	2	0	6	26	['[][]' '[]' '[][]' '[][]' '[][]' '[[][]]' '[][]' '[][]' '[][][]' '[][]' '[][][]' '[][]' '[][[][]]' '[]' '[]' '[[][]]' '[[][]]' '[][][]' '[][]' '[[][]]' '[][]' '[][]' '[][][]' '[[][][]]' '[]' '[][][]' '[][][]' '[[][][]]' '[][][]' '[][]' '[][][]' '[][][[][]]' '[][]' '[]' '[[][][]]' '[][][]' '[]' '[][][]' '[][][]' '[][][]' '[[][]]' '[][]' '[][][]' '[]' '[][][]' '[][][]' '[[][][]][]' '[][][]' '[][]'…	'[][]': 38, '[][][]': 31, '[]': 17, '[[][]]': 12, '[[][][]]': 6, '[][[][]]': 4, '[[][]][]': 3, '[[][][]][]': 2, '[][][[][]]': 1, '[[][]][][]': 1, '[][][][]': 1	116	2.584080892	5.996334613
1	2	0	8	30	['[][]' '[][]' '[]' '[][]' '[]' '[[[][]][]]' '[[][]]' '[][]' '[][][]' '[]' '[]' '[[][]]' '[][][]' '[][][][]' '[]' '[[][]][]' '[[][]]' '[][]' '[][]' '[][]' '[]' '[[][][][]]' '[][[][]]' '[][][][]' '[][]' '[][][]' '[[][]]' '[]' '[[][]]' '[[][][]]' '[[][]]' '[][]' '[[][]]' '[][]' '[][][]' '[][[][]]' '[[][][]]' '[][[][]]' '[][]' '[][]' '[][][][]' '[][]' '[][]' '[[][]]' '[][][]' '[[[][]][]][]' '[][][][…	'[][]': 37, '[][][]': 17, '[[][]]': 16, '[]': 14, '[[][][]]': 9, '[][][][]': 6, '[][[][]]': 5, '[[][]][]': 3, '[][[][][]]': 3, '[[][][][]]': 2, '[[[][]][]]': 1, '[[[][]][]][]': 1, '[[][[][][]]]': 1	115	2.96115851	7.787490563
1	2	0	7	27	['[[][]]' '[]' '[[][]]' '[][]' '[][]' '[[][]][]' '[][]' '[][]' '[][]' '[][][]' '[][]' '[][]' '[[][]][]' '[][][]' '[]' '[]' '[][]' '[][]' '[[][]]' '[]' '[[][]][]' '[[][][]]' '[][][]' '[]' '[][][]' '[][]' '[[][]]' '[][[][][]]' '[[][][][]]' '[][]' '[][][]' '[][[][]]' '[][]' '[[][][]]' '[][]' '[][]' '[][]' '[[][]][]' '[[][]][]' '[]' '[][][]' '[[][]]' '[][][]' '[][][]' '[][]' '[][]' '[][[][][]]' '[][[…	'[][]': 44, '[][][]': 20, '[[][]]': 15, '[]': 11, '[[][]][]': 8, '[[][][]]': 6, '[][[][]]': 6, '[][[][][]]': 2, '[[][][][]]': 1, '[][][[][]]': 1, '[][][][]': 1	115	2.668705617	6.358584403
0	2	0	6	24	['[[][]]' '[][]' '[]' '[][]' '[[][]]' '[][]' '[[][][]]' '[][[][]]' '[][][]' '[][]' '[]' '[][[][]]' '[[][]][]' '[][]' '[]' '[][]' '[][]' '[][]' '[][[][]]' '[[][]]' '[[][]]' '[]' '[[][][]]' '[][]' '[][]' '[][][]' '[][]' '[][][]' '[][]' '[][]' '[][]' '[]' '[][]' '[][]' '[][][]' '[][]' '[][]' '[][]' '[][]' '[[][[][]]]' '[][][]' '[][][]' '[][]' '[[][]][]' '[][][]' '[]' '[[][]]' '[[][][][]]' '[]' '[[][…	'[][]': 37, '[][][]': 22, '[[][]]': 15, '[]': 15, '[][[][]]': 9, '[[][][]]': 6, '[[][]][]': 4, '[][][][]': 3, '[[][[][]]]': 1, '[[][][][]]': 1, '[[][][]][]': 1	114	2.755188474	6.751408319
1	3	0	7	28	['[][][]' '[][]' '[][][]' '[[][[][]]]' '[][][]' '[][[][]]' '[[][]][]' '[][][]' '[][]' '[[][]]' '[[][]]' '[[][]]' '[][][]' '[]' '[][][]' '[][]' '[][]' '[][]' '[][]' '[][]' '[][][][]' '[[][]]' '[][][]' '[][][]' '[[][]]' '[][]' '[[][][]]' '[][]' '[]' '[]' '[[][][]]' '[][]' '[][][]' '[][]' '[][]' '[]' '[[][]]' '[][]' '[[][][]]' '[[][][]]' '[][]' '[][]' '[[][][]]' '[][][]' '[[][]]' '[][][]' '[]' '[][]…	'[][]': 34, '[][][]': 24, '[[][]]': 17, '[]': 14, '[[][][]]': 9, '[[][]][]': 3, '[][[][]]': 2, '[][][][]': 2, '[][[][][]]': 2, '[[][][]][]': 2, '[[][[][]]]': 1, '[[][][[][]]]': 1	111	2.766606079	6.805051498
1	2	0	8	28	['[[][][]]' '[][]' '[[][]][]' '[[][]]' '[][][]' '[[][[][]]]' '[][][]' '[]' '[[][][]][]' '[][]' '[][][]' '[[][]][]' '[][][]' '[][]' '[][][]' '[][]' '[][[][]]' '[[][]]' '[[][]]' '[[][][]]' '[][]' '[[][]]' '[][[][]]' '[[][][]]' '[[][]]' '[][]' '[][][]' '[[][]][]' '[][]' '[][]' '[[][][][]]' '[]' '[]' '[[][]]' '[]' '[][]' '[][]' '[[][][][]]' '[[][][]]' '[][]' '[][]' '[[][]]' '[][]' '[][]' '[[][][][]]'…	'[][]': 36, '[[][]]': 21, '[][][]': 15, '[]': 11, '[[][][]]': 9, '[[][]][]': 7, '[[][][][]]': 4, '[][[][]]': 3, '[[][[][]]]': 1, '[[][][]][]': 1, '[][[][]][]': 1, '[][][][]': 1	110	2.81818908	7.052765542
1	2	0	6	26	['[][][]' '[][][]' '[[][][]]' '[[][][]]' '[]' '[]' '[]' '[][]' '[][]' '[][[][]]' '[][]' '[][]' '[][][]' '[[][]][][]' '[][][]' '[][[][]]' '[][[][]]' '[]' '[][]' '[[][][]]' '[][]' '[][]' '[]' '[][]' '[[[][]][]]' '[[][]]' '[][][]' '[[][][]]' '[][][][]' '[][]' '[][[][][]]' '[][]' '[][][][][]' '[[][]]' '[[][]]' '[[][]][]' '[][]' '[[][][]]' '[[][]]' '[][][]' '[][][]' '[[][][][]]' '[][]' '[][]' '[][]' '…	'[][]': 34, '[][][]': 20, '[]': 17, '[[][]]': 9, '[[][][]]': 7, '[][[][]]': 5, '[][][][]': 5, '[[][]][]': 3, '[][[][][]]': 2, '[[][][][]]': 2, '[[][]][][]': 1, '[[[][]][]]': 1, '[][][][][]': 1	107	2.918531054	7.560758923
1	2	0	7	24	['[[][][]]' '[][]' '[][[][]]' '[][]' '[[][][]]' '[][]' '[][[][]]' '[[][]]' '[][]' '[][][]' '[][]' '[][]' '[][][][][]' '[][][][]' '[][][]' '[[][][]]' '[][]' '[]' '[]' '[][]' '[]' '[][][]' '[][][]' '[]' '[][][]' '[]' '[[][]]' '[][]' '[][]' '[]' '[[][]]' '[][][]' '[][]' '[][]' '[]' '[[][]]' '[][]' '[[][]]' '[[][]]' '[[][]]' '[][]' '[][]' '[][]' '[[][][]]' '[]' '[][]' '[][]' '[[[][]][]]' '[[][]]' '[]…	'[][]': 29, '[][][]': 22, '[[][]]': 18, '[]': 15, '[[][][]]': 9, '[][[][]]': 4, '[[][]][]': 3, '[][][][]': 2, '[][][][][]': 1, '[[[][]][]]': 1, '[[][][]][]': 1	105	2.752958223	6.74097943
1	2	0	8	27	['[[][]]' '[][][]' '[[][]]' '[]' '[][]' '[][][][]' '[][]' '[][][]' '[]' '[]' '[][]' '[][][]' '[[][]]' '[]' '[[][][][][]]' '[][][]' '[]' '[[][]]' '[]' '[][][]' '[[][][]]' '[][]' '[][[][]][]' '[][]' '[][]' '[[][][]]' '[][][]' '[[][]][]' '[][][]' '[[][]]' '[]' '[[][]]' '[[][]]' '[][]' '[][][]' '[][][]' '[[][]]' '[[][]]' '[][[][]]' '[[][]]' '[]' '[[][]]' '[]' '[][]' '[][]' '[]' '[][]' '[][][][]' '[]'…	'[][]': 33, '[]': 21, '[][][]': 17, '[[][]]': 12, '[[][][]]': 6, '[[][]][]': 4, '[][[][]]': 4, '[][][][]': 3, '[[][][][][]]': 1, '[][[][]][]': 1, '[[][][][]]': 1, '[[][]][][]': 1, '[][][[][]]': 1	105	2.833533588	7.128179109
0	2	0	6	25	['[][]' '[][][]' '[[][]]' '[][][]' '[][[][][]]' '[[][]][]' '[][]' '[[][][]]' '[[][][]]' '[]' '[[][]]' '[]' '[][]' '[][]' '[[][][]]' '[[][]]' '[][][]' '[[][][]]' '[[][]]' '[][][]' '[]' '[][][]' '[[][]]' '[[][][]]' '[[][][][]]' '[][]' '[][]' '[[][]][]' '[][]' '[][][][]' '[]' '[][][]' '[[][][]][]' '[[][]]' '[][][]' '[[][]]' '[][]' '[[][][]]' '[[][]]' '[]' '[][]' '[][]' '[[][]]' '[[][][]]' '[][]' '[]…	'[][]': 25, '[][][]': 19, '[[][]]': 15, '[]': 15, '[[][][]]': 12, '[[][]][]': 5, '[][][][]': 4, '[][[][]]': 4, '[[][][][]]': 2, '[[][][]][]': 2, '[][[][][]]': 1	104	2.963488412	7.800077249
1	2	0	6	24	['[][]' '[[][]]' '[][]' '[[][][]]' '[][][][]' '[][[][]]' '[][[][]]' '[][][]' '[]' '[][][][]' '[][]' '[][]' '[]' '[[][]]' '[[][][]]' '[][]' '[][][]' '[][]' '[[][]]' '[][][]' '[[][]]' '[][][]' '[][][]' '[][]' '[]' '[[][]]' '[][]' '[]' '[]' '[][]' '[][]' '[][]' '[[][]]' '[][]' '[[][][][]]' '[[][]]' '[][]' '[][][][][]' '[[][][]]' '[]' '[]' '[]' '[][][]' '[[][]]' '[][]' '[[[][]][]]' '[][]' '[][][]' '[…	'[][]': 30, '[][][]': 20, '[]': 16, '[[][]]': 14, '[[][][]]': 5, '[][][][]': 4, '[][[][]]': 4, '[[][][][]]': 1, '[][][][][]': 1, '[[[][]][]]': 1, '[[][]][]': 1, '[][[][][]]': 1	98	2.751874241	6.735916435
0	2	0	7	25	['[[][]]' '[[][]][]' '[][][]' '[[][]][][]' '[]' '[][]' '[]' '[]' '[[][]][]' '[][]' '[[][]][]' '[[][]][]' '[[][]]' '[][]' '[][]' '[[][][]]' '[[][]]' '[][]' '[][][][]' '[[][]]' '[]' '[[][]]' '[[][]]' '[][]' '[[][]][]' '[[][]]' '[[][][]]' '[][]' '[][][]' '[][][]' '[][][][]' '[][]' '[[][]][]' '[][][]' '[]' '[][]' '[][]' '[[][]][]' '[][]' '[]' '[][][]' '[][][]' '[][]' '[][[][]]' '[][]' '[[][]]' '[[][]…	'[][]': 22, '[[][]]': 17, '[]': 16, '[][][]': 14, '[[][]][]': 9, '[][][][]': 7, '[[][][]]': 4, '[][[][]]': 4, '[[][][][]]': 2, '[[][]][][]': 1, '[][][[][]]': 1	97	2.980550551	7.892873081
1	2	0	8	29	['[][]' '[][]' '[][]' '[][]' '[[][]]' '[[][]]' '[[][]]' '[][]' '[][]' '[[][][]]' '[][]' '[[][]][]' '[][]' '[[][]]' '[][][]' '[[][][]]' '[][][][]' '[][]' '[][]' '[][]' '[]' '[][]' '[]' '[][]' '[][][]' '[][]' '[[][]][][]' '[][]' '[[][]][[][]]' '[][]' '[[][][]]' '[][[][]]' '[][]' '[][][]' '[]' '[][]' '[]' '[[][]][]' '[][][]' '[]' '[[][]]' '[[][][]]' '[][]' '[][][][]' '[][]' '[][][]' '[]' '[][][]' '[…	'[][]': 35, '[[][]]': 13, '[][][]': 13, '[]': 12, '[[][][]]': 8, '[[][]][]': 7, '[][][][]': 2, '[[][]][][]': 2, '[][[][]]': 2, '[[][]][[][]]': 1, '[[][][][]]': 1, '[][][][][]': 1	97	2.80189869	6.973576197
2	2	0	8	27	['[[][]]' '[][]' '[[][][][]]' '[]' '[][][]' '[][][]' '[][][]' '[][]' '[][][]' '[[][][]]' '[[][]][]' '[[][]]' '[][]' '[][][]' '[][]' '[][][]' '[][]' '[[][][]]' '[]' '[[][]]' '[]' '[][]' '[][]' '[]' '[][]' '[[][]][]' '[][]' '[]' '[[][][]]' '[]' '[][][]' '[][]' '[[][][]]' '[][]' '[]' '[][][]' '[[][]]' '[[][][]]' '[][][]' '[[[][]][]]' '[][][]' '[[][]][]' '[][]' '[[][]]' '[][[][]]' '[[][]]' '[][]' '[]…	'[][]': 28, '[]': 22, '[][][]': 17, '[[][]]': 9, '[[][][]]': 7, '[][[][]]': 5, '[[][]][]': 4, '[[][][][]]': 2, '[[[][]][]]': 1, '[][][][]': 1	96	2.710058837	6.543483326
0	2	0	6	23	['[][]' '[][]' '[[][]][]' '[]' '[][][][]' '[][]' '[][]' '[[][]]' '[][[][]][]' '[][][]' '[]' '[[][]]' '[][][]' '[][]' '[[][]][]' '[][[][]]' '[[][]]' '[][]' '[]' '[[][]][][]' '[[][]]' '[][][]' '[][[][]]' '[[][]]' '[][]' '[][][]' '[][]' '[][]' '[][]' '[[][][]]' '[[][][][]]' '[][][]' '[][][]' '[]' '[[][]]' '[][][][]' '[][]' '[][]' '[[][]]' '[][]' '[[][]]' '[][][]' '[][]' '[[][][]]' '[][][]' '[][][]' …	'[][]': 30, '[]': 17, '[][][]': 17, '[[][]]': 14, '[[][][]]': 4, '[[][]][]': 3, '[][[][]]': 3, '[][][][]': 2, '[][[][]][]': 1, '[[][]][][]': 1, '[[][][][]]': 1, '[][[][][]]': 1, '[[][][]][]': 1	95	2.790979836	6.920996791
0	2	0	7	27	['[][][]' '[][]' '[][]' '[][]' '[]' '[][[][]]' '[[][][]]' '[][]' '[][]' '[][[][]]' '[[][]]' '[[][]]' '[][][]' '[]' '[][]' '[[][]]' '[][]' '[][]' '[[][]]' '[][]' '[[][][]]' '[[][]]' '[][]' '[]' '[][][]' '[[][]]' '[[][]]' '[][]' '[]' '[][][]' '[][][][]' '[[][]][]' '[]' '[][]' '[[][]]' '[][]' '[]' '[][]' '[][][]' '[[][]]' '[][]' '[][][]' '[]' '[][]' '[][][]' '[][]' '[[][]]' '[[][][]]' '[][][]' '[[][…	'[][]': 30, '[[][]]': 18, '[]': 16, '[][][]': 12, '[[][]][]': 6, '[][[][]]': 5, '[[][][]]': 5, '[][][][]': 1, '[[][][][]]': 1, '[[][][]][]': 1	95	2.696024305	6.480136957
1	2	0	6	23	['[[][]][]' '[][]' '[][]' '[][]' '[][]' '[][]' '[[][]][]' '[][][]' '[][]' '[[][]]' '[][]' '[]' '[[][]]' '[[][]]' '[][][]' '[]' '[[][]]' '[]' '[[][][]]' '[][]' '[][]' '[]' '[[][][]]' '[][]' '[][]' '[][][]' '[][][]' '[][][]' '[[][]][]' '[[][]]' '[][][]' '[[][][]]' '[][]' '[][][]' '[][]' '[][]' '[]' '[]' '[][]' '[][]' '[][]' '[][]' '[][]' '[]' '[][][]' '[][]' '[][]' '[][][]' '[[][][]][]' '[[][][]]' …	'[][]': 33, '[]': 18, '[][][]': 17, '[[][][]]': 9, '[[][]]': 8, '[[][]][]': 3, '[][][][]': 2, '[[][][]][]': 1, '[][[][]]': 1, '[[][][][][]]': 1, '[[[][]][]]': 1	94	2.615283141	6.127434432
0	2	0	6	27	['[][][]' '[][][]' '[]' '[][][]' '[][]' '[[][]]' '[][][]' '[[][]]' '[]' '[][]' '[][]' '[][]' '[[][]]' '[][]' '[][]' '[][][]' '[[][]]' '[[][]][]' '[][]' '[[][]]' '[[][][]]' '[]' '[][]' '[]' '[][][]' '[]' '[][][]' '[][][]' '[]' '[][[][]]' '[[][]]' '[[][]]' '[][]' '[][]' '[[][]]' '[[][][]]' '[]' '[][[][][]]' '[][]' '[]' '[][][]' '[][]' '[][]' '[][][]' '[][]' '[][][]' '[][]' '[[][]]' '[[][]]' '[][][]…	'[][]': 28, '[][][]': 20, '[[][]]': 18, '[]': 15, '[[][][]]': 5, '[[][]][]': 2, '[][[][]]': 1, '[][[][][]]': 1, '[][][][]': 1, '[][[][]][]': 1	92	2.520125552	5.73632018
2	2	0	8	29	['[][]' '[[][]][]' '[][]' '[][]' '[][][]' '[]' '[][][]' '[][]' '[][]' '[]' '[][]' '[][[][]]' '[][]' '[][][]' '[[][]]' '[]' '[]' '[[][][]]' '[]' '[]' '[][]' '[[][]]' '[]' '[[][]]' '[][][]' '[][][]' '[]' '[[][]]' '[[][]]' '[][][]' '[]' '[[][]]' '[[][]]' '[][]' '[][][]' '[[][]]' '[][][]' '[][]' '[][][]' '[]' '[[][]]' '[[][]][]' '[][][]' '[]' '[][[][]]' '[][][]' '[][]' '[]' '[[][]]' '[[[][]][]]' '[][…	'[][]': 25, '[][][]': 23, '[]': 18, '[[][]]': 10, '[[][]][]': 5, '[][[][]]': 4, '[[][][]]': 4, '[[[][]][]]': 1, '[][][][]': 1, '[][[][][][]]': 1	92	2.653715204	6.292857196
1	2	0	6	27	['[][]' '[[][][]]' '[][]' '[][]' '[][]' '[]' '[[][]]' '[][]' '[]' '[]' '[[][]]' '[[][][]][]' '[][][]' '[][][]' '[][]' '[][[][]]' '[][][]' '[[][]]' '[]' '[][]' '[]' '[]' '[]' '[[][]]' '[[][]]' '[]' '[[][]]' '[[][]][]' '[]' '[[][][]][]' '[]' '[][][]' '[][]' '[][][][]' '[[][][]]' '[][][]' '[][]' '[][]' '[][]' '[[][]]' '[[][]]' '[][]' '[]' '[][]' '[][]' '[][][]' '[][]' '[][][]' '[][]' '[[][]]' '[[][]…	'[][]': 29, '[]': 19, '[[][]]': 16, '[][][]': 12, '[[][][]]': 4, '[[][]][]': 3, '[[][][]][]': 2, '[][[][]]': 2, '[][][][]': 1, '[][[][][]]': 1	89	2.595210857	6.042773457
2	2	0	8	28	['[][][]' '[][]' '[][][]' '[[][][]]' '[[[][]][][]]' '[]' '[][][]' '[[][][]]' '[][][]' '[[][]]' '[][][][]' '[][]' '[[][]]' '[][]' '[][]' '[[][]]' '[][]' '[]' '[[][]]' '[]' '[][]' '[][][]' '[[][][]]' '[][][]' '[[][]][]' '[][]' '[[][]]' '[][]' '[][][][]' '[[][]]' '[][[][]]' '[[][]]' '[[][]]' '[]' '[][][][]' '[][]' '[[][]]' '[][]' '[[][]]' '[][]' '[[][]]' '[][][]' '[][][]' '[][]' '[][][]' '[][][]' '[…	'[][]': 23, '[][][]': 21, '[[][]]': 19, '[]': 13, '[[][][]]': 3, '[][][][]': 3, '[][[][]]': 2, '[[[][]][][]]': 1, '[[][]][]': 1, '[][][][][]': 1, '[][][[][]]': 1	88	2.634355426	6.208976304
1	3	1	7	28	['[][]' '[]' '[][][]' '[][]' '[[][]][]' '[[][][]]' '[[][]]' '[][]' '[[][]]' '[[][]]' '[][]' '[]' '[[][]][]' '[][][]' '[][]' '[[][]]' '[][]' '[[][][]]' '[][]' '[[][]]' '[[][]]' '[]' '[][]' '[][]' '[][]' '[][][]' '[]' '[[][]]' '[]' '[]' '[][]' '[[][]]' '[][][]' '[][]' '[][]' '[[][]]' '[[][]]' '[][]' '[]' '[][][][]' '[][][]' '[][][]' '[[][]][]' '[][]' '[]' '[][]' '[]' '[][][]' '[]' '[][][]' '[][][][…	'[][]': 31, '[[][]]': 16, '[]': 13, '[][][]': 13, '[[][][]]': 5, '[[][]][]': 4, '[][][][]': 2, '[][[][]]': 1, '[][[][][]]': 1, '[][][[][]]': 1	87	2.587757763	6.011636438
1	2	0	7	30	['[][]' '[][]' '[][]' '[[][]]' '[][]' '[][][]' '[][]' '[[][]]' '[]' '[[][][]]' '[][]' '[[[][]][]]' '[][]' '[][]' '[][][]' '[[][]]' '[[][]]' '[[][][]]' '[[][]][]' '[][]' '[]' '[]' '[][][]' '[][]' '[][]' '[][][]' '[][]' '[[][]]' '[]' '[][]' '[[][][]]' '[][][]' '[][]' '[][]' '[][]' '[]' '[][]' '[][]' '[][][]' '[][]' '[[][]][][]' '[][][]' '[][]' '[][][]' '[][][]' '[][][]' '[[][][]]' '[][]' '[][]' '[]…	'[][]': 36, '[][][]': 17, '[[][]]': 12, '[]': 10, '[[][][]]': 6, '[[][]][]': 2, '[[[][]][]]': 1, '[[][]][][]': 1, '[[[][][]][]]': 1	86	2.364023193	5.148039749
0	2	0	7	26	['[[][]]' '[]' '[]' '[][]' '[][]' '[][]' '[][]' '[][][]' '[][]' '[][][]' '[[][]]' '[][]' '[][]' '[][]' '[[][][][]][]' '[][]' '[][][]' '[[][]]' '[][[][]]' '[][][]' '[][][]' '[][]' '[[][][]]' '[][][]' '[][][][]' '[][]' '[[][][]]' '[][]' '[][[][][]]' '[]' '[][][]' '[][]' '[][][]' '[]' '[][][]' '[[][]]' '[[][][]][]' '[][]' '[][]' '[[][]]' '[][][]' '[][][][]' '[][]' '[[][][]]' '[]' '[[][][]]' '[][[][]…	'[][]': 29, '[][][]': 21, '[[][]]': 10, '[]': 10, '[[][][]]': 6, '[][[][]]': 2, '[][][][]': 2, '[[][]][]': 2, '[[][][][]][]': 1, '[][[][][]]': 1, '[[][][]][]': 1, '[][[][]][]': 1	86	2.692910666	6.466166542
1	3	0	7	26	['[[][]]' '[]' '[][][]' '[][]' '[]' '[][]' '[][][]' '[[][]][]' '[][]' '[]' '[][]' '[]' '[[][]]' '[[][]][]' '[][[][]]' '[]' '[[][][]]' '[][]' '[][][]' '[][]' '[][][]' '[]' '[][]' '[][][][]' '[][]' '[][[][]]' '[][][]' '[][][]' '[][][]' '[[][]][]' '[]' '[][][]' '[[][]][]' '[][]' '[][][]' '[][]' '[]' '[]' '[][]' '[[][][]]' '[][][]' '[][[][]]' '[][]' '[[][][][]]' '[][]' '[][]' '[[][][]]' '[][][]' '[[]…	'[][]': 30, '[][][]': 17, '[]': 12, '[[][]]': 8, '[[][]][]': 5, '[[][][]]': 4, '[][[][]]': 3, '[][][][]': 2, '[[][][][]]': 2, '[[][[][]]]': 1	84	2.677107135	6.395721575
2	2	0	7	27	['[][]' '[][][][]' '[][][]' '[][][]' '[]' '[][[][]]' '[][]' '[][]' '[][][]' '[[][][]]' '[][][]' '[[][]]' '[[][]][]' '[[][]]' '[][[][]]' '[]' '[][]' '[]' '[][][]' '[[][][]][]' '[][[][]]' '[]' '[][][]' '[][[][]]' '[][]' '[][]' '[][]' '[][][[][]]' '[[][][]]' '[][]' '[][]' '[[][][]]' '[][][]' '[][][]' '[[][]][]' '[][]' '[[][]][]' '[][]' '[[][][]]' '[][]' '[[][]]' '[][]' '[][][]' '[]' '[[][]]' '[[][]]…	'[][]': 24, '[]': 15, '[][][]': 12, '[[][]]': 10, '[][[][]]': 7, '[[][][]]': 6, '[[][]][]': 4, '[][][][]': 3, '[[][][]][]': 1, '[][][[][]]': 1, '[[][]][][]': 1	84	2.906633651	7.498664363
1	3	1	7	27	['[][]' '[][]' '[[][]]' '[][[][]]' '[][]' '[][][]' '[][[][][]]' '[][][]' '[][][]' '[][][]' '[]' '[][[][][]]' '[][]' '[][]' '[][][]' '[[][]][]' '[][]' '[][][][]' '[][]' '[][][]' '[][]' '[]' '[[][]]' '[][][]' '[][]' '[][]' '[][[][]]' '[][][]' '[[][][][]]' '[][]' '[][]' '[[][]]' '[][][]' '[]' '[][][]' '[][]' '[]' '[[][]][]' '[][][][]' '[[][][]]' '[[][]]' '[][]' '[[][]]' '[[][]][[][][]]' '[][]' '[][]…	'[][]': 26, '[][][]': 16, '[[][]]': 9, '[[][][]]': 6, '[][[][]]': 5, '[]': 5, '[[][]][]': 5, '[][][][]': 4, '[][[][][]]': 2, '[[][][][]]': 2, '[[][]][[][][]]': 1, '[[][[][]]]': 1, '[[][][]][]': 1	83	3.036732755	8.206304887
1	2	1	7	28	['[][[][][]]' '[]' '[[][][]]' '[[][]]' '[]' '[][]' '[[][][]]' '[][][]' '[]' '[][]' '[][]' '[]' '[][[][][]]' '[][]' '[][]' '[][][[][]]' '[][]' '[[][]][]' '[][[][]]' '[][]' '[[][][][]]' '[[][]][]' '[][]' '[][]' '[]' '[][][]' '[[][]]' '[[][][]][]' '[]' '[][]' '[[][][]]' '[][][]' '[][]' '[][]' '[][][]' '[]' '[]' '[][[][][]]' '[][]' '[[][]]' '[][[][]]' '[]' '[][]' '[[][][]]' '[[][]][]' '[[][]]' '[][]'…	'[][]': 26, '[]': 12, '[][][]': 11, '[[][]]': 10, '[[][][]]': 7, '[[][]][]': 5, '[][[][][]]': 3, '[][[][]]': 3, '[[][][]][]': 2, '[][][[][]]': 1, '[[][][][]]': 1, '[][][][]': 1, '[[][]][][]': 1	83	3.010281463	8.057216172
1	3	0	7	27	['[][]' '[][]' '[][]' '[][]' '[[][]]' '[][]' '[][][]' '[][][]' '[[][][]]' '[[][][][]]' '[[][]][]' '[]' '[][][]' '[[][][]]' '[[][]]' '[][][][]' '[[][]][]' '[][][]' '[][][]' '[][]' '[][]' '[][]' '[][]' '[[][]]' '[][]' '[][]' '[][][][]' '[][[][]]' '[][[][]]' '[][]' '[]' '[][][]' '[[][]]' '[][][]' '[][]' '[[][][]]' '[][][]' '[[][][]][]' '[[][]]' '[]' '[]' '[][]' '[[][]]' '[[][]]' '[[][][]][]' '[][]' …	'[][]': 27, '[][][]': 14, '[[][]]': 10, '[]': 7, '[][[][]]': 5, '[[][][]]': 4, '[[][]][]': 4, '[][][][]': 3, '[[][][][]]': 2, '[[][][]][]': 2, '[][[][][]]': 2, '[][][[][]]': 1, '[[][[][]]]': 1, '[[][][][]][]': 1	83	3.086843951	8.496354436
0	3	0	6	25	['[[[][]][]]' '[][]' '[]' '[[][][]]' '[[][]]' '[[][]][]' '[][][]' '[[][][]]' '[[][]][]' '[[][]]' '[][]' '[][]' '[]' '[[][]]' '[]' '[][[][]]' '[[][][]]' '[][]' '[[][]]' '[][]' '[][]' '[]' '[][]' '[[][]]' '[][]' '[][][]' '[[][]][]' '[][]' '[][][]' '[[][]]' '[]' '[[][]]' '[]' '[[][][[][]]]' '[][]' '[][][]' '[][]' '[][][]' '[][]' '[[][][]]' '[][[][][]]' '[][][]' '[][]' '[][][]' '[][[][]]' '[][]' '[]'…	'[][]': 22, '[[][]]': 14, '[][][]': 13, '[]': 11, '[[][][]]': 5, '[][[][]]': 5, '[[][]][]': 3, '[][[][][]]': 2, '[[][][][]]': 2, '[[[][]][]]': 1, '[[][][[][]]]': 1, '[][][][]': 1, '[][[][][][]]': 1	81	3.0121451	8.067631007
1	3	0	7	25	['[][][]' '[[][]]' '[]' '[[][]][][]' '[[][]][]' '[][]' '[]' '[][]' '[[][][]]' '[][]' '[][]' '[][[][]]' '[][][]' '[][]' '[[][]][]' '[][]' '[]' '[[][]]' '[][][][]' '[][]' '[][][]' '[]' '[][]' '[][][]' '[][[][]]' '[][]' '[[][[][]]]' '[][][]' '[[][]][]' '[[][]]' '[[][]]' '[][[][]]' '[][][]' '[][][]' '[][][]' '[][]' '[][[][]]' '[][]' '[]' '[][][]' '[[][]][]' '[[][]]' '[]' '[[][][]]' '[[][][]]' '[][]' …	'[][]': 24, '[][][]': 14, '[]': 12, '[[][]]': 10, '[[][][]]': 7, '[][[][]]': 5, '[[][]][]': 4, '[[][]][][]': 1, '[][][][]': 1, '[[][[][]]]': 1, '[][[][][]]': 1, '[[][][]][]': 1	81	2.897355869	7.45059617
2	2	0	8	30	['[]' '[][]' '[][]' '[[][]]' '[][]' '[][]' '[][]' '[][][[][]]' '[[][]]' '[][][]' '[][]' '[][][]' '[][]' '[][]' '[[][]][]' '[]' '[][][]' '[][][]' '[]' '[][]' '[][]' '[][]' '[][][]' '[][][][]' '[][]' '[][]' '[][]' '[]' '[]' '[[][]]' '[]' '[]' '[][]' '[][]' '[[][][]]' '[][]' '[]' '[[][]]' '[][]' '[[][]][]' '[][[][]]' '[]' '[][]' '[][][]' '[]' '[][]' '[[][]]' '[][][]' '[][]' '[]' '[[][]]' '[[][]]' '[…	'[][]': 31, '[]': 16, '[][][]': 14, '[[][]]': 12, '[[][]][]': 3, '[][][][]': 2, '[][][[][]]': 1, '[[][][]]': 1, '[][[][]]': 1	81	2.381115533	5.209393918
2	2	0	8	26	['[][][]' '[][]' '[[][]]' '[]' '[][][]' '[][][][]' '[][]' '[]' '[][]' '[]' '[][]' '[][][]' '[[][]][]' '[][][]' '[]' '[][][]' '[]' '[]' '[][]' '[][][[][]]' '[][][]' '[[][]]' '[[][][]]' '[][]' '[][][]' '[][]' '[][]' '[][]' '[][]' '[][[][]]' '[][][]' '[][]' '[][]' '[]' '[]' '[[][]]' '[][][]' '[[][]]' '[[][]]' '[][][]' '[][[][]]' '[]' '[][]' '[][]' '[][][[][]]' '[][]' '[[][]]' '[][]' '[[][][]]' '[[][…	'[][]': 28, '[][][]': 14, '[[][]]': 12, '[]': 12, '[[][][]]': 5, '[[][]][]': 3, '[][[][]]': 3, '[][][[][]]': 2, '[][][][]': 1, '[[][][][]][]': 1	81	2.672350963	6.374671342
1	3	0	8	29	['[][][]' '[[][]]' '[][]' '[][[][]][]' '[][]' '[][][]' '[][][]' '[]' '[]' '[][]' '[[][][][]][]' '[[[][]][]]' '[][][]' '[[][]]' '[[][]]' '[][][]' '[][]' '[][]' '[][]' '[][][]' '[][]' '[[][][]]' '[][]' '[[][]]' '[][]' '[][]' '[][]' '[][[][]][]' '[][]' '[[][][]]' '[[][][][]]' '[][]' '[[][][][]]' '[]' '[][][]' '[[][]]' '[[][]]' '[][]' '[[][][]]' '[][]' '[[][]]' '[[][][]][]' '[]' '[][]' '[][[][]]' '[]…	'[][]': 27, '[[][]]': 13, '[][][]': 11, '[]': 9, '[[][][]]': 5, '[[][][][]]': 3, '[][[][]]': 3, '[][[][]][]': 2, '[[[][]][]]': 2, '[[][]][]': 2, '[[][][][]][]': 1, '[[][][]][]': 1, '[][][][]': 1	80	2.944551005	7.698359292
0	3	1	6	26	['[[][]]' '[][[][]]' '[][][]' '[[][][][]]' '[[][]][]' '[[][]]' '[]' '[][][]' '[]' '[][][]' '[][[][]]' '[][][]' '[][][]' '[[][][][]]' '[][]' '[[][][]]' '[[][][]]' '[][]' '[][][]' '[][]' '[[][]]' '[[][][]]' '[][][]' '[][][]' '[]' '[][]' '[][][][]' '[]' '[][]' '[[][]]' '[[][]]' '[[][]]' '[[][]]' '[][]' '[][]' '[[][]]' '[[][]]' '[][][]' '[[][]]' '[][][]' '[[[][]][]]' '[]' '[[][][]]' '[[][]]' '[[][]][…	'[][]': 20, '[][][]': 17, '[[][]]': 15, '[]': 9, '[][[][]]': 5, '[[][][]]': 5, '[[][][][]]': 4, '[[][]][]': 3, '[][][][]': 1, '[[[][]][]]': 1	80	2.834024562	7.130605367
0	3	1	6	27	['[][]' '[][][]' '[][[][]]' '[[][]]' '[[][]]' '[]' '[][]' '[][][]' '[][][]' '[[][][]][]' '[[][]]' '[][]' '[][[][]]' '[]' '[[][]][]' '[[][][][]]' '[][]' '[[][]][]' '[[][]]' '[][]' '[][][]' '[]' '[]' '[]' '[[][[][]]]' '[[][]]' '[]' '[][]' '[][][]' '[][][]' '[[][]]' '[][]' '[[][]][]' '[]' '[]' '[][][]' '[][]' '[][][]' '[]' '[][]' '[][][]' '[][]' '[]' '[][[][]]' '[][][]' '[][]' '[][]' '[][][]' '[][][…	'[][]': 20, '[][][]': 19, '[[][]]': 12, '[]': 12, '[][[][]]': 4, '[[][]][]': 4, '[[][][][]]': 2, '[[][]][][]': 2, '[[][][]][]': 1, '[[][[][]]]': 1, '[][][][]': 1	78	2.782988313	6.882765288
0	3	0	6	26	['[][][]' '[][][]' '[][][]' '[][]' '[[][]]' '[][]' '[][]' '[[][][]]' '[]' '[[][]][]' '[][][]' '[][][][]' '[[][][]][]' '[][][]' '[[][]]' '[[][]]' '[][][]' '[][]' '[][]' '[][]' '[][][]' '[[][]]' '[][][]' '[][][]' '[][][]' '[[][][]]' '[]' '[]' '[]' '[][][][]' '[[][]]' '[[][]]' '[][][]' '[][][]' '[]' '[][]' '[][][]' '[[][][]]' '[[][][]]' '[][]' '[[][]]' '[[][][]]' '[][[][]]' '[][][]' '[[][]]' '[][]' …	'[][][]': 19, '[][]': 19, '[[][]]': 12, '[]': 10, '[[][][]]': 7, '[[][]][]': 5, '[][][][]': 2, '[[][][]][]': 1, '[][[][]]': 1, '[][[][]][]': 1	77	2.74832938	6.719385862
2	2	0	7	28	['[][][][]' '[][][]' '[[][][][]]' '[][]' '[[][]]' '[][[][]]' '[][][]' '[][]' '[][]' '[][]' '[]' '[[][]]' '[][]' '[][]' '[][]' '[]' '[]' '[][][[][]]' '[][[][]]' '[[][]]' '[[][]]' '[[][][]]' '[[][][]]' '[[][]]' '[]' '[][][]' '[[][]]' '[][[][]]' '[]' '[[][]]' '[][][][]' '[][]' '[][]' '[][]' '[][]' '[][]' '[[][]]' '[][][][]' '[[][]][]' '[][]' '[][]' '[][]' '[]' '[][]' '[][][]' '[][]' '[[][]][][]' '[]…	'[][]': 25, '[[][]]': 16, '[][][]': 8, '[]': 7, '[][[][]]': 5, '[[][][]]': 5, '[][][][]': 3, '[[][]][]': 3, '[[][][][]]': 1, '[][][[][]]': 1, '[[][]][][]': 1, '[][[][][]]': 1, '[[][[][]]]': 1	77	2.935917123	7.652425652
0	2	0	7	29	['[][]' '[[][][][]]' '[]' '[][]' '[][]' '[][][][]' '[][][]' '[][]' '[[][]]' '[][]' '[][[][]]' '[][][]' '[]' '[][]' '[][]' '[][]' '[][]' '[][][]' '[][]' '[[][]]' '[][][]' '[[][]]' '[][]' '[[][]]' '[][]' '[][]' '[][][][]' '[]' '[][[][]]' '[][]' '[][]' '[][[][]]' '[][][][]' '[][][]' '[][[][]]' '[[][]]' '[[][]]' '[][]' '[]' '[][]' '[[][]]' '[][[][]]' '[][]' '[][]' '[][]' '[][]' '[]' '[][]' '[][]' '[[…	'[][]': 33, '[[][]]': 12, '[]': 10, '[][][]': 8, '[][[][]]': 5, '[][][][]': 4, '[[][][][]]': 1, '[][[][][][]]': 1, '[][][[][]]': 1, '[[][][]]': 1	76	2.480644916	5.581469147
1	3	1	7	29	['[][]' '[][]' '[][]' '[[][]][]' '[][][]' '[]' '[][]' '[]' '[][]' '[][]' '[[][][]]' '[][]' '[][][]' '[[][]]' '[][][]' '[][]' '[]' '[][]' '[]' '[[][]]' '[][][]' '[][][]' '[][][]' '[][][]' '[][]' '[][]' '[[][][][]]' '[[][]]' '[][]' '[[][][]][]' '[][]' '[][][]' '[][][]' '[[][]]' '[][]' '[][]' '[[][]]' '[]' '[][]' '[]' '[][][]' '[[][]]' '[][]' '[][][]' '[[][]]' '[]' '[][]' '[][[][]]' '[][]' '[][][]' …	'[][]': 28, '[][][]': 17, '[[][]]': 11, '[]': 9, '[[][][]]': 3, '[[][]][]': 2, '[[][][][]]': 1, '[[][][]][]': 1, '[][[][]]': 1, '[][][][]': 1, '[][[][][]]': 1	75	2.529741805	5.77468321
0	2	0	7	24	['[][]' '[[][][][]]' '[][]' '[[][]]' '[][[][]]' '[]' '[][]' '[][][]' '[][][]' '[][]' '[[][]][]' '[][]' '[][]' '[]' '[[][][]]' '[[][]]' '[]' '[[][]]' '[[][][]]' '[][]' '[][]' '[][]' '[][]' '[][]' '[]' '[][]' '[]' '[][][][]' '[[][]]' '[][]' '[][]' '[[][][]]' '[][][]' '[][][]' '[[][][]]' '[[][]]' '[][][]' '[[][]]' '[[][]]' '[]' '[][]' '[[][]][]' '[][][]' '[][[][]][][]' '[][][][]' '[][][]' '[[][]][]'…	'[][]': 22, '[]': 13, '[[][]]': 12, '[[][][]]': 8, '[][][]': 7, '[[][]][]': 6, '[][][][]': 3, '[][[][]]': 2, '[[][][][]]': 1, '[][[][]][][]': 1	75	2.826833238	7.095150262
0	3	0	6	24	['[][]' '[]' '[[][][]]' '[[][]]' '[][[][]]' '[[][]][]' '[][]' '[][][]' '[][][][]' '[][]' '[][]' '[][]' '[][]' '[]' '[[][][]]' '[][[][][]]' '[][[][]]' '[][[][]]' '[][]' '[][]' '[]' '[[][][]]' '[][]' '[][]' '[][]' '[[][]][]' '[][]' '[[][]]' '[]' '[][]' '[][]' '[][][]' '[][][]' '[][]' '[[][][]]' '[][]' '[]' '[][]' '[[][]][]' '[][]' '[[][]]' '[[][][]]' '[]' '[]' '[][]' '[][]' '[[][][]]' '[][[][]]' '[…	'[][]': 33, '[]': 8, '[[][][]]': 7, '[][][]': 7, '[[][]]': 5, '[][[][]]': 5, '[[][]][]': 5, '[][][][]': 3, '[][[][][]]': 1	74	2.569564396	5.936301618
0	3	1	6	24	['[[][]]' '[]' '[][]' '[][][]' '[[][][][]]' '[][[][][]]' '[]' '[[][]]' '[][]' '[][[][]]' '[][][]' '[][[][]]' '[]' '[[][][][]]' '[][[][]]' '[[][]]' '[][]' '[[][]]' '[]' '[][]' '[[][]]' '[][]' '[][[][]]' '[][][]' '[][][]' '[[][][][]]' '[[][][]]' '[][]' '[][]' '[][]' '[]' '[][[][]]' '[][]' '[[][]]' '[][]' '[[][][]]' '[][]' '[][][]' '[[][]]' '[]' '[]' '[][]' '[][]' '[][]' '[][]' '[][][][]' '[][]' '[]…	'[][]': 25, '[]': 12, '[][][]': 12, '[[][]]': 9, '[][[][]]': 6, '[[][][][]]': 3, '[[][][]]': 3, '[][[][][]]': 1, '[][][][]': 1, '[[][]][]': 1, '[[][][][]][]': 1	74	2.754259044	6.747060247
2	2	0	9	29	['[][]' '[]' '[]' '[][]' '[[][]]' '[][]' '[[][]]' '[][][]' '[][]' '[][]' '[]' '[]' '[[][]][]' '[]' '[][][]' '[][]' '[][[][]]' '[][]' '[][][]' '[]' '[][]' '[][]' '[[][]]' '[][]' '[[][][]]' '[][]' '[[][]]' '[][][]' '[[][]][]' '[]' '[[][]]' '[][][]' '[][]' '[][]' '[[][]]' '[]' '[]' '[][[][]]' '[][]' '[][[][]]' '[][][]' '[][][]' '[[][]]' '[][][][]' '[[][][]]' '[[][]]' '[][][]' '[][]' '[][]' '[][[][]]…	'[][]': 26, '[]': 13, '[][][]': 13, '[[][]]': 10, '[][[][]]': 4, '[[][]][]': 3, '[[][][]]': 2, '[][][][]': 1, '[[][]][][]': 1	73	2.540550123	5.818108187
1	2	1	7	26	['[][][]' '[[][]]' '[][]' '[][]' '[[][][]]' '[]' '[][][][]' '[]' '[][]' '[][]' '[][][]' '[[][][]]' '[][]' '[[[][]][]]' '[[][]][]' '[[][][]]' '[][][]' '[][][]' '[]' '[][]' '[]' '[[][]]' '[[][]]' '[][]' '[][]' '[[][]]' '[][]' '[]' '[][]' '[][][]' '[]' '[[][]][]' '[][]' '[][]' '[][][]' '[]' '[][][]' '[][][]' '[][]' '[[][]]' '[][][]' '[[][][][]]' '[[][][]]' '[[][]]' '[][]' '[]' '[][]' '[][[][][]]' '[…	'[][]': 24, '[][][]': 12, '[]': 12, '[[][]]': 10, '[[][][]]': 5, '[[][]][]': 3, '[][[][]]': 2, '[][][][]': 1, '[[[][]][]]': 1, '[[][][][]]': 1, '[][[][][]]': 1	72	2.730174877	6.635360626
1	2	1	7	29	['[][][]' '[[][]][]' '[[][]][]' '[[][]][]' '[[][][][]]' '[]' '[[][]]' '[][][]' '[][]' '[[][]]' '[[][]]' '[][]' '[]' '[[][][]]' '[][][]' '[][][]' '[][]' '[][[][]]' '[[][]][]' '[]' '[][]' '[][][]' '[][]' '[][][][]' '[][][]' '[[][]][]' '[[][]]' '[][][]' '[][][]' '[][][]' '[[][]]' '[][][]' '[][][]' '[[][]][]' '[][][]' '[[][]][]' '[][][]' '[][]' '[][]' '[]' '[][]' '[][]' '[][][]' '[[][]]' '[][][]' '[]…	'[][][]': 18, '[][]': 18, '[]': 11, '[[][]]': 11, '[[][]][]': 7, '[[][][]]': 2, '[][[][]]': 2, '[[][][][]]': 1, '[][][][]': 1	71	2.630362893	6.191817255
0	2	1	6	26	['[][]' '[][]' '[[][][]]' '[[][]]' '[[][]]' '[][[][]][]' '[][]' '[][][][]' '[][]' '[][][]' '[[][]]' '[][]' '[][][]' '[][[][][]]' '[]' '[][]' '[[][]][]' '[[][]]' '[]' '[[][]][]' '[[][]][]' '[]' '[[][][]]' '[][]' '[][]' '[[[][]][]]' '[][][]' '[][]' '[][[][][]]' '[][][]' '[][][]' '[][]' '[][][]' '[]' '[[][]]' '[][][]' '[][]' '[][][]' '[[][]]' '[]' '[][][]' '[][]' '[[][][]]' '[][][]' '[[][][]]' '[[][…	'[][]': 21, '[]': 14, '[][][]': 11, '[[][]]': 7, '[[][]][]': 6, '[[][][]]': 5, '[][][][]': 2, '[][[][][]]': 2, '[[[][]][]]': 2, '[][[][]][]': 1	71	2.820644549	7.064779577
1	3	1	7	25	['[][][]' '[[][]]' '[][][]' '[][[][]]' '[[][][]][]' '[[][][]]' '[][][]' '[[][]]' '[][]' '[][]' '[[][][][]]' '[][]' '[[][]]' '[][]' '[][][]' '[][]' '[][]' '[][][]' '[][]' '[][]' '[]' '[][][]' '[][][]' '[[][][]]' '[[][][]]' '[][]' '[][]' '[[][]][]' '[]' '[][]' '[][]' '[][][]' '[][]' '[]' '[[][]]' '[[][]]' '[]' '[[][]][]' '[][[][]]' '[[][]]' '[][]' '[][][]' '[][]' '[][]' '[][]' '[][][]' '[][]' '[[][…	'[][]': 27, '[][][]': 14, '[[][]]': 9, '[[][][]]': 6, '[]': 5, '[][[][]]': 4, '[[][]][]': 3, '[[][][]][]': 1, '[[][][][]]': 1	70	2.55658931	5.883151998
0	3	0	7	28	['[][]' '[][[][][]]' '[]' '[]' '[][]' '[][[][]]' '[[][]]' '[][][]' '[][][]' '[]' '[][][][]' '[[][]]' '[][]' '[[][]]' '[[][]]' '[]' '[][]' '[][]' '[][][]' '[[][]][]' '[][]' '[[][]]' '[]' '[[][][]]' '[][]' '[][]' '[[][][][]]' '[][[][]]' '[][][]' '[][][]' '[][][]' '[]' '[][]' '[][][]' '[[][]]' '[][]' '[][]' '[][]' '[[][][]]' '[[][]]' '[]' '[][][]' '[][][][]' '[[][][][]]' '[][]' '[][]' '[]' '[]' '[[]…	'[][]': 19, '[]': 15, '[[][]]': 11, '[][][]': 10, '[][[][]]': 3, '[][][][]': 3, '[[][]][]': 3, '[[][][]]': 2, '[[][][][]]': 2, '[][[][][]]': 1	69	2.791833544	6.925093473
0	3	1	6	28	['[]' '[][]' '[][]' '[][]' '[][][]' '[[][]]' '[][]' '[[][]]' '[][][]' '[][]' '[][]' '[[][][]]' '[][]' '[][]' '[][]' '[][][]' '[][]' '[][]' '[][]' '[[][]]' '[][][]' '[][]' '[][]' '[[][]]' '[][]' '[][]' '[][][]' '[[][]]' '[[][][]][]' '[][][]' '[][]' '[][]' '[[][]][]' '[]' '[[][][]]' '[][]' '[][]' '[][[][]]' '[][]' '[][][]' '[]' '[][]' '[][][]' '[][]' '[]' '[][]' '[[][][]]' '[[][]]' '[[][]][]' '[][]…	'[][]': 32, '[][][]': 10, '[[][]]': 9, '[]': 7, '[[][][]]': 3, '[[][]][]': 3, '[[][][]][]': 1, '[][[][]]': 1, '[][][][]': 1, '[[][]][][]': 1, '[][][][[][]]': 1	69	2.472149596	5.548699201
1	2	0	8	31	['[[][]]' '[[][]][]' '[[][]]' '[[][]][]' '[[][]]' '[][]' '[][][]' '[][][]' '[][]' '[[][][]]' '[][]' '[][]' '[][[][]]' '[[][]][]' '[]' '[][]' '[]' '[[][]]' '[[][]]' '[[][]]' '[]' '[][][]' '[][]' '[][][]' '[][]' '[]' '[][[][]]' '[][]' '[[][]]' '[]' '[]' '[][[][]]' '[][]' '[[][]]' '[[][]]' '[][][][]' '[][]' '[][]' '[[][]]' '[][][]' '[][]' '[][]' '[][]' '[[][]]' '[][][]' '[[][][]]' '[[][]]' '[]' '[][…	'[][]': 22, '[[][]]': 16, '[][][]': 10, '[]': 9, '[[][][]]': 4, '[[][]][]': 3, '[][[][]]': 3, '[][][][]': 1	68	2.537964656	5.807690839
1	2	0	8	26	['[][][]' '[][][]' '[][]' '[[][][]]' '[][][]' '[[][][]]' '[]' '[][]' '[]' '[]' '[[][]]' '[]' '[[][]]' '[][]' '[]' '[][]' '[][]' '[[][]]' '[]' '[]' '[][][]' '[][[][]]' '[][]' '[[][][][]]' '[][]' '[]' '[[][]]' '[[][]]' '[][]' '[][[][]]' '[][]' '[][][]' '[][][]' '[][]' '[][]' '[][][[][]][]' '[][][]' '[][][]' '[][][]' '[][][][]' '[]' '[][]' '[[][]]' '[][]' '[][][][]' '[][]' '[][]' '[][][][]' '[][][]'…	'[][]': 22, '[][][]': 13, '[]': 11, '[[][]]': 8, '[][[][]]': 5, '[[][][]]': 3, '[][][][]': 3, '[[][][][]]': 1, '[][][[][]][]': 1, '[[][]][]': 1	68	2.714133794	6.561991812
1	2	0	6	28	['[][][][]' '[][][]' '[[][]]' '[[][]]' '[][]' '[][[][]]' '[[][][]][]' '[[][]][]' '[][][[][]]' '[[][]]' '[]' '[][]' '[[][]][]' '[][][]' '[[][]][]' '[][][]' '[[][]][]' '[[][]]' '[[][]]' '[][]' '[]' '[[][]]' '[]' '[][]' '[[][]]' '[][][]' '[[][]][]' '[][]' '[[][]]' '[][][]' '[]' '[][][]' '[][[][]]' '[][][]' '[[][]][]' '[][[][]]' '[][]' '[][][]' '[]' '[[][][]]' '[][]' '[[][]]' '[]' '[[][][]]' '[][][]'…	'[][]': 17, '[][][]': 12, '[[][]]': 9, '[]': 9, '[[][]][]': 8, '[][[][]]': 5, '[][][][]': 2, '[[][][]]': 2, '[[][][]][]': 1, '[][][[][]]': 1, '[[][]][][]': 1, '[][[][][]]': 1	68	3.011364182	8.063265252
0	2	0	6	28	['[][]' '[[][]]' '[[][][]][][]' '[][][]' '[]' '[][]' '[][]' '[][]' '[][]' '[][]' '[[][]]' '[][][][]' '[][]' '[][]' '[][][]' '[[][]]' '[[][]]' '[[][][][]]' '[][]' '[[][]]' '[][]' '[][]' '[][]' '[][]' '[][][][]' '[]' '[[][]]' '[]' '[][][]' '[][][][]' '[][][]' '[][][][][]' '[][]' '[[][][]]' '[][][]' '[[][]][]' '[[][]]' '[][]' '[][][]' '[][][]' '[][][]' '[][]' '[]' '[]' '[][[][]]' '[][]' '[][]' '[][]…	'[][]': 24, '[][][]': 11, '[[][]]': 10, '[]': 7, '[][][][]': 4, '[][[][]]': 4, '[[][][]]': 2, '[[][][]][][]': 1, '[[][][][]]': 1, '[][][][][]': 1, '[[][]][]': 1, '[][[][][]]': 1	67	2.79797556	6.954638666
1	3	0	7	29	['[]' '[][][][]' '[[][]][]' '[[][]]' '[]' '[]' '[[][][]]' '[[][]]' '[][][]' '[]' '[]' '[[][][]][]' '[[][][]]' '[]' '[[][]]' '[[][]][]' '[[][][]]' '[][][]' '[[][][]]' '[][][]' '[][][]' '[][][]' '[]' '[][][[][]]' '[[][]]' '[][[][]]' '[]' '[[][]]' '[[][]]' '[]' '[][][]' '[][]' '[][][]' '[][]' '[][][]' '[][]' '[]' '[[][][]]' '[][][]' '[][][]' '[][][]' '[][]' '[][]' '[][][]' '[][]' '[][]' '[[][]]' '[]…	'[][][]': 18, '[][]': 13, '[[][]]': 12, '[]': 11, '[[][][]]': 5, '[][][][]': 2, '[[][]][]': 2, '[][[][]]': 2, '[[][][]][]': 1, '[][][[][]]': 1	67	2.75493539	6.750224057
1	2	0	6	22	['[][]' '[][][]' '[][][]' '[][]' '[][][]' '[[][][]]' '[[][]]' '[][]' '[][]' '[][]' '[][]' '[][][]' '[][]' '[[][]]' '[][]' '[][]' '[][]' '[]' '[][][]' '[]' '[]' '[][]' '[][][]' '[[][]]' '[][][]' '[[][][]]' '[][][]' '[[][]]' '[][][][]' '[[][][]]' '[][]' '[[][]]' '[]' '[[][]]' '[][[][][]]' '[][]' '[][]' '[][][]' '[[][][]]' '[[][][]][]' '[][]' '[][]' '[][[][]]' '[[][]]' '[][][][]' '[]' '[][]' '[][]' …	'[][]': 25, '[[][]]': 14, '[][][]': 11, '[]': 8, '[[][][]]': 4, '[][][][]': 2, '[][[][][]]': 1, '[[][][]][]': 1, '[][[][]]': 1	67	2.462311258	5.510989041
0	2	0	8	28	['[][[][]]' '[[][][][]]' '[][]' '[[][][]]' '[]' '[][[][][]]' '[][][][]' '[][]' '[][[][]]' '[[][][]]' '[]' '[][]' '[][]' '[[][]]' '[][]' '[][[][]]' '[][][]' '[]' '[][][][]' '[[][][][]]' '[][[][]]' '[][]' '[[][]]' '[][]' '[]' '[]' '[][]' '[][]' '[]' '[][]' '[][][]' '[][]' '[][][[][]]' '[]' '[][]' '[[][]]' '[][]' '[][]' '[]' '[]' '[][][]' '[[][][]]' '[]' '[][[][]]' '[][][][]' '[]' '[][][]' '[]' '[][…	'[][]': 23, '[]': 16, '[][][]': 7, '[][[][]]': 5, '[[][]]': 5, '[[][][]]': 3, '[][][][]': 3, '[[][][][]]': 2, '[][[][][]]': 1, '[][][[][]]': 1, '[][[][]][]': 1	67	2.746350901	6.710177367
0	3	1	7	27	['[][]' '[][]' '[][[][]]' '[[][]][]' '[][]' '[[][]]' '[][][]' '[[][][]]' '[[][]]' '[][]' '[[][][]]' '[[][]]' '[][][]' '[[][]]' '[[][][]]' '[]' '[][]' '[][][]' '[[][][]]' '[[][]]' '[][[][]]' '[][[][][]]' '[][][][]' '[][]' '[[][][][]]' '[][[][]]' '[][]' '[]' '[][]' '[][][][]' '[][]' '[][]' '[][][]' '[][]' '[[][][]][]' '[][][][]' '[[][][]]' '[[][][][]][]' '[][]' '[][][]' '[][]' '[][]' '[[][][]]' '[[…	'[][]': 18, '[][][]': 11, '[[][]]': 9, '[[][][]]': 8, '[]': 7, '[][[][]]': 5, '[][][][]': 3, '[[][][][]]': 2, '[[][]][]': 1, '[][[][][]]': 1, '[[][][]][]': 1, '[[][][][]][]': 1	67	3.0264215	8.147861741
0	3	1	6	25	['[[][]]' '[][][]' '[[][]][]' '[][]' '[[][]]' '[[][]]' '[]' '[][]' '[][][]' '[[][]]' '[[][]]' '[][]' '[][]' '[][]' '[[][]]' '[][]' '[][][]' '[[][]]' '[]' '[][]' '[]' '[]' '[[][][]]' '[][[][][]][]' '[]' '[]' '[][][]' '[][]' '[][]' '[]' '[[][]]' '[][][]' '[][][][]' '[][]' '[][][]' '[][][]' '[][]' '[[][]]' '[][]' '[[][]]' '[[][]]' '[][]' '[][][]' '[[][]][]' '[[][]]' '[[][]]' '[[][]]' '[][]' '[[][]]'…	'[][]': 20, '[[][]]': 17, '[][][]': 10, '[]': 9, '[[][]][]': 3, '[][[][]]': 3, '[[][][]]': 2, '[][[][][]][]': 1, '[][][][]': 1, '[[][][][]]': 1	67	2.645435292	6.256844686
1	3	1	6	25	['[][][]' '[[][]]' '[[][]][]' '[][]' '[[][]][]' '[[][]]' '[][][][]' '[]' '[]' '[][][]' '[][][]' '[[][][][]]' '[[][][][]]' '[[][]]' '[][]' '[[][]][]' '[][][][]' '[][]' '[][][]' '[[][]]' '[][[][][]]' '[][]' '[][][]' '[][]' '[][]' '[[[][]][][]]' '[][][]' '[[][]]' '[][][]' '[[][][]]' '[][][]' '[][]' '[][][]' '[][][]' '[[][]]' '[][]' '[][]' '[][[][]]' '[[][]]' '[][]' '[[][][]]' '[][][]' '[][]' '[][]' …	'[][]': 22, '[][][]': 17, '[[][]]': 9, '[]': 5, '[[][]][]': 3, '[][][][]': 3, '[[][][][]]': 2, '[[][][]]': 2, '[][[][][]]': 1, '[[[][]][][]]': 1, '[][[][]]': 1	66	2.692225871	6.463098015
1	2	1	7	27	['[][]' '[]' '[[][]]' '[][][]' '[]' '[][]' '[[][]]' '[[][]]' '[][][]' '[][][]' '[][]' '[][]' '[][]' '[[][]]' '[[][]]' '[[][]]' '[][[][]]' '[][]' '[][]' '[]' '[][]' '[][][]' '[][]' '[[][][]]' '[][]' '[][][]' '[[][]]' '[]' '[][]' '[][[][]]' '[][[][]]' '[][]' '[][]' '[][][]' '[[][]][]' '[]' '[[][][]]' '[]' '[][]' '[][]' '[[][]]' '[][][]' '[[][]][]' '[][][]' '[]' '[]' '[][]' '[]' '[][]' '[]' '[][]' '…	'[][]': 20, '[]': 14, '[[][]]': 10, '[][][]': 8, '[][[][]]': 4, '[[][][]]': 4, '[[][]][]': 3, '[][][][]': 2, '[[][][][]]': 1	66	2.715368373	6.567609608
1	2	0	7	23	['[][]' '[][[][]]' '[]' '[][][]' '[][]' '[]' '[][][]' '[][][]' '[[][]][]' '[][]' '[[[][]][]]' '[]' '[[][]]' '[][]' '[][]' '[][]' '[][]' '[][][]' '[][][]' '[][]' '[][][]' '[][]' '[][]' '[][]' '[][]' '[][][][]' '[][]' '[]' '[[][][]]' '[][[][]]' '[[][]]' '[][]' '[]' '[][][]' '[]' '[][[][]]' '[][][]' '[[][]]' '[][][][]' '[[][]]' '[][][]' '[][][]' '[]' '[][[][]]' '[][[][]]' '[][]' '[[][]]' '[][][]' '[…	'[][]': 21, '[][][]': 14, '[]': 11, '[[][]]': 7, '[][[][]]': 5, '[[][]][]': 2, '[][][][]': 2, '[[][][]]': 2, '[[[][]][]]': 1, '[[][][]][]': 1	66	2.698083399	6.489392373
2	2	0	9	30	['[][]' '[[][]]' '[][]' '[[][][]]' '[][][]' '[][][]' '[][[][]]' '[][][]' '[][][]' '[]' '[[][]]' '[][]' '[][][]' '[][]' '[][]' '[][]' '[]' '[]' '[][][]' '[][]' '[][][]' '[[][]]' '[]' '[[][]]' '[]' '[][]' '[[][][]]' '[][]' '[][][][]' '[]' '[[][]]' '[][][][]' '[][]' '[]' '[[][]]' '[][][][]' '[][]' '[][]' '[]' '[[][][]]' '[][]' '[][[][]]' '[][]' '[][][]' '[[][]][]' '[][][]' '[[][]]' '[][[][]]' '[[][]…	'[][]': 21, '[[][]]': 10, '[][][]': 10, '[]': 8, '[[][][]]': 6, '[][[][]]': 4, '[][][][]': 3, '[[][]][]': 1, '[[[][]][]][]': 1, '[][[][]][]': 1	65	2.777107963	6.854768588
0	2	0	6	22	['[[][]]' '[][]' '[][][]' '[[][][][]]' '[][]' '[][]' '[[][][][]]' '[][][]' '[[][]]' '[][[][]]' '[][]' '[]' '[][][]' '[][[][]]' '[[][]][]' '[][]' '[][][]' '[]' '[][][]' '[][]' '[][][]' '[[][][]]' '[[][][][][]]' '[]' '[][]' '[[][]]' '[][][]' '[]' '[][][]' '[[][[][]]]' '[][]' '[][]' '[[][][][]]' '[[][]][]' '[][]' '[]' '[]' '[]' '[][][][]' '[][]' '[[][][]][]' '[][]' '[][]' '[][]' '[[][]][]' '[][]' '[…	'[][]': 26, '[][][]': 11, '[]': 7, '[[][]]': 4, '[][[][]]': 4, '[[][][][]]': 3, '[[][]][]': 3, '[[][][]]': 1, '[[][][][][]]': 1, '[[][[][]]]': 1, '[][][][]': 1, '[[][][]][]': 1, '[][][[][]]': 1, '[][[][][]]': 1	65	2.861961045	7.270028626
0	3	1	6	23	['[[][][]]' '[[][][][]]' '[][[][]]' '[][]' '[][][]' '[][][]' '[]' '[][[][]]' '[][]' '[[][]][]' '[[][][]]' '[][]' '[][[][]][]' '[][]' '[][]' '[][]' '[[][][]]' '[]' '[][]' '[[][]]' '[[][]]' '[][]' '[]' '[[][]][]' '[][]' '[][]' '[][]' '[[][][]]' '[]' '[][][]' '[][]' '[][]' '[][[][]]' '[][][]' '[][][]' '[][]' '[][]' '[][]' '[][]' '[[][]]' '[[][]]' '[[][][]]' '[[][]]' '[][][][]' '[]' '[][][[][]]' '[][…	'[][]': 22, '[[][][]]': 9, '[][][]': 8, '[]': 6, '[[][]]': 6, '[][[][]]': 5, '[[][]][]': 3, '[[][][][]]': 2, '[][][][]': 2, '[][[][]][]': 1, '[][][[][]]': 1	65	2.914353988	7.538899754
0	2	0	5	24	['[[][][]][]' '[[][]]' '[]' '[[][][]]' '[]' '[[][]]' '[][][]' '[][]' '[][][][]' '[[][][]]' '[][][]' '[[][][]]' '[[][][]]' '[][]' '[][[][]]' '[][][]' '[][][]' '[[][][]]' '[][]' '[][]' '[][][]' '[[][]][]' '[][][]' '[]' '[][][]' '[][][]' '[[][]]' '[][]' '[][][]' '[][][]' '[]' '[[][]]' '[[][][]]' '[][]' '[][]' '[][]' '[][][][]' '[][[][]]' '[][]' '[][[][]][]' '[][]' '[][][]' '[[][][][]]' '[]' '[][]' '…	'[][]': 19, '[][][]': 14, '[[][]]': 8, '[]': 7, '[[][][]]': 6, '[][[][]]': 3, '[[][][]][]': 2, '[][][][]': 2, '[[][]][]': 2, '[][[][]][]': 1, '[[][][][]]': 1	65	2.884987219	7.386993042
0	3	1	7	28	['[][]' '[[][][]]' '[[][][]]' '[][]' '[[][]]' '[][]' '[][]' '[][]' '[[][[][]]]' '[][][]' '[][[][]]' '[][]' '[[][]]' '[[][]][]' '[[][]]' '[][][]' '[][]' '[][][]' '[]' '[][]' '[[][]][]' '[][][][]' '[][]' '[][]' '[][][]' '[][]' '[[][]]' '[][][]' '[][]' '[[][]]' '[][]' '[][]' '[][][]' '[][]' '[][]' '[][][]' '[][]' '[[][]]' '[][[][]]' '[][]' '[][][]' '[[][]]' '[][]' '[][]' '[][]' '[]' '[[][][]]' '[[][…	'[][]': 27, '[][][]': 11, '[[][]]': 10, '[[][][]]': 5, '[[][]][]': 3, '[]': 3, '[][[][]]': 2, '[[][[][]]]': 1, '[][][][]': 1, '[[][][][]][]': 1	64	2.519149894	5.732442163
2	2	0	7	29	['[][[][]]' '[][]' '[]' '[][][]' '[][][]' '[][]' '[][]' '[][]' '[][]' '[][[][][][]]' '[][]' '[][]' '[[][][]]' '[][]' '[]' '[][]' '[]' '[[][][]]' '[]' '[][]' '[]' '[][]' '[]' '[][]' '[][[][]]' '[[][][]]' '[[][]]' '[][[][]]' '[][]' '[]' '[][]' '[][[][]]' '[][]' '[][]' '[][][]' '[][]' '[][][]' '[][][]' '[]' '[][]' '[][][]' '[][]' '[][][]' '[][][]' '[[][][]]' '[][][]' '[][][][]' '[][[][]]' '[][]' '[]…	'[][]': 25, '[]': 13, '[][][]': 11, '[][[][]]': 5, '[[][][]]': 5, '[[][]]': 2, '[][[][][][]]': 1, '[][][][]': 1, '[[][]][]': 1	64	2.445700784	5.447902122
0	2	0	5	22	['[][]' '[][]' '[][][]' '[][]' '[[][]][]' '[[][]]' '[][]' '[]' '[]' '[[][]]' '[[][][]]' '[][][]' '[][][]' '[]' '[[][]]' '[]' '[][[][]]' '[[][]]' '[[][]]' '[]' '[]' '[][]' '[[][]]' '[][]' '[][][]' '[]' '[[][]]' '[][][]' '[[][]][]' '[][]' '[]' '[][]' '[][]' '[]' '[[][]]' '[][][]' '[][]' '[][]' '[[][][]]' '[][]' '[][][][]' '[][][]' '[[][]]' '[[][][]][]' '[][][]' '[[][][]]' '[][]' '[][[][]]' '[][]' '…	'[][]': 19, '[][][]': 11, '[[][]]': 11, '[]': 11, '[[][][]]': 3, '[][][][]': 3, '[[][]][]': 2, '[][[][]]': 2, '[[][][]][]': 1	63	2.669634825	6.362681146
0	2	0	5	23	['[]' '[]' '[][]' '[][]' '[][]' '[][][]' '[]' '[][][]' '[[][]]' '[][]' '[[][][]]' '[][][]' '[][]' '[][]' '[][]' '[][][]' '[][][]' '[[][]]' '[][][]' '[][][]' '[]' '[[][][]]' '[]' '[][]' '[][][]' '[]' '[[][]]' '[[][][][]]' '[][]' '[[][]][]' '[][]' '[][]' '[[][][]]' '[]' '[][]' '[][]' '[[][]]' '[][]' '[][]' '[[][]]' '[][]' '[][][][]' '[][[][]][]' '[][]' '[][]' '[][]' '[][]' '[[][]]' '[][]' '[][[][][…	'[][]': 25, '[][][]': 13, '[]': 8, '[[][]]': 7, '[[][][]]': 4, '[[][][][]]': 1, '[[][]][]': 1, '[][][][]': 1, '[][[][]][]': 1, '[][[][][]]': 1, '[][[][]]': 1	63	2.551032217	5.860534368
1	3	0	6	26	['[]' '[][]' '[[][][]][]' '[[][][]]' '[][]' '[][]' '[][]' '[][]' '[][]' '[[][]]' '[][]' '[][]' '[]' '[][]' '[][][]' '[][]' '[][]' '[[][][]]' '[]' '[]' '[[][]]' '[][[][][]]' '[[][][][]]' '[]' '[][[][]][]' '[][]' '[[][]]' '[][]' '[][]' '[][][]' '[][]' '[][]' '[][[][][]]' '[][][]' '[]' '[[][][]]' '[][][]' '[]' '[][]' '[[][][][]]' '[][][]' '[][][][]' '[[][]]' '[[][]][]' '[][[][][]]' '[]' '[][[][]]' '…	'[][]': 24, '[]': 12, '[][][]': 7, '[[][]]': 5, '[[][][]]': 4, '[][[][][]]': 3, '[[][][][]]': 2, '[[][][]][]': 1, '[][[][]][]': 1, '[][][][]': 1, '[[][]][]': 1, '[][[][]]': 1, '[[][][][][]]': 1	63	2.817364646	7.048736362
1	3	1	6	26	['[][]' '[][]' '[][]' '[][][]' '[[][]]' '[][]' '[][]' '[[][]]' '[][]' '[[][][]]' '[][]' '[][][][]' '[][[][]]' '[]' '[][][]' '[][]' '[][]' '[][][]' '[][]' '[[[][]][]]' '[][[][][]]' '[[][]]' '[[][]][]' '[][]' '[][][]' '[][]' '[][]' '[][][]' '[][][]' '[][][]' '[]' '[[][]]' '[][]' '[][[][]]' '[][]' '[[][]]' '[][]' '[][[][][]]' '[][][]' '[][][][]' '[][]' '[][]' '[][][]' '[[][][]]' '[][]' '[][]' '[][][…	'[][]': 25, '[][][]': 13, '[[][]]': 7, '[]': 5, '[[][][]]': 4, '[][][][]': 2, '[][[][]]': 2, '[][[][][]]': 2, '[[[][]][]]': 1, '[[][]][]': 1	62	2.575756859	5.961836698
1	3	0	6	24	['[][]' '[[][]]' '[][][]' '[[][]]' '[]' '[]' '[]' '[][]' '[][[][]]' '[[][]][]' '[][[][]]' '[][][]' '[[][]]' '[[][]]' '[][[][]]' '[]' '[][]' '[[][][]]' '[]' '[][]' '[][]' '[]' '[][]' '[[][]][]' '[[][]]' '[[][]][]' '[][]' '[[][]]' '[][]' '[][][][[][]]' '[]' '[][]' '[][][]' '[][]' '[][]' '[[][][]]' '[][]' '[][][]' '[][][][]' '[][][]' '[][][]' '[[][][]]' '[][][]' '[][]' '[][][]' '[]' '[[][]][]' '[[][…	'[][]': 19, '[]': 11, '[[][]]': 9, '[][][]': 9, '[][[][]]': 4, '[[][]][]': 4, '[[][][]]': 3, '[][][][]': 2, '[][][][[][]]': 1	62	2.751326825	6.733361047
2	2	0	8	31	['[]' '[][][]' '[][][][]' '[[][][]]' '[[][]]' '[[][][]]' '[[][]]' '[[][]][]' '[][]' '[[[][]][]]' '[][]' '[][[][]]' '[]' '[[][][]]' '[][][]' '[]' '[][][][]' '[]' '[]' '[][]' '[][]' '[][][][]' '[][][]' '[[][]]' '[][][]' '[][]' '[[][][][][]]' '[][][]' '[][]' '[][[][]]' '[]' '[][[][]]' '[][]' '[][][]' '[][]' '[][]' '[][]' '[]' '[][][]' '[][]' '[][][]' '[[][]][]' '[]' '[][]' '[[][]][]' '[][]' '[][]' '…	'[][]': 17, '[][][]': 10, '[]': 9, '[[][]]': 8, '[[][][]]': 5, '[[][]][]': 4, '[][][][]': 3, '[][[][]]': 3, '[[[][]][]]': 1, '[[][][][][]]': 1	61	2.90852603	7.508506798
1	2	1	7	30	['[[][]]' '[[][]][]' '[][]' '[[][]]' '[][][]' '[][]' '[][]' '[[][]][]' '[]' '[][]' '[]' '[][][]' '[][]' '[][]' '[[][]][]' '[[][][]][]' '[][][]' '[][][]' '[[][][]]' '[][][]' '[]' '[][]' '[]' '[][]' '[][][]' '[]' '[][]' '[][]' '[][]' '[][]' '[][][]' '[][][]' '[[][]]' '[][]' '[[][]]' '[[][]]' '[][]' '[][[][]]' '[]' '[][]' '[[][]][]' '[][][]' '[[][]]' '[][]' '[][]' '[][[][]]' '[][]' '[]' '[][]' '[][]…	'[][]': 23, '[][][]': 11, '[]': 10, '[[][]]': 7, '[[][]][]': 6, '[][[][]]': 2, '[[][][]][]': 1, '[[][][]]': 1	61	2.447520728	5.454778927
1	3	0	8	27	['[][]' '[][]' '[][][]' '[[][][]]' '[][][][]' '[][]' '[][]' '[[][]][]' '[][]' '[][]' '[][]' '[]' '[][][][]' '[][]' '[[][]][][]' '[][]' '[][]' '[][][][]' '[][]' '[[][[][]]]' '[][][]' '[][]' '[][[][]]' '[][]' '[][]' '[][][]' '[][]' '[]' '[[][][]]' '[[][][]]' '[[][]][]' '[]' '[][]' '[[][]]' '[][]' '[][]' '[][]' '[][]' '[][][]' '[][]' '[][]' '[]' '[]' '[][][]' '[][][]' '[][][]' '[][]' '[][]' '[][]' '…	'[][]': 28, '[][][]': 10, '[]': 6, '[[][][]]': 5, '[][][][]': 3, '[[][]][]': 3, '[][[][]]': 2, '[[][]]': 2, '[[][]][][]': 1, '[[][[][]]]': 1	61	2.51345194	5.709846415
1	3	1	6	27	['[][]' '[][]' '[][][]' '[]' '[[][]]' '[[][]]' '[[][]]' '[][][]' '[][[][]]' '[]' '[][]' '[]' '[][][]' '[[][]]' '[]' '[][[][]]' '[][][]' '[[][]][]' '[][][]' '[]' '[][[][]]' '[[][][]]' '[[][][]]' '[][]' '[][[][]]' '[][][]' '[[][]]' '[[][]]' '[]' '[][]' '[[][]]' '[][][]' '[]' '[[][]]' '[[][]]' '[][]' '[][]' '[]' '[][]' '[]' '[[][]]' '[][][]' '[][]' '[][[][]][]' '[[][]]' '[][[][]]' '[]' '[][][]' '[][…	'[][]': 14, '[[][]]': 12, '[][][]': 11, '[]': 11, '[][[][]]': 8, '[[][][]]': 2, '[[][]][]': 1, '[][[][]][]': 1, '[][[][][]]': 1	61	2.67778628	6.398733051
1	1	0	7	26	['[[][][]]' '[][][]' '[][]' '[]' '[[][][]]' '[][[][]]' '[][][]' '[]' '[][]' '[[][][][]]' '[][]' '[][[][]]' '[[][][]]' '[][]' '[][][]' '[][][[][]]' '[][][]' '[[][][]][]' '[][][]' '[][]' '[][][]' '[][]' '[[][][]]' '[][]' '[][]' '[][]' '[][][]' '[]' '[][][]' '[]' '[][]' '[][]' '[][][]' '[][]' '[][]' '[]' '[][][]' '[[][]]' '[][]' '[][][]' '[[][][]]' '[]' '[][][]' '[][]' '[[][]]' '[[][]]' '[][][]' '[[…	'[][]': 16, '[][][]': 14, '[]': 11, '[[][]]': 6, '[[][][]]': 5, '[][[][]]': 3, '[[][][]][]': 2, '[][][][]': 2, '[[][][][]]': 1, '[][][[][]]': 1	61	2.795802588	6.944171548
0	2	1	7	26	['[][]' '[][]' '[]' '[[][][]][]' '[][][][]' '[[][]]' '[[][]]' '[][]' '[]' '[][[][]]' '[][][]' '[][]' '[]' '[][][]' '[][]' '[][][]' '[][]' '[]' '[][]' '[][]' '[]' '[][]' '[[][]]' '[][][]' '[][]' '[]' '[][]' '[][[][]]' '[]' '[][]' '[][]' '[][]' '[]' '[][]' '[]' '[][][]' '[][][]' '[[][]]' '[]' '[][]' '[][][]' '[[][]]' '[]' '[][]' '[][][]' '[][][[][]]' '[][]' '[][]' '[]' '[][][][]' '[][]' '[][]' '[][…	'[][]': 25, '[]': 13, '[][][]': 8, '[[][]]': 6, '[][][][]': 3, '[][[][]]': 2, '[[][][]][]': 1, '[][][[][]]': 1, '[[][]][]': 1	60	2.399110869	5.274779802
1	2	1	6	24	['[[][]]' '[]' '[][][][]' '[][]' '[][][]' '[][]' '[][]' '[][][]' '[][][]' '[[][]]' '[][]' '[][[][]]' '[][]' '[][][[][]]' '[][]' '[][]' '[][][]' '[]' '[]' '[][]' '[[][]]' '[][]' '[][]' '[[][]][]' '[]' '[][]' '[[][]]' '[[][]]' '[][][]' '[[][]][]' '[][]' '[][]' '[[][][]]' '[]' '[[][]]' '[][]' '[][][]' '[[][][]]' '[][[][]]' '[[][][]]' '[[][][]]' '[]' '[][]' '[][]' '[][]' '[][]' '[]' '[][[][]]' '[][]'…	'[][]': 22, '[]': 9, '[][][]': 8, '[[][]]': 6, '[[][][]]': 5, '[][[][]]': 3, '[[][]][]': 3, '[][][][]': 2, '[][][[][]]': 1, '[[][[][]]]': 1	60	2.752457077	6.738638238
2	2	0	7	26	['[][[][]]' '[][][]' '[][]' '[[][][]]' '[][]' '[][][]' '[][][]' '[]' '[][][][]' '[][]' '[][]' '[][[][]]' '[][[][]]' '[][[][]]' '[][]' '[][]' '[[][]][]' '[[][]]' '[][[][]]' '[]' '[[][]]' '[[][]]' '[[][][]][]' '[][][]' '[][][]' '[][]' '[][][]' '[][][]' '[][]' '[[][][][]]' '[]' '[][]' '[]' '[]' '[][][]' '[]' '[][]' '[[][][]]' '[][]' '[[][]]' '[[][]][]' '[][]' '[[][]]' '[][][]' '[]' '[[][]]' '[[][][]…	'[][]': 21, '[][][]': 11, '[]': 7, '[[][]]': 6, '[][[][]]': 5, '[[][][]]': 4, '[[][]][]': 3, '[][][][]': 1, '[[][][]][]': 1, '[[][][][]]': 1	60	2.74325391	6.695788278
0	2	0	7	30	['[][][][]' '[]' '[[][]]' '[][][]' '[][]' '[][]' '[][][]' '[][]' '[][[][]]' '[][]' '[][]' '[[][]]' '[[][]]' '[]' '[[][]]' '[][]' '[[][][]]' '[][]' '[[][][]]' '[]' '[][]' '[][][]' '[[][]]' '[[][][]]' '[]' '[][][]' '[][]' '[]' '[[][][][]]' '[]' '[][]' '[][][][]' '[[][]][]' '[[][]]' '[[][]][]' '[[][]]' '[][[][][]]' '[][]' '[[][]]' '[]' '[][][]' '[[][]]' '[[][][]]' '[][][]' '[[][]]' '[[][][]]' '[][][…	'[][]': 17, '[[][]]': 10, '[]': 9, '[][][]': 8, '[[][][]]': 6, '[[][]][]': 5, '[][][][]': 2, '[][[][]]': 1, '[[][][][]]': 1, '[][[][][]]': 1	60	2.8343091	7.132011849
2	3	0	8	30	['[][]' '[][]' '[[][]]' '[][][]' '[][]' '[[][][]]' '[[][]]' '[][][]' '[[][]]' '[[][]]' '[[][]]' '[]' '[][]' '[][]' '[][[][]]' '[][]' '[[][][]]' '[[][]]' '[[][][]][]' '[][]' '[][]' '[[][]][]' '[][][]' '[[][]]' '[][][][]' '[][][]' '[[][][]]' '[[][]][]' '[[][]]' '[[][][]]' '[[][]]' '[]' '[][][[][]]' '[][]' '[[][][]]' '[][][]' '[][]' '[][]' '[][][][]' '[][]' '[][]' '[][][]' '[[][]]' '[[][][]]' '[][][…	'[][]': 17, '[[][]]': 13, '[][][]': 8, '[[][][]]': 6, '[]': 6, '[[][]][]': 4, '[][][][]': 3, '[][[][]]': 1, '[[][][]][]': 1, '[][][[][]]': 1	60	2.817440226	7.049105641
1	3	0	6	23	['[[][]]' '[][]' '[][][]' '[][]' '[[][]][]' '[][]' '[][]' '[][]' '[][][][]' '[][[][]]' '[][]' '[][][]' '[]' '[[][]]' '[][]' '[][][][]' '[[][][]]' '[[][]]' '[][[][]]' '[][][]' '[][]' '[][]' '[][]' '[][][]' '[][][]' '[][]' '[][]' '[[][]]' '[][]' '[][][]' '[][]' '[][]' '[][][]' '[[][]][]' '[][][]' '[][]' '[][]' '[][]' '[][]' '[][]' '[[][]]' '[][]' '[][]' '[[][]]' '[]' '[][][]' '[[][]][]' '[]' '[][][…	'[][]': 25, '[][][]': 12, '[[][]]': 8, '[]': 5, '[[][]][]': 3, '[][][][]': 3, '[][[][]]': 2, '[[][][]]': 1	59	2.3871283	5.231150583
1	3	1	7	26	['[][]' '[]' '[][]' '[][][][]' '[[][]]' '[[][][]]' '[[][]]' '[][]' '[[][][]]' '[][][]' '[][]' '[]' '[[][]]' '[][[][]]' '[][]' '[]' '[]' '[[][][]]' '[]' '[[][]]' '[]' '[]' '[][][][]' '[][][]' '[][][]' '[][][][]' '[][]' '[[][]]' '[[][]]' '[[][]][][]' '[][][]' '[[][][][]]' '[[][][]]' '[][][]' '[][][]' '[[][]]' '[[][]][]' '[]' '[[][][][]]' '[][]' '[[][]][]' '[][]' '[]' '[][][][]' '[][]' '[][]' '[][][…	'[][]': 15, '[][][]': 12, '[]': 10, '[[][]]': 7, '[][][][]': 4, '[[][][]]': 4, '[[][][][]]': 2, '[[][]][]': 2, '[][[][]]': 1, '[[][]][][]': 1, '[][[][]][]': 1	59	2.925123145	7.595385265
0	3	0	6	23	['[][][]' '[]' '[][]' '[][]' '[[][][]]' '[[][][]]' '[][]' '[][][]' '[][[][]]' '[][][][]' '[][]' '[]' '[][][]' '[][][]' '[[][]]' '[][]' '[][][]' '[[][][]]' '[[][]]' '[]' '[][]' '[][]' '[[][]][]' '[]' '[][]' '[][][][]' '[][]' '[]' '[][]' '[][]' '[[][]][]' '[]' '[][][][]' '[]' '[[][]]' '[][]' '[][][]' '[][]' '[][]' '[]' '[][]' '[[][]]' '[][]' '[[][]][]' '[[][]][]' '[]' '[][]' '[][]' '[]' '[]' '[][[]…	'[][]': 20, '[]': 12, '[][][]': 8, '[[][]]': 6, '[[][]][]': 5, '[[][][]]': 3, '[][][][]': 3, '[][[][]]': 2	59	2.62692606	6.177084472
1	1	0	7	25	['[][]' '[]' '[][][]' '[[][]]' '[][]' '[][[][]]' '[][][]' '[]' '[][]' '[][]' '[[][][]]' '[[][]]' '[][][]' '[[][]]' '[][]' '[]' '[][[][]]' '[][]' '[][[][]]' '[][]' '[][][]' '[[][]]' '[][][]' '[][]' '[][]' '[]' '[][]' '[[][]][]' '[[][]][]' '[][]' '[][]' '[[][]]' '[[][][][]]' '[][][]' '[]' '[][]' '[[][][][]]' '[[][]]' '[[][]][]' '[][]' '[]' '[[][][]]' '[][][]' '[[][]]' '[][][]' '[][]' '[][][]' '[][]…	'[][]': 17, '[][][]': 11, '[[][]]': 9, '[]': 8, '[[][]][]': 4, '[][[][]]': 3, '[[][][][]]': 3, '[[][][]]': 2, '[][][][][]': 1	58	2.761778993	6.782320651
2	2	0	7	25	['[][[][][][]]' '[][][]' '[][][][]' '[][]' '[[][]]' '[]' '[[][]]' '[[][][]]' '[][][]' '[][][][]' '[][][]' '[[][][]][]' '[][][]' '[[][][][]]' '[]' '[[][]]' '[[][]]' '[][]' '[][][][]' '[][]' '[][]' '[]' '[][][][]' '[[][][]]' '[][[][]]' '[][][][]' '[][]' '[][]' '[][]' '[][]' '[][][]' '[][][]' '[][][][]' '[[][][]]' '[][][]' '[][][]' '[][][]' '[][][]' '[][]' '[][][]' '[][]' '[][]' '[][]' '[][][][]' '[…	'[][]': 18, '[][][]': 14, '[][][][]': 7, '[[][]]': 5, '[]': 5, '[[][][]]': 4, '[][[][][][]]': 1, '[[][][]][]': 1, '[[][][][]]': 1, '[][[][]]': 1	57	2.688462219	6.446259286
0	3	1	7	26	['[][]' '[[][][]]' '[][][]' '[[][][]]' '[[][[][]]]' '[[][][][]]' '[][]' '[][][]' '[[][]]' '[][[][]]' '[]' '[[][]]' '[][][]' '[][]' '[][]' '[][]' '[]' '[]' '[]' '[][]' '[]' '[][]' '[][]' '[][][]' '[[][]]' '[[][]]' '[][]' '[[][][][]]' '[[][][]]' '[]' '[[][]][]' '[][]' '[][]' '[]' '[][]' '[][][]' '[][][]' '[][]' '[][][]' '[][]' '[[][]]' '[[][]]' '[][]' '[][]' '[][][]' '[[][]]' '[[][]]' '[[][]]' '[][…	'[][]': 18, '[[][]]': 11, '[][][]': 10, '[]': 9, '[[][][]]': 3, '[[][][][]]': 2, '[[][]][]': 2, '[[][[][]]]': 1, '[][[][]]': 1	57	2.611558588	6.111635859
1	3	1	8	28	['[][]' '[][]' '[][][]' '[][[][][]][]' '[][][]' '[][]' '[][]' '[[][]][][]' '[][]' '[[][]]' '[][][]' '[][][][][]' '[][]' '[[][]]' '[]' '[]' '[][]' '[[][][]]' '[][][]' '[[][[][]]]' '[][]' '[[][]]' '[][]' '[][]' '[[][]]' '[[][]]' '[]' '[[][]]' '[][]' '[][]' '[[][]]' '[][]' '[]' '[][]' '[][]' '[][]' '[[][]]' '[][][]' '[[][]]' '[[][]]' '[[][]]' '[[][][]]' '[[][]]' '[][]' '[][][]' '[[][]]' '[][]' '[[][…	'[][]': 19, '[[][]]': 15, '[][][]': 10, '[]': 5, '[[][][]]': 2, '[][[][][]][]': 1, '[[][]][][]': 1, '[][][][][]': 1, '[[][[][]]]': 1, '[[][]][]': 1, '[][[][][]]': 1	57	2.567225047	5.926683629
1	3	1	8	30	['[][]' '[][]' '[][]' '[][]' '[][][]' '[]' '[][[][]]' '[]' '[][[][]]' '[][]' '[][]' '[][]' '[][]' '[][][]' '[][[][][]]' '[][]' '[][][]' '[]' '[][[][]]' '[][]' '[[][][]]' '[[][][]]' '[][]' '[[][]]' '[][]' '[][][]' '[][]' '[[][]]' '[][]' '[][]' '[][]' '[][][]' '[][[][]]' '[]' '[][][]' '[[][]]' '[][]' '[]' '[][][][]' '[][]' '[][]' '[[][]][]' '[][]' '[][][]' '[][]' '[][]' '[][]' '[]' '[[][]][]' '[][]…	'[][]': 25, '[][][]': 10, '[]': 6, '[[][]]': 5, '[][[][]]': 4, '[[][][]]': 3, '[[][]][]': 2, '[][[][][]]': 1, '[][][][]': 1	57	2.478679687	5.573871282
1	2	1	7	25	['[]' '[][]' '[[][][]]' '[]' '[][]' '[][[][]]' '[[][]]' '[][]' '[][]' '[]' '[][]' '[][][][]' '[]' '[]' '[[][][][]]' '[]' '[][]' '[][[][]]' '[[][]]' '[[][][]]' '[][]' '[[][]]' '[]' '[][]' '[]' '[][][]' '[[][]][]' '[[][]]' '[[][][]]' '[][]' '[[][]][]' '[][]' '[][]' '[][][]' '[[][][]][]' '[][][]' '[][][]' '[][][]' '[][]' '[][]' '[][][][]' '[][][]' '[][][]' '[[][]][]' '[][][]' '[][[][][]]' '[]' '[][]…	'[][]': 14, '[]': 12, '[][][]': 9, '[[][]]': 6, '[[][][]]': 4, '[][[][]]': 3, '[[][]][]': 3, '[][][][]': 2, '[[][][]][]': 2, '[[][][][]]': 1, '[][[][][]]': 1	57	2.993040998	7.961504017
1	3	0	8	28	['[][][]' '[][[][]]' '[][][][]' '[][][]' '[[][[][]]]' '[][]' '[][]' '[][[][]]' '[][][]' '[][]' '[][][]' '[[][]][]' '[[][]]' '[][]' '[][][]' '[][]' '[][]' '[[][][]]' '[][[][]]' '[][]' '[][]' '[][]' '[][[][]]' '[][]' '[][][]' '[][]' '[][][][]' '[][]' '[][][]' '[[][]]' '[]' '[[][]]' '[][]' '[[][]]' '[][][][]' '[[][][]]' '[][]' '[[][][]]' '[[][]]' '[][[][]]' '[][]' '[][]' '[][]' '[][[][]]' '[][][][]'…	'[][]': 18, '[][][]': 13, '[[][]]': 8, '[][[][]]': 6, '[][][][]': 4, '[[][][]]': 4, '[]': 2, '[[][[][]]]': 1, '[[][]][]': 1	57	2.663168236	6.334225532
0	3	0	7	26	['[][]' '[][][][]' '[]' '[[][]][]' '[][]' '[][][]' '[][]' '[[][]][]' '[][]' '[][][]' '[][]' '[][]' '[][]' '[[][]]' '[][][]' '[]' '[][]' '[]' '[][][]' '[]' '[]' '[][]' '[][[][]]' '[][][]' '[][][]' '[]' '[[][]]' '[[][]]' '[][]' '[][][]' '[][]' '[[][][]]' '[][]' '[][]' '[][][]' '[][]' '[][]' '[][]' '[[][]]' '[][]' '[][]' '[]' '[][]' '[][][][]' '[[][]][]' '[]' '[][]' '[][]' '[]' '[]' '[][]' '[][]' '[…	'[][]': 23, '[]': 11, '[][][]': 9, '[[][]]': 6, '[[][]][]': 3, '[][][][]': 2, '[][[][]]': 1, '[[][][]]': 1	56	2.362896702	5.144021605
1	2	0	8	25	['[][]' '[[][][]]' '[][][]' '[][]' '[][]' '[[][[][]]]' '[][][]' '[[][][]]' '[][]' '[[][][]]' '[]' '[][]' '[[][]]' '[][][]' '[][][][][]' '[]' '[][[][]]' '[[][[][]]]' '[][]' '[][]' '[[][]]' '[][][]' '[]' '[[][][]]' '[][]' '[][][]' '[][]' '[]' '[][]' '[]' '[[][][][]]' '[][][]' '[][]' '[][]' '[][]' '[[][][]]' '[][][]' '[][][]' '[][][]' '[][][]' '[][][]' '[][]' '[][][]' '[][]' '[[][]]' '[][][]' '[][]'…	'[][]': 19, '[][][]': 14, '[[][][]]': 7, '[]': 5, '[[][]]': 4, '[[][[][]]]': 2, '[][[][]]': 2, '[[][][][]]': 2, '[][][][][]': 1	56	2.606020697	6.088220866
0	2	0	8	30	['[][]' '[[][]][]' '[][][]' '[[][]]' '[[][]]' '[[][]]' '[][[][]]' '[][][]' '[][]' '[][]' '[][]' '[[][]]' '[][]' '[][]' '[][]' '[[][][]]' '[][][]' '[[][]]' '[][][]' '[[][][][]]' '[[][]][]' '[[][]]' '[[][]][]' '[[][]][][]' '[]' '[[][][]]' '[[][]]' '[][][]' '[[][]]' '[]' '[[][]]' '[][]' '[[][]]' '[][][]' '[]' '[]' '[][]' '[]' '[[][]]' '[[][]]' '[][[][]]' '[][]' '[]' '[[][]]' '[]' '[][][]' '[[][][][]…	'[[][]]': 14, '[][]': 13, '[]': 9, '[][][]': 8, '[[][]][]': 3, '[][[][]]': 2, '[[][][]]': 2, '[[][][][]]': 2, '[[][]][][]': 1, '[[[][]][]]': 1, '[[][[][][]]]': 1	56	2.866410319	7.292484017
1	2	0	9	29	['[]' '[][]' '[][][]' '[][][]' '[[][]][]' '[][]' '[][[][][][]]' '[[][][]]' '[][][]' '[][]' '[][][]' '[][]' '[[][]][][]' '[][]' '[][][]' '[][]' '[[][]]' '[][][]' '[][]' '[][][]' '[]' '[]' '[]' '[][]' '[]' '[][][]' '[[][]]' '[][]' '[][][]' '[][]' '[[][]]' '[[][][]]' '[][][]' '[][]' '[][]' '[][]' '[][][][]' '[][][]' '[][]' '[][]' '[[][]]' '[[][]]' '[][]' '[][][]' '[]' '[[][]]' '[][]' '[][][][]' '[[]…	'[][]': 20, '[][][]': 12, '[]': 6, '[[][]]': 6, '[[][]][]': 3, '[][][][]': 3, '[[][][]]': 2, '[][[][][][]]': 1, '[[][]][][]': 1, '[][[][]]': 1	55	2.654315406	6.295475746
1	1	0	8	29	['[][]' '[][]' '[][]' '[][][]' '[][]' '[][]' '[][[][]]' '[][][]' '[][]' '[[][][]]' '[[][]]' '[][]' '[]' '[]' '[[][][]]' '[[][]]' '[][][]' '[]' '[][]' '[][]' '[][]' '[][[][]]' '[[][]]' '[]' '[][]' '[][]' '[[][]][]' '[][][]' '[[][]]' '[][]' '[]' '[][]' '[][]' '[][]' '[]' '[][]' '[][][]' '[][[][]]' '[[][][]]' '[][]' '[][]' '[][]' '[][]' '[]' '[][[][]]' '[][]' '[][]' '[[][]]' '[][][][]' '[[][]][]' '[…	'[][]': 24, '[]': 9, '[][][]': 6, '[][[][]]': 5, '[[][]]': 5, '[[][][]]': 3, '[[][]][]': 2, '[][][][]': 1	55	2.434953014	5.407467217
1	1	0	7	28	['[][[][]]' '[][][]' '[]' '[][][]' '[][]' '[][][[][]]' '[[][]]' '[[][][]]' '[][][]' '[][]' '[][]' '[][][]' '[][]' '[]' '[][][]' '[][][]' '[][][]' '[][]' '[[][]][]' '[][]' '[]' '[][][]' '[][[][][]]' '[][]' '[[][][][]]' '[][]' '[][]' '[][][]' '[][]' '[][][]' '[][][]' '[][][]' '[[][]]' '[][]' '[]' '[][]' '[]' '[][][]' '[][]' '[[][]]' '[][]' '[][]' '[][][]' '[][]' '[][]' '[[][][]]' '[[][][]]' '[][]' …	'[][]': 20, '[][][]': 16, '[]': 5, '[[][]]': 4, '[[][][]]': 3, '[[][]][]': 2, '[][[][]]': 1, '[][][[][]]': 1, '[][[][][]]': 1, '[[][][][]]': 1, '[][][][]': 1	55	2.566758079	5.924765605
1	2	1	6	26	['[]' '[][]' '[][]' '[]' '[]' '[][][][]' '[][][]' '[][][]' '[[][[][]]]' '[][[][]]' '[][]' '[][][]' '[]' '[[][][][]]' '[[][]]' '[][]' '[][]' '[[][][]]' '[][]' '[]' '[][][]' '[][][]' '[][]' '[][][]' '[][]' '[][]' '[[][][]]' '[][][]' '[[][][]]' '[[][][]]' '[[][]]' '[][][]' '[[][]]' '[[][]]' '[][][]' '[[][]]' '[]' '[[][]]' '[]' '[[][]]' '[]' '[][]' '[][]' '[[][]]' '[]' '[[][][][]]' '[][][]' '[[][]]' …	'[][]': 13, '[][][]': 12, '[[][]]': 10, '[]': 9, '[[][][]]': 5, '[[][][][]]': 2, '[][][][]': 1, '[[][[][]]]': 1, '[][[][]]': 1, '[[][]][]': 1	55	2.754386754	6.747657534
1	2	1	6	27	['[][]' '[]' '[][]' '[][][]' '[[][]]' '[[][]]' '[[][][]]' '[][][]' '[[][][]]' '[[][]]' '[[][]]' '[][]' '[[][]]' '[][]' '[][][][]' '[][][][]' '[][]' '[][]' '[[][][]]' '[][[][]]' '[[][]]' '[][]' '[][]' '[][[][]]' '[][]' '[][]' '[][]' '[][]' '[][[][]]' '[][]' '[][][]' '[][]' '[][][]' '[][]' '[][]' '[][]' '[[][]]' '[[][]][][]' '[[][]][]' '[][]' '[][][]' '[][]' '[[][]][]' '[[][][]]' '[]' '[][]' '[][]'…	'[][]': 25, '[[][]]': 8, '[][][]': 5, '[[][][]]': 4, '[][[][]]': 4, '[][][][]': 3, '[[][]][]': 3, '[]': 2, '[[][]][][]': 1	55	2.522890255	5.747323494
0	3	0	7	27	['[][[][]]' '[][[][]]' '[][][]' '[][[][]]' '[][]' '[[][][]]' '[][][]' '[]' '[][]' '[[][]][]' '[][]' '[][][]' '[][]' '[]' '[]' '[][]' '[][]' '[[][]][]' '[]' '[][[][]]' '[]' '[[][]]' '[][][]' '[[][][]]' '[[][][]]' '[[][]]' '[][]' '[[][]]' '[][]' '[][]' '[][]' '[[][]][]' '[][][]' '[[][]][]' '[][]' '[][]' '[][]' '[]' '[[][]][]' '[][][]' '[][][]' '[][]' '[][]' '[][][]' '[[][[][]]]' '[][][]' '[[][]]' '…	'[][]': 18, '[][][]': 9, '[[][]]': 7, '[]': 6, '[][[][]]': 5, '[[][]][]': 5, '[[][][]]': 3, '[[][[][]]]': 1	54	2.667417077	6.352907781
0	3	0	7	29	['[][][]' '[[][][]]' '[[][][]]' '[]' '[]' '[]' '[[][][]]' '[]' '[][]' '[][]' '[][]' '[][]' '[[][]][]' '[]' '[][][]' '[[][][]]' '[][][]' '[][]' '[][]' '[][]' '[]' '[][]' '[][]' '[][][][]' '[][][]' '[[][]]' '[[][]][]' '[][]' '[][][]' '[]' '[]' '[][][]' '[][][]' '[[][]]' '[[][][]][]' '[][][]' '[]' '[][]' '[]' '[][]' '[][][]' '[][][]' '[][]' '[][[][]]' '[][[][][]]' '[][][]' '[[][]][]' '[][][]' '[[][]…	'[][]': 15, '[][][]': 13, '[]': 11, '[[][][]]': 4, '[[][]][]': 4, '[[][]]': 3, '[][][][]': 1, '[[][][]][]': 1, '[][[][]]': 1, '[][[][][]]': 1	54	2.689744714	6.451992286
0	3	0	6	27	['[[][]]' '[]' '[][[][]]' '[[][]]' '[][[][]]' '[[][]]' '[[][][]]' '[][][[][]]' '[][]' '[][][]' '[][]' '[[][][]]' '[][]' '[][]' '[[][]]' '[][]' '[[][][]]' '[[][]][]' '[[][]]' '[[][]][]' '[][]' '[[][]]' '[][]' '[][][]' '[[][]]' '[][][]' '[][]' '[[][]]' '[[][]][]' '[][][]' '[[][]]' '[[][][][]]' '[[][][][]]' '[][[][]]' '[][]' '[][]' '[][]' '[[][]]' '[][]' '[][][][]' '[][]' '[][]' '[][]' '[[][]]' '[[]…	'[][]': 21, '[[][]]': 13, '[[][][]]': 4, '[][][]': 4, '[[][]][]': 4, '[][[][]]': 3, '[[][][][]]': 2, '[]': 1, '[][][[][]]': 1, '[][][][]': 1	54	2.586382507	6.005908549
2	3	1	8	29	['[[][]]' '[][]' '[[][]]' '[][][]' '[][][]' '[][[][]]' '[[][]]' '[][]' '[][][]' '[][][]' '[[][][]]' '[[][][]]' '[]' '[[][]][]' '[][]' '[]' '[][]' '[][]' '[[][][]]' '[]' '[[][]]' '[][]' '[[][][]]' '[]' '[][][]' '[][]' '[[][]][]' '[[][]]' '[[][]]' '[[][]]' '[]' '[]' '[[][]][]' '[][][]' '[][][]' '[]' '[][]' '[]' '[[][]]' '[][][]' '[]' '[][]' '[[][]]' '[[][]]' '[][]' '[][]' '[][]' '[[][]]' '[][]' '[[…	'[][]': 15, '[[][]]': 12, '[][][]': 9, '[]': 9, '[[][][]]': 5, '[[][]][]': 3, '[][[][]]': 1	54	2.513293299	5.709218587
0	2	1	6	25	['[[][]]' '[][]' '[][]' '[][]' '[[][][]]' '[[][][]]' '[][][]' '[]' '[][]' '[][][]' '[][[][]]' '[[][]]' '[]' '[][]' '[][]' '[][]' '[][]' '[][]' '[]' '[[][]]' '[][]' '[][]' '[[][]]' '[][][]' '[[][][]]' '[]' '[]' '[[][]]' '[]' '[[][][]]' '[][]' '[]' '[][][]' '[][][]' '[][]' '[[][][]]' '[][]' '[[][]]' '[[][][]]' '[][][]' '[][][]' '[[][]]' '[][]' '[][]' '[]' '[]' '[][]' '[][]' '[][]' '[][][]' '[][]' '…	'[][]': 21, '[]': 10, '[][][]': 8, '[[][]]': 7, '[[][][]]': 6, '[][[][]]': 1	53	2.244539204	4.738857253
1	3	1	6	28	['[][][]' '[][]' '[][]' '[][]' '[][][]' '[]' '[][]' '[]' '[[][][]][]' '[[][]]' '[[][]]' '[][][][]' '[][][]' '[]' '[]' '[][]' '[[][]]' '[][]' '[][][]' '[][]' '[]' '[][][]' '[][]' '[][[][]]' '[]' '[][]' '[[][][]]' '[][]' '[[][]]' '[][][]' '[][]' '[[][]]' '[]' '[[][]][]' '[]' '[][][]' '[][]' '[[][]]' '[[][]]' '[][][][]' '[][][]' '[][]' '[[][][]]' '[][]' '[[][]]' '[][]' '[][][]' '[][]' '[]' '[[][]]' …	'[][]': 17, '[][][]': 10, '[]': 9, '[[][]]': 9, '[][][][]': 2, '[[][][]]': 2, '[[][][]][]': 1, '[][[][]]': 1, '[[][]][]': 1, '[][[][][]]': 1	53	2.638018581	6.224761585
1	2	0	6	29	['[]' '[][]' '[][]' '[][][]' '[][][][]' '[]' '[][][]' '[][[][]]' '[[][][]]' '[][]' '[][]' '[][][]' '[][]' '[[][]]' '[][][][]' '[][]' '[[][]]' '[]' '[[][]][]' '[][]' '[][][][]' '[[][]]' '[][]' '[[][]]' '[][]' '[][][]' '[[][][][]]' '[][[][]]' '[[][][]]' '[][][]' '[]' '[[][]][]' '[][[][]]' '[][]' '[][[][]]' '[[][]]' '[][]' '[][]' '[[][][]]' '[][]' '[]' '[][[][]]' '[[][]]' '[[][]]' '[][]' '[][][]' '[…	'[][]': 17, '[][][]': 8, '[[][]]': 8, '[]': 6, '[][[][]]': 5, '[][][][]': 3, '[[][][]]': 3, '[[][]][]': 2, '[[][][][]]': 1	53	2.78233444	6.879646517
0	2	0	8	27	['[[][]]' '[][]' '[[][]]' '[][]' '[][]' '[]' '[][][]' '[][][]' '[][]' '[][]' '[[][]]' '[[][][]]' '[[][]][]' '[]' '[][]' '[][][]' '[]' '[][]' '[][][]' '[[][][]]' '[][][]' '[][[][]][]' '[][][]' '[][][]' '[][][]' '[][][]' '[[][]]' '[][][][]' '[[][][]]' '[][]' '[]' '[]' '[[][]]' '[[][][][]]' '[[][][][]]' '[][]' '[][][]' '[][]' '[[][]][]' '[][]' '[[][]]' '[][]' '[][]' '[[][]]' '[][]' '[][]' '[[][]][]'…	'[][]': 18, '[][][]': 10, '[[][]]': 7, '[]': 7, '[[][][]]': 4, '[[][]][]': 3, '[[][][][]]': 2, '[][[][]][]': 1, '[][][][]': 1	53	2.66498107	6.342189874
1	3	1	8	29	['[][]' '[[][]]' '[][]' '[]' '[][]' '[][][]' '[][][]' '[][]' '[][]' '[[][]]' '[][]' '[][[][]]' '[[][]]' '[][]' '[][]' '[]' '[[][]]' '[][]' '[[][]]' '[]' '[][[][][]]' '[[][]]' '[][][]' '[][]' '[[][]][]' '[][]' '[][][][]' '[]' '[][]' '[[][]]' '[][]' '[[][][][]]' '[][][]' '[[][]]' '[]' '[][][]' '[]' '[][[][]]' '[][]' '[][]' '[]' '[[][][]]' '[][][]' '[[][]]' '[[][]][]' '[][][]' '[][[][]]' '[[][[][]]]…	'[][]': 19, '[[][]]': 9, '[]': 8, '[][][]': 7, '[][[][]]': 3, '[[][]][]': 2, '[][[][][]]': 1, '[][][][]': 1, '[[][][][]]': 1, '[[][][]]': 1, '[[][[][]]]': 1	53	2.715725743	6.569236671
1	1	0	7	27	['[][][]' '[][][][]' '[][]' '[[][][]]' '[][][]' '[][]' '[][]' '[][]' '[][]' '[][]' '[[][]]' '[[][][]]' '[]' '[][][]' '[]' '[[][]]' '[[][][]]' '[][][]' '[][][]' '[]' '[[][]]' '[][[][]]' '[][]' '[[][]]' '[][[][]]' '[][[][]]' '[][]' '[][][]' '[][]' '[[][]][]' '[]' '[[][]]' '[][][]' '[[][][]][]' '[][][]' '[[][]][][]' '[]' '[][]' '[][]' '[[][]]' '[][[][]]' '[][]' '[][][]' '[][]' '[][]' '[[][]]' '[][][…	'[][]': 18, '[][][]': 11, '[[][]]': 7, '[]': 5, '[][[][]]': 5, '[[][][]]': 3, '[][][][]': 1, '[[][]][]': 1, '[[][][]][]': 1, '[[][]][][]': 1	53	2.695127044	6.476107997
1	3	1	7	30	['[][]' '[[][]]' '[[][]]' '[][]' '[[][]]' '[]' '[]' '[[][][]]' '[[][]][]' '[][][]' '[][]' '[[][]]' '[]' '[[][]][]' '[[][]][]' '[[][][]]' '[][][][][]' '[][]' '[][]' '[]' '[][]' '[[][][]]' '[][][][]' '[][]' '[][][]' '[[][]]' '[[][]]' '[][][]' '[][]' '[][]' '[][]' '[[][]]' '[[][]]' '[][][]' '[][]' '[[][][]]' '[[][]]' '[][][]' '[][[][]]' '[]' '[][][]' '[]' '[][]' '[[][][][]]' '[][][]' '[][]' '[]' '[[…	'[][]': 14, '[[][]]': 10, '[][][]': 9, '[]': 8, '[[][][]]': 4, '[[][]][]': 3, '[][][][][]': 1, '[][][][]': 1, '[][[][]]': 1, '[[][][][]]': 1	52	2.781084673	6.873689448
0	3	1	7	29	['[[][]]' '[[][]]' '[]' '[][][]' '[][]' '[][]' '[][]' '[]' '[][][]' '[[][]][]' '[][[][]]' '[[][]]' '[][][]' '[][]' '[]' '[]' '[][][]' '[][][]' '[][]' '[[][]]' '[[][]]' '[][][][]' '[[][][]]' '[][]' '[]' '[[][[][]]]' '[[][][]]' '[[][]]' '[[][][]]' '[]' '[][]' '[][]' '[][]' '[][][]' '[][[][]]' '[][[][]]' '[]' '[][]' '[[][]]' '[][][][][]' '[][]' '[][[][]]' '[]' '[][][]' '[][]' '[][]' '[][[][]]' '[][]…	'[][]': 14, '[]': 10, '[][][]': 9, '[[][]]': 7, '[][[][]]': 5, '[[][][]]': 3, '[[][]][]': 1, '[][][][]': 1, '[[][[][]]]': 1, '[][][][][]': 1	52	2.795293808	6.941723053
0	2	0	8	29	['[[][]]' '[[][]]' '[][]' '[[][][]]' '[[][]]' '[][][]' '[][][]' '[[][][]]' '[][[][]]' '[][]' '[]' '[][]' '[]' '[][]' '[][][]' '[][[][][]]' '[][][]' '[[][]]' '[[][]]' '[][]' '[[][][]]' '[]' '[][]' '[][][]' '[][]' '[][]' '[][[][]]' '[][]' '[][[[][]][]]' '[][][]' '[][][]' '[[][]]' '[][][]' '[]' '[][][]' '[][]' '[][][]' '[[][]]' '[]' '[]' '[][][]' '[][]' '[][][]' '[[][]]' '[[][[][]]]' '[[][]][]' '[][…	'[][]': 14, '[][][]': 14, '[[][]]': 8, '[]': 6, '[[][][]]': 4, '[][[][]]': 2, '[][[][][]]': 1, '[][[[][]][]]': 1, '[[][[][]]]': 1, '[[][]][]': 1	52	2.698214472	6.489981976
1	3	0	8	30	['[[][]]' '[][][]' '[][][]' '[[][]]' '[][][]' '[][]' '[][][]' '[][][]' '[][][]' '[][][]' '[]' '[][][]' '[][]' '[[][][]]' '[[][]]' '[][[][]][]' '[]' '[][][]' '[[][]][]' '[][][]' '[]' '[][]' '[][][]' '[][]' '[][]' '[[][]]' '[][[][]]' '[][]' '[][]' '[][]' '[][[][]]' '[[][]]' '[]' '[[][][]]' '[][]' '[[][]][]' '[][]' '[][][][]' '[[][]]' '[][]' '[][][]' '[[][]]' '[][]' '[[][][]]' '[[][]]' '[][]' '[][]'…	'[][]': 15, '[][][]': 12, '[[][]]': 10, '[]': 4, '[[][][]]': 4, '[[][]][]': 2, '[][[][]]': 2, '[][[][]][]': 1, '[][][][]': 1	51	2.636303972	6.217367993
1	1	0	6	26	['[][][]' '[]' '[]' '[[][]][]' '[[][]]' '[[][][]]' '[][]' '[][][]' '[][][]' '[[][]]' '[[][][][]]' '[[][]]' '[][][]' '[[][]]' '[][[][][]]' '[]' '[][]' '[][]' '[][]' '[][[][]]' '[][][]' '[][]' '[][[][]]' '[[][]]' '[][]' '[][]' '[[][]]' '[[][]]' '[][][]' '[][]' '[][]' '[][]' '[][]' '[][]' '[][][]' '[]' '[[][]]' '[][]' '[[][][]][]' '[][][]' '[]' '[][]' '[][[][]]' '[[][]]' '[][]' '[][][]' '[]' '[]' '[…	'[][]': 15, '[[][]]': 10, '[][][]': 9, '[]': 7, '[[][][]]': 3, '[][[][]]': 3, '[[][]][]': 1, '[[][][][]]': 1, '[][[][][]]': 1, '[[][][]][]': 1	51	2.740793492	6.684378797
0	2	1	6	27	['[][][]' '[][]' '[]' '[][]' '[][][][]' '[]' '[[][]]' '[[][][]][]' '[][]' '[][]' '[[][]]' '[][][]' '[[][][]]' '[][]' '[[][]]' '[][]' '[][][]' '[[][][]]' '[][]' '[[][]]' '[][]' '[][][][]' '[][]' '[][]' '[[][][]]' '[][][]' '[]' '[][][]' '[][]' '[[][]]' '[][]' '[]' '[][]' '[][]' '[][]' '[][]' '[]' '[][][][]' '[][]' '[][[][]]' '[[][]]' '[][[][]]' '[][][]' '[][][][]' '[]' '[[][][]]' '[]' '[]' '[][[][]…	'[][]': 17, '[]': 8, '[][][]': 6, '[[][]]': 6, '[[][][]]': 5, '[][][][]': 4, '[][[][]]': 4, '[[][][]][]': 1	51	2.689757523	6.452049571
0	3	0	6	28	['[[][][]]' '[][]' '[][][]' '[[][][]]' '[][]' '[][]' '[[][]]' '[][]' '[][[][]]' '[][]' '[]' '[][]' '[]' '[][]' '[][[][]][]' '[[][]][]' '[][]' '[][][]' '[][]' '[][[][]]' '[[][]]' '[][]' '[][][]' '[[][]]' '[]' '[][]' '[][]' '[][]' '[][]' '[][]' '[][][]' '[[][]]' '[[][]]' '[[][][]]' '[[][]]' '[]' '[[][][]]' '[[][][][]]' '[][]' '[][][]' '[][]' '[][]' '[]' '[][]' '[][]' '[]' '[][[][]]' '[[][]]' '[[][]…	'[][]': 20, '[[][]]': 8, '[][][]': 6, '[]': 6, '[[][][]]': 4, '[][[][]]': 3, '[][[][]][]': 1, '[[][]][]': 1, '[[][][][]]': 1, '[][][][]': 1	51	2.64864104	6.270763196
2	2	0	8	25	['[]' '[][]' '[[][]]' '[][]' '[]' '[][]' '[][]' '[][][]' '[][]' '[][][]' '[][][]' '[][]' '[[][]]' '[][]' '[]' '[][]' '[[][]][]' '[][][][]' '[][]' '[[][]]' '[][]' '[][]' '[][]' '[[][]]' '[][]' '[][]' '[][][]' '[[][]]' '[][][]' '[][]' '[][][][]' '[][]' '[[][][]]' '[][][]' '[][][]' '[][]' '[[][]]' '[][[][]]' '[][]' '[][]' '[][][]' '[][][]' '[[][][]]' '[][]' '[][][]' '[][]' '[[][]]' '[[][]]' '[][][][…	'[][]': 23, '[][][]': 10, '[[][]]': 8, '[]': 3, '[][][][]': 3, '[[][][]]': 2, '[[][]][]': 1, '[][[][]]': 1	51	2.284759049	4.872827154
1	2	0	9	31	['[[][]][][]' '[][][]' '[][]' '[][[][]]' '[][]' '[]' '[][]' '[][][]' '[][[][][]]' '[]' '[[][]]' '[]' '[]' '[]' '[[][]]' '[][]' '[[][]]' '[][][]' '[[][][]]' '[]' '[][[][]]' '[[][]][]' '[][[][]]' '[]' '[[][][]]' '[[][][]]' '[]' '[[][][]]' '[]' '[][]' '[]' '[[][]]' '[][[][]]' '[[][]][]' '[]' '[]' '[][]' '[][][][]' '[][]' '[]' '[][[][]]' '[[][]][]' '[][]' '[][][]' '[][[][]][]' '[][[][]]' '[]' '[][]' …	'[]': 14, '[][]': 11, '[][[][]]': 6, '[[][]]': 5, '[][][]': 4, '[[][][]]': 4, '[[][]][]': 3, '[[][]][][]': 1, '[][[][][]]': 1, '[][][][]': 1, '[][[][]][]': 1	51	2.942405348	7.686918369
1	2	1	8	30	['[[][][]]' '[][]' '[[][]]' '[][][[][]]' '[]' '[][]' '[][]' '[][]' '[]' '[[][]]' '[][]' '[][][]' '[[][][][][]]' '[[][]]' '[][][][]' '[][]' '[][[][]]' '[][]' '[][][]' '[][][]' '[][][]' '[][]' '[][]' '[[][]]' '[[][]]' '[][[][]]' '[[][][]]' '[][][]' '[][][][]' '[][]' '[][]' '[][]' '[][][]' '[[][]]' '[][][]' '[][][]' '[][]' '[[][]][]' '[][]' '[]' '[]' '[]' '[][]' '[][][]' '[][][][][]' '[][][]' '[][][…	'[][]': 15, '[][][]': 13, '[[][]]': 7, '[]': 5, '[[][][]]': 2, '[][][][]': 2, '[][[][]]': 2, '[][][[][]]': 1, '[[][][][][]]': 1, '[[][]][]': 1, '[][][][][]': 1	50	2.764452186	6.794899372
1	2	1	8	28	['[]' '[[][]]' '[[][]]' '[][][]' '[[][]][]' '[][]' '[][]' '[[][]][][]' '[][][]' '[][[][]]' '[]' '[][][]' '[][]' '[][]' '[][]' '[[][]]' '[[][]]' '[[][]]' '[[][]]' '[]' '[]' '[][][]' '[]' '[[][]]' '[][]' '[[][][]]' '[][][]' '[[][]][]' '[][]' '[[][]]' '[][]' '[][][][]' '[][]' '[[][]]' '[[][]]' '[][]' '[]' '[][][]' '[][][]' '[[][[][]]]' '[][][]' '[][][]' '[][]' '[][][]' '[][]' '[]' '[[][]]' '[[][][]]…	'[][]': 12, '[[][]]': 11, '[][][]': 10, '[]': 8, '[[][]][]': 3, '[[][][]]': 2, '[[][]][][]': 1, '[][[][]]': 1, '[][][][]': 1, '[[][[][]]]': 1	50	2.742906864	6.694177774
2	3	1	8	30	['[][]' '[][[][]]' '[][]' '[][][]' '[][]' '[]' '[][]' '[]' '[]' '[][[][]]' '[][]' '[]' '[][]' '[][][]' '[][]' '[][]' '[[][]]' '[]' '[][][]' '[][][]' '[][]' '[][[][]]' '[][]' '[][][]' '[][]' '[]' '[][]' '[[][]]' '[][][]' '[[][]]' '[][][]' '[][]' '[[][[][]]]' '[][]' '[][[][]]' '[][]' '[][][]' '[[][]]' '[]' '[][]' '[[][][]]' '[[][]][]' '[][[][]]' '[]' '[][][]' '[][]' '[]' '[][[][]]' '[][]' '[][][]']	'[][]': 18, '[][][]': 10, '[]': 9, '[][[][]]': 6, '[[][]]': 4, '[[][[][]]]': 1, '[[][][]]': 1, '[[][]][]': 1	50	2.43751557	5.41708065
2	3	0	8	29	['[][]' '[[][][]][][]' '[]' '[][]' '[][]' '[[][]]' '[[][][]]' '[]' '[][]' '[][]' '[][][][]' '[][][]' '[][[][]]' '[][]' '[][][]' '[][][]' '[[][]][]' '[[][]]' '[][]' '[][][]' '[][]' '[][[][]]' '[]' '[][][]' '[][][]' '[[][][]]' '[][[][]]' '[[][]]' '[[][][]]' '[]' '[[][]]' '[[][]]' '[][[][]]' '[]' '[][][]' '[][][]' '[][]' '[]' '[[][][]]' '[[][][]]' '[[][]][]' '[[][]]' '[][][]' '[[][][]]' '[][][]' '[[…	'[][]': 11, '[][][]': 11, '[[][]]': 7, '[]': 6, '[[][][]]': 6, '[][[][]]': 5, '[[][]][]': 2, '[[][][]][][]': 1, '[][][][]': 1	50	2.836092779	7.14083498
0	2	1	7	29	['[][][]' '[]' '[[][]]' '[][][][]' '[][]' '[][][]' '[]' '[[][]]' '[][]' '[][]' '[[][]][]' '[][][]' '[][]' '[[][]]' '[[][]]' '[][]' '[][]' '[][]' '[[][]][]' '[[][][][]]' '[]' '[]' '[]' '[][]' '[[][]]' '[]' '[]' '[][][]' '[][]' '[][][][]' '[][]' '[[][]]' '[[][]]' '[[][][]]' '[][]' '[][]' '[][][]' '[][][]' '[]' '[][]' '[][[][]]' '[][][]' '[][][]' '[[][]][]' '[[][]]' '[][[][]]' '[]' '[[][]][]' '[[][]…	'[][]': 13, '[[][]]': 10, '[]': 9, '[][][]': 8, '[[][]][]': 4, '[][][][]': 2, '[][[][]]': 2, '[[][][][]]': 1, '[[][][]]': 1	50	2.726769744	6.619717928
0	2	0	5	21	['[][]' '[[][][][]]' '[][]' '[][][][]' '[][]' '[][]' '[][][]' '[][][]' '[][]' '[][]' '[][][]' '[[][]][]' '[][][][]' '[[][][]]' '[]' '[[][]]' '[][][]' '[[][]][]' '[]' '[][]' '[]' '[[][]]' '[]' '[][]' '[][]' '[][][]' '[[][][]]' '[][][]' '[][][]' '[[][]]' '[][]' '[][]' '[][][][]' '[][]' '[]' '[][[][]][]' '[[][]]' '[][]' '[[][]][]' '[][][]' '[]' '[][]' '[]' '[[][]][]' '[][][]' '[[][]]' '[[][]]' '[][[…	'[][]': 15, '[][][]': 9, '[]': 7, '[[][]]': 6, '[[][]][]': 4, '[][][][]': 3, '[[][][]]': 2, '[[][][][]]': 1, '[][[][]][]': 1, '[][[][]]': 1	49	2.817794928	7.050838948
1	1	0	8	27	['[][]' '[][]' '[]' '[[][]][]' '[]' '[][]' '[]' '[[][]]' '[[][]][]' '[]' '[][][][]' '[[][]]' '[][][]' '[[][]]' '[][][][]' '[[][]][]' '[][]' '[]' '[][]' '[][][]' '[][][]' '[][[][]][]' '[][]' '[]' '[]' '[[][]][]' '[][]' '[]' '[][][]' '[][]' '[][]' '[][][]' '[[][]]' '[[][]]' '[][][]' '[[][]]' '[[][]]' '[]' '[][][]' '[]' '[[][][]]' '[][]' '[][]' '[[][][]]' '[]' '[[][]]' '[][]' '[][][]' '[][]']	'[][]': 13, '[]': 11, '[[][]]': 8, '[][][]': 8, '[[][]][]': 4, '[][][][]': 2, '[[][][]]': 2, '[][[][]][]': 1	49	2.631863637	6.198261563
1	3	0	8	26	['[[][]]' '[[][]]' '[][]' '[][]' '[][]' '[][]' '[][]' '[]' '[[][][]]' '[][][]' '[][]' '[]' '[][]' '[][]' '[[][][]]' '[[][]]' '[]' '[][][][]' '[][]' '[[][][]][]' '[[][][]]' '[[][]][]' '[][][]' '[][]' '[][][]' '[][[][]]' '[][][]' '[[][][]]' '[][][]' '[][]' '[][][]' '[][][]' '[][][]' '[[][]][]' '[[][]]' '[][]' '[][]' '[][]' '[[][]][]' '[][]' '[][]' '[][]' '[[][][][]]' '[[][][]]' '[[][][]]' '[][[][]]…	'[][]': 19, '[][][]': 8, '[[][][]]': 6, '[[][]]': 5, '[]': 3, '[[][]][]': 3, '[][[][]]': 2, '[][][][]': 1, '[[][][]][]': 1, '[[][][][]]': 1	49	2.689407533	6.45048453
1	1	0	8	28	['[[][]]' '[]' '[][][]' '[][]' '[][][]' '[[][]]' '[][][]' '[][][][]' '[][][]' '[][]' '[][][]' '[[][[][]]]' '[][]' '[]' '[][[[][]][]]' '[][]' '[[][][][]]' '[][[][]]' '[][][]' '[][][]' '[[][]]' '[][]' '[][[][]]' '[[][]]' '[][]' '[][]' '[]' '[][]' '[]' '[][[][]]' '[][]' '[]' '[][]' '[][][]' '[]' '[[][][]]' '[][][]' '[[][][][]]' '[][[][]][]' '[]' '[[][][]]' '[][[][]]' '[][][]' '[][[][]]' '[][]' '[]' …	'[][]': 12, '[][][]': 11, '[]': 8, '[][[][]]': 5, '[[][]]': 4, '[[][][][]]': 2, '[[][][]]': 2, '[][][][]': 1, '[[][[][]]]': 1, '[][[[][]][]]': 1, '[][[][]][]': 1	48	2.904067953	7.485340545
0	2	0	6	29	['[][][]' '[[][]]' '[][[][]]' '[]' '[][]' '[][[][]]' '[][][]' '[[][][]]' '[][][]' '[][][]' '[[][]]' '[[][]]' '[]' '[][]' '[][]' '[[][]][]' '[][]' '[]' '[]' '[][]' '[][]' '[][][]' '[[][]]' '[][]' '[][]' '[[][]]' '[][]' '[[][][]][]' '[][]' '[][]' '[][]' '[][]' '[][[][]]' '[]' '[][]' '[[][]][]' '[][][]' '[][[][]]' '[][]' '[]' '[][][]' '[][][]' '[[][]][]' '[][][]' '[[][]]' '[][]' '[][][]' '[][]']	'[][]': 17, '[][][]': 10, '[[][]]': 6, '[]': 6, '[][[][]]': 4, '[[][]][]': 3, '[[][][]]': 1, '[[][][]][]': 1	48	2.53328361	5.788877429
0	3	0	7	25	['[]' '[][][]' '[]' '[][[][]]' '[]' '[[][]][]' '[[][][]]' '[][]' '[]' '[][]' '[][[][][]]' '[][]' '[][][][]' '[][]' '[[][]]' '[[][]][]' '[][[][]]' '[]' '[[][]]' '[][][]' '[[][]][]' '[][[][]]' '[][]' '[[][]]' '[][][]' '[[][][]]' '[]' '[]' '[][][]' '[][]' '[[][][]]' '[][]' '[]' '[][][][]' '[][[][]]' '[[][][]]' '[[][]]' '[][]' '[]' '[[][]]' '[]' '[][]' '[][[][]]' '[][]' '[[][][]]' '[][[][]]' '[[][]][…	'[]': 11, '[][]': 10, '[][[][]]': 6, '[[][][]]': 5, '[[][]]': 5, '[][][]': 4, '[[][]][]': 3, '[][][][]': 2, '[][[][][]]': 1, '[[][]][][]': 1	48	2.985858913	7.921968216
1	3	1	6	24	['[][]' '[][][]' '[][][]' '[][][]' '[][]' '[][][]' '[[][]]' '[][][]' '[][]' '[][][]' '[][]' '[[][]]' '[[][]][]' '[[][]]' '[[][][]]' '[[][]]' '[][]' '[[][]]' '[][]' '[][][]' '[[][][]]' '[]' '[][][]' '[[][][]]' '[[][][][]]' '[][][]' '[][]' '[][]' '[[][][]]' '[][]' '[][]' '[[][]]' '[[[][]][]]' '[[][]]' '[][]' '[][][]' '[][[][]]' '[][][]' '[][][]' '[][]' '[[][][]]' '[[][]]' '[[][]][]' '[][[][]][]' '[…	'[][]': 14, '[][][]': 12, '[[][]]': 9, '[[][][]]': 5, '[[][]][]': 2, '[][[][]]': 2, '[]': 1, '[[][][][]]': 1, '[[[][]][]]': 1, '[][[][]][]': 1	48	2.658681576	6.314557223
3	2	0	9	30	['[][][]' '[][][]' '[][[][]]' '[[][]][]' '[][]' '[[][][]]' '[][][]' '[[][]]' '[][]' '[][][]' '[[][][][]]' '[[][]]' '[]' '[][][]' '[[][]][]' '[][][]' '[[][]]' '[][][]' '[[][]]' '[][]' '[][][]' '[[][]][]' '[][]' '[]' '[][][]' '[][[][]]' '[][][]' '[]' '[]' '[[][]]' '[]' '[][]' '[][]' '[][]' '[[][]][]' '[][]' '[][][]' '[[][]][]' '[][][][]' '[][]' '[[][]]' '[][]' '[[][]]' '[[][]][]' '[[][]]' '[][][]' …	'[][][]': 12, '[][]': 11, '[[][]]': 8, '[[][]][]': 6, '[]': 5, '[][[][]]': 2, '[[][][]]': 2, '[[][][][]]': 1, '[][][][]': 1	48	2.747614307	6.71605622
2	1	0	8	29	['[[][]]' '[]' '[][]' '[[][]]' '[]' '[][]' '[][][][]' '[][][]' '[[][]][]' '[[][]]' '[[][]]' '[][][]' '[][[][]]' '[][]' '[][]' '[][][]' '[][][]' '[][][]' '[][]' '[[][][]]' '[]' '[][]' '[][[][]]' '[][[][]]' '[[][][]]' '[[][][]]' '[][][]' '[[][][][]]' '[[][]][]' '[][][]' '[][]' '[][]' '[]' '[][]' '[[][]]' '[][]' '[[][]]' '[[][]]' '[][][]' '[][][]' '[[][][]]' '[][][]' '[[][][]]' '[][][]' '[]' '[][]' …	'[][][]': 12, '[][]': 11, '[[][]]': 8, '[]': 5, '[[][][]]': 5, '[][[][]]': 3, '[[][]][]': 2, '[][][][]': 1, '[[][][][]]': 1	48	2.77147362	6.828049987
0	2	1	7	27	['[][][]' '[][]' '[][]' '[][]' '[][][]' '[][]' '[[][]]' '[][]' '[][]' '[][]' '[]' '[][]' '[][]' '[[][][]]' '[][]' '[[][]]' '[][][]' '[[][]]' '[][][]' '[[][]]' '[[][]]' '[][][][]' '[][]' '[][][]' '[][][]' '[][][]' '[[][]][]' '[][]' '[][]' '[[][][]]' '[][]' '[][]' '[][]' '[][]' '[][]' '[][]' '[][]' '[][]' '[[][][]][]' '[][]' '[][]' '[[][][]]' '[][]' '[][[][][]]' '[[][]][]' '[][]' '[][]' '[[][]]']	'[][]': 26, '[][][]': 7, '[[][]]': 6, '[[][][]]': 3, '[[][]][]': 2, '[]': 1, '[][][][]': 1, '[[][][]][]': 1, '[][[][][]]': 1	48	2.165637925	4.486647761
0	2	0	7	23	['[][]' '[[][]]' '[][]' '[][][]' '[][][]' '[][][]' '[[][]][]' '[[][]]' '[]' '[][][]' '[][]' '[[][]]' '[][]' '[][][]' '[[][]]' '[]' '[][][]' '[][]' '[][][][]' '[][][]' '[[][][]]' '[[][][]]' '[[][][]][]' '[][]' '[]' '[][]' '[]' '[][]' '[][]' '[][]' '[][][]' '[][][]' '[[][][][]]' '[[][]][]' '[][[][]]' '[][[][]]' '[][]' '[]' '[]' '[][][]' '[[][][]]' '[][][]' '[][][]' '[][][][]' '[][]' '[[][]]' '[]']	'[][]': 12, '[][][]': 12, '[]': 7, '[[][]]': 5, '[[][][]]': 3, '[[][]][]': 2, '[][][][]': 2, '[][[][]]': 2, '[[][][]][]': 1, '[[][][][]]': 1	47	2.830011991	7.110800551
3	2	0	8	28	['[]' '[][]' '[][]' '[][]' '[][][]' '[[][]][]' '[][]' '[[][][]]' '[][]' '[[][][]]' '[][][]' '[][]' '[[][]][]' '[[[][]][][]]' '[][]' '[][]' '[][]' '[][]' '[[][]]' '[][]' '[[][]][]' '[[][][][]]' '[][][]' '[[][][]]' '[][]' '[[][]]' '[[][]]' '[]' '[]' '[[][]]' '[]' '[[][]][]' '[][]' '[[][]][]' '[]' '[[][]]' '[][]' '[][][][]' '[]' '[[][][]][]' '[][][]' '[]' '[]' '[[][]]' '[][][][]' '[][][]' '[[][][]]']	'[][]': 14, '[]': 8, '[[][]]': 6, '[][][]': 5, '[[][]][]': 5, '[[][][]]': 4, '[][][][]': 2, '[[[][]][][]]': 1, '[[][][][]]': 1, '[[][][]][]': 1	47	2.873056408	7.32615593
2	2	0	7	24	['[][]' '[[][]]' '[[][][]]' '[[][]]' '[][]' '[][][]' '[][][]' '[][]' '[][][]' '[][[][]]' '[[][]]' '[][][]' '[][][]' '[]' '[][[][]]' '[][][]' '[][]' '[]' '[][]' '[][[][]]' '[]' '[][][]' '[][]' '[][]' '[][][]' '[][]' '[][][]' '[]' '[]' '[]' '[[][]][]' '[][]' '[][]' '[][]' '[[][]]' '[]' '[][][]' '[][]' '[[][]][]' '[][]' '[]' '[][][]' '[][][]' '[][]' '[][]' '[][]' '[][]']	'[][]': 17, '[][][]': 12, '[]': 8, '[[][]]': 4, '[][[][]]': 3, '[[][]][]': 2, '[[][][]]': 1	47	2.336263196	5.049929321
0	2	1	6	28	['[[][]]' '[[][][]]' '[]' '[[][]]' '[][]' '[[][]]' '[[][]][]' '[[][]]' '[][]' '[[][][]]' '[[][]]' '[]' '[][]' '[][]' '[][]' '[[][]]' '[[][]]' '[]' '[][][][]' '[][]' '[][]' '[][]' '[][]' '[[][]]' '[][]' '[]' '[[][]][]' '[][]' '[[][][]]' '[][]' '[][][]' '[][]' '[][]' '[[][]]' '[][]' '[][][]' '[][[][]]' '[][][]' '[[][][]][]' '[][][]' '[][][]' '[[][]]' '[][][][]' '[][]' '[][][]' '[[][]]' '[]']	'[][]': 16, '[[][]]': 11, '[][][]': 6, '[]': 5, '[[][][]]': 3, '[[][]][]': 2, '[][][][]': 2, '[][[][]]': 1, '[[][][]][]': 1	47	2.619949473	6.147285428
1	2	0	9	30	['[[][]]' '[][]' '[][]' '[[][]]' '[[][]]' '[[][]]' '[][]' '[][]' '[][]' '[][]' '[][][]' '[][][]' '[][]' '[[][]]' '[][]' '[[][]]' '[][][]' '[[][]]' '[[][]]' '[[][][][]]' '[[][][]]' '[][][]' '[][]' '[[][][]]' '[][][]' '[]' '[][]' '[][][]' '[][]' '[][][]' '[[][]]' '[[][]][]' '[[][]]' '[][]' '[[][]]' '[[][][]]' '[][][][]' '[][][[][]]' '[][[][]]' '[][]' '[][]' '[[][]]' '[[][]]' '[[][]]' '[][[][][]]' '…	'[][]': 15, '[[][]]': 14, '[][][]': 8, '[[][][]]': 3, '[[][][][]]': 1, '[]': 1, '[[][]][]': 1, '[][][][]': 1, '[][][[][]]': 1, '[][[][]]': 1, '[][[][][]]': 1	47	2.561797036	5.904426906
2	2	0	9	28	['[[][]]' '[][[][][]][]' '[][[][]]' '[][]' '[]' '[][][]' '[[][]]' '[][][]' '[[][]][][]' '[[][][][]]' '[][][]' '[][[][][]]' '[][][]' '[[][]]' '[[][][]]' '[]' '[]' '[][]' '[]' '[]' '[][]' '[][]' '[][]' '[][]' '[]' '[]' '[][[][]]' '[][][]' '[]' '[][]' '[][]' '[][][]' '[][][]' '[][]' '[[][]]' '[][]' '[][][]' '[][][][]' '[][]' '[][]' '[][[][]]' '[[][]]' '[][][]' '[]' '[[][]]' '[][]' '[[][]][]']	'[][]': 13, '[]': 9, '[][][]': 9, '[[][]]': 6, '[][[][]]': 3, '[][[][][]][]': 1, '[[][]][][]': 1, '[[][][][]]': 1, '[][[][][]]': 1, '[[][][]]': 1, '[][][][]': 1, '[[][]][]': 1	47	2.88588611	7.391597044
1	2	0	8	32	['[][]' '[][][]' '[]' '[[][]]' '[][[][]][]' '[]' '[][][][][]' '[][][[][]]' '[][[][]]' '[][]' '[][][]' '[[][]]' '[][][]' '[[][][]]' '[[][]]' '[][]' '[][][]' '[]' '[][][]' '[][]' '[][][]' '[[][][]]' '[][][]' '[[][][]]' '[[][]]' '[][][]' '[][]' '[][]' '[][][][]' '[][][]' '[][][]' '[]' '[]' '[][]' '[][]' '[[][]]' '[[][]][]' '[][]' '[][]' '[][][]' '[[][]]' '[[][][]]' '[]' '[]' '[][][][]' '[][][]' '[[]…	'[][][]': 12, '[][]': 10, '[]': 7, '[[][]]': 6, '[[][][]]': 4, '[][][][]': 2, '[][[][]][]': 1, '[][][][][]': 1, '[][][[][]]': 1, '[][[][]]': 1, '[[][]][]': 1, '[[][][][]]': 1	47	2.971608205	7.844101505
1	3	0	6	25	['[[][][][]]' '[][][]' '[]' '[[][][]]' '[[][]]' '[][]' '[[][][]]' '[][[][]]' '[][][]' '[][]' '[][][][]' '[]' '[][][]' '[][][]' '[[][]]' '[]' '[[][][]]' '[[][][]]' '[][][]' '[][]' '[[][]]' '[][]' '[[][][][]]' '[[][]][]' '[]' '[][]' '[[][]]' '[][[][][]]' '[][]' '[[][]][]' '[[][]][]' '[][][]' '[][]' '[[][]][]' '[]' '[[][][][]]' '[[][][]]' '[][][]' '[][]' '[][][][]' '[][][]' '[][]' '[][][]' '[[][]]' …	'[][][]': 10, '[][]': 9, '[]': 7, '[[][][]]': 5, '[[][]]': 5, '[[][]][]': 4, '[[][][][]]': 3, '[][][][]': 2, '[][[][]]': 1, '[][[][][]]': 1	47	3.014711003	8.081992448
1	2	1	8	29	['[]' '[]' '[][][]' '[[][][][][]]' '[[][]][]' '[][]' '[[][][][]]' '[[][]]' '[][]' '[][][]' '[][][][]' '[[][][]]' '[[][]]' '[][]' '[][]' '[][]' '[][]' '[][][]' '[[][]][]' '[]' '[][[][]]' '[][]' '[[][[][]]]' '[][]' '[][]' '[[][]]' '[][]' '[[][]]' '[[][]]' '[][]' '[][][]' '[]' '[][][][]' '[]' '[][]' '[][[][]]' '[][][]' '[][]' '[]' '[][]' '[][][]' '[][][]' '[][]' '[[][]][]' '[[][]][]' '[][][]']	'[][]': 15, '[][][]': 8, '[]': 6, '[[][]]': 5, '[[][]][]': 4, '[][][][]': 2, '[][[][]]': 2, '[[][][][][]]': 1, '[[][][][]]': 1, '[[][][]]': 1, '[[][[][]]]': 1	46	2.877414686	7.348321186
0	3	1	7	30	['[][]' '[]' '[[][]][]' '[][]' '[][]' '[][]' '[[][]]' '[[][]]' '[]' '[]' '[[][][]]' '[][]' '[][]' '[]' '[]' '[][]' '[][][]' '[[][]]' '[][]' '[][][]' '[][]' '[][]' '[[][]]' '[[][]][]' '[[][]]' '[[][][][]]' '[][]' '[[][][]]' '[][]' '[][][][]' '[[][][]]' '[][]' '[][[][]]' '[[][]][]' '[][][][]' '[[][]]' '[[][]]' '[][]' '[[][]]' '[[][]]' '[[][]]' '[][[][]]' '[][]' '[][]' '[][][]' '[]']	'[][]': 16, '[[][]]': 10, '[]': 6, '[[][]][]': 3, '[[][][]]': 3, '[][][]': 3, '[][][][]': 2, '[][[][]]': 2, '[[][][][]]': 1	46	2.675872424	6.390250225
1	3	1	8	27	['[][][]' '[[][]]' '[]' '[][[][]]' '[]' '[][]' '[[][]][]' '[][]' '[][][]' '[[][]]' '[]' '[[][]]' '[[][]]' '[][]' '[][][]' '[][]' '[][]' '[[][][]]' '[][]' '[]' '[][]' '[][]' '[][][]' '[][]' '[[][][]]' '[][]' '[][]' '[][]' '[[][][]][]' '[]' '[][][][]' '[][][]' '[][]' '[][][]' '[[][]]' '[]' '[[][]][]' '[][][]' '[][]' '[[][]]' '[[][]]' '[][]' '[[][]][]' '[][][][]' '[][[][]]' '[][]']	'[][]': 16, '[][][]': 7, '[[][]]': 7, '[]': 6, '[[][]][]': 3, '[][[][]]': 2, '[[][][]]': 2, '[][][][]': 2, '[[][][]][]': 1	46	2.706874317	6.529055552
0	2	0	5	25	['[][]' '[[][]]' '[[][]]' '[][]' '[][]' '[[][]][]' '[][]' '[][][]' '[]' '[[][]]' '[[][]]' '[][]' '[][]' '[][][]' '[[][][]][]' '[[][]]' '[[][]]' '[][]' '[[][][]]' '[[][]][]' '[][]' '[][[][][]]' '[][][]' '[][]' '[][][]' '[][]' '[][][]' '[[][]]' '[][][]' '[][][][]' '[[][]]' '[[][]]' '[]' '[[][]]' '[][]' '[][][]' '[][]' '[][]' '[[][][]]' '[]' '[[][]]' '[][]' '[][[][]]' '[[][][]]' '[][]' '[][][][]']	'[][]': 15, '[[][]]': 11, '[][][]': 7, '[]': 3, '[[][][]]': 3, '[[][]][]': 2, '[][][][]': 2, '[[][][]][]': 1, '[][[][][]]': 1, '[][[][]]': 1	46	2.70142356	6.504434171
2	2	0	8	32	['[][][]' '[]' '[[][][]]' '[[][]]' '[][][]' '[[][]]' '[[][][]]' '[]' '[][]' '[][[][][]]' '[][][][]' '[][]' '[]' '[[][]]' '[][[][]]' '[]' '[][[][][]]' '[[][][][]]' '[[][]]' '[]' '[]' '[]' '[][]' '[][]' '[][]' '[][]' '[][][]' '[[][][]]' '[][]' '[][]' '[[][]]' '[[][]]' '[][]' '[[][]][]' '[][]' '[][]' '[][[][]]' '[][]' '[][]' '[[][]]' '[[][]][]' '[][[][]]' '[[][]][]' '[][]' '[][][]' '[[][]]']	'[][]': 14, '[[][]]': 8, '[]': 7, '[][][]': 4, '[[][][]]': 3, '[][[][]]': 3, '[[][]][]': 3, '[][[][][]]': 2, '[][][][]': 1, '[[][][][]]': 1	46	2.888363785	7.404302232
0	3	0	7	24	['[[][[][]]][]' '[[][][]]' '[]' '[][][]' '[][]' '[]' '[][]' '[][]' '[[][][]]' '[[][]]' '[][]' '[[][]]' '[[][]]' '[][]' '[][]' '[]' '[[][][]]' '[[][][]]' '[][]' '[][]' '[[][]]' '[[][]]' '[][]' '[[][][]]' '[][][][]' '[][][]' '[][]' '[][][]' '[][][][][]' '[][][]' '[][]' '[][]' '[][][]' '[][][]' '[][]' '[[][]]' '[][]' '[][][]' '[][]' '[][]' '[][][]' '[][][][]' '[][][]' '[][]' '[]' '[][]']	'[][]': 18, '[][][]': 9, '[[][]]': 6, '[[][][]]': 5, '[]': 4, '[][][][]': 2, '[[][[][]]][]': 1, '[][][][][]': 1	46	2.46470564	5.520142999
0	3	1	5	23	['[][[][]]' '[]' '[]' '[][]' '[]' '[][]' '[][]' '[]' '[][]' '[][][]' '[][]' '[][]' '[[][]]' '[]' '[][]' '[][]' '[][]' '[][][]' '[[][][]]' '[[][]]' '[]' '[][[][]]' '[[][]]' '[[][]]' '[[][][]]' '[[][][]]' '[][]' '[][]' '[][]' '[][[][][][]]' '[][]' '[[][]]' '[][]' '[[][]][]' '[]' '[][[][][]]' '[][]' '[][]' '[][]' '[]' '[[][]][]' '[][][]' '[][]' '[[][]]' '[][][]' '[[][]]']	'[][]': 18, '[]': 8, '[[][]]': 7, '[][][]': 4, '[[][][]]': 3, '[][[][]]': 2, '[[][]][]': 2, '[][[][][][]]': 1, '[][[][][]]': 1	46	2.578670174	5.973887934
0	2	1	6	24	['[][][]' '[[][]]' '[[][]][]' '[[][][]]' '[][[][]]' '[][]' '[][[][]]' '[[][]]' '[][]' '[[][][]][]' '[][][]' '[][]' '[[][][]]' '[][]' '[][]' '[][][]' '[][]' '[]' '[]' '[[][]]' '[][]' '[][]' '[][]' '[][]' '[][]' '[[][]]' '[[][]][]' '[][]' '[][[][]]' '[[][]]' '[][]' '[]' '[][]' '[][]' '[][]' '[[][]][]' '[[][]][]' '[][][]' '[]' '[[][]]' '[[][]]' '[][][]' '[[][]]' '[][]' '[]' '[][][][]']	'[][]': 17, '[[][]]': 8, '[][][]': 5, '[]': 5, '[[][]][]': 4, '[][[][]]': 3, '[[][][]]': 2, '[[][][]][]': 1, '[][][][]': 1	46	2.665713331	6.345409763
0	2	1	6	23	['[][]' '[][]' '[][]' '[]' '[][]' '[][][]' '[[][]][]' '[][]' '[][][]' '[][][]' '[][][]' '[][[][]]' '[[][]]' '[][]' '[][[][]]' '[][]' '[[][]]' '[[][]]' '[][]' '[][]' '[[][][]]' '[][]' '[[][][]]' '[][][]' '[]' '[[][][[][]]]' '[][][][]' '[][][]' '[][]' '[][[][]]' '[][]' '[]' '[][]' '[[][][]]' '[][]' '[][]' '[][][]' '[][][][]' '[[][]]' '[][]' '[[][]]' '[][]' '[[][]]' '[][]' '[][]' '[]']	'[][]': 19, '[][][]': 7, '[[][]]': 6, '[]': 4, '[][[][]]': 3, '[[][][]]': 3, '[][][][]': 2, '[[][]][]': 1, '[[][][[][]]]': 1	46	2.580482451	5.981396898
2	3	0	7	27	['[[][]]' '[[][]][][]' '[][]' '[][]' '[[][]]' '[][]' '[][]' '[][]' '[[][]][]' '[][[][]]' '[][[][][][]]' '[[][]]' '[][[][]]' '[][]' '[][]' '[]' '[][]' '[][]' '[][]' '[[][]][]' '[][[][]]' '[][]' '[][]' '[][][]' '[[][]]' '[][]' '[][][]' '[]' '[[][]]' '[]' '[][]' '[]' '[[][]]' '[][]' '[][]' '[][]' '[][]' '[[][]][]' '[][[][]][]' '[[][][]]' '[][]' '[][][]' '[[][][]]' '[]' '[][]']	'[][]': 20, '[[][]]': 6, '[]': 5, '[[][]][]': 3, '[][[][]]': 3, '[][][]': 3, '[[][][]]': 2, '[[][]][][]': 1, '[][[][][][]]': 1, '[][[][]][]': 1	45	2.606905543	6.091956091
0	2	0	6	21	['[][]' '[][]' '[]' '[[][]]' '[]' '[][]' '[[][]][]' '[[][][]]' '[][][]' '[]' '[[][]]' '[][]' '[][][]' '[][]' '[][]' '[][[][]]' '[][[][]]' '[][]' '[][][][]' '[][][][]' '[][]' '[][][]' '[][][]' '[[][]]' '[][]' '[][]' '[][]' '[[][][]]' '[][]' '[][[][]]' '[][]' '[][]' '[][]' '[][]' '[[][][]]' '[]' '[][]' '[][[][]]' '[][][]' '[][]' '[][][]' '[][]' '[]' '[[][][][]]' '[][][]']	'[][]': 19, '[][][]': 7, '[]': 5, '[][[][]]': 4, '[[][]]': 3, '[[][][]]': 3, '[][][][]': 2, '[[][]][]': 1, '[[][][][]]': 1	45	2.570041481	5.93826502
1	3	0	7	24	['[][]' '[[][]]' '[[][][]]' '[][]' '[[][]]' '[][]' '[[][]]' '[][]' '[][]' '[]' '[]' '[[][][]]' '[][[][]]' '[[][]]' '[][][]' '[]' '[][][]' '[][]' '[[][][]]' '[][]' '[][][]' '[[][][]]' '[]' '[[][]]' '[[][]][]' '[[][][][]]' '[][]' '[[][]][]' '[][][]' '[][]' '[][]' '[]' '[][]' '[[][][]]' '[][][]' '[][[][]]' '[][][]' '[][[][]]' '[][][]' '[[][]]' '[]' '[][][]' '[][]' '[][]' '[[][]]']	'[][]': 13, '[][][]': 8, '[[][]]': 7, '[]': 6, '[[][][]]': 5, '[][[][]]': 3, '[[][]][]': 2, '[[][][][]]': 1	45	2.700041901	6.498207901
2	2	0	9	32	['[[][]][]' '[]' '[]' '[]' '[[][][]]' '[][]' '[[][]]' '[]' '[]' '[]' '[]' '[[][[][]]]' '[][]' '[[][][]]' '[][]' '[][]' '[][]' '[][][][]' '[][]' '[][]' '[][]' '[]' '[[[][]][]]' '[][]' '[][[][][]]' '[[][]]' '[[][][]]' '[][]' '[[][][][]]' '[][]' '[[][][]]' '[][][]' '[][[][][][]]' '[[][]][]' '[]' '[][][]' '[[][][]]' '[[][][][]]' '[][][]' '[][[][]]' '[][]' '[]' '[][]' '[][][]' '[[][]]']	'[][]': 13, '[]': 10, '[[][][]]': 5, '[][][]': 4, '[[][]]': 3, '[[][]][]': 2, '[[][][][]]': 2, '[[][[][]]]': 1, '[][][][]': 1, '[[[][]][]]': 1, '[][[][][]]': 1, '[][[][][][]]': 1, '[][[][]]': 1	45	3.054308091	8.306887928
1	3	0	6	27	['[][]' '[][]' '[][]' '[][]' '[][][]' '[][]' '[][][][]' '[[][][][]]' '[]' '[]' '[[][]]' '[]' '[[][]]' '[][][]' '[[][]]' '[]' '[][]' '[[][]]' '[[[][]][]]' '[][]' '[][]' '[[][]]' '[][]' '[][]' '[[][]]' '[[][][]]' '[][][]' '[[][][]][]' '[]' '[][]' '[][]' '[]' '[][]' '[][][][]' '[[][][]]' '[][[][]]' '[][[][][]]' '[][]' '[][]' '[][]' '[][]' '[[][][]][]' '[][]' '[][]' '[][]']	'[][]': 20, '[]': 6, '[[][]]': 6, '[][][]': 3, '[][][][]': 2, '[[][][]]': 2, '[[][][]][]': 2, '[[][][][]]': 1, '[[[][]][]]': 1, '[][[][]]': 1, '[][[][][]]': 1	45	2.642675332	6.244886415
1	2	0	9	28	['[][][]' '[]' '[[][]]' '[][][]' '[][]' '[][]' '[][][]' '[[][]]' '[][]' '[[][][]]' '[][]' '[][]' '[[][][]]' '[][]' '[[][][]]' '[][]' '[[][]]' '[][]' '[][]' '[[][][]]' '[][][]' '[][][]' '[][]' '[][]' '[][][]' '[[][]]' '[][][]' '[[][][]]' '[][][]' '[][]' '[[][]]' '[][]' '[][]' '[][]' '[][]' '[]' '[][][]' '[]' '[][][][]' '[][]' '[][][]' '[][][]' '[][][]' '[][[][]]' '[]']	'[][]': 17, '[][][]': 12, '[[][]]': 5, '[[][][]]': 5, '[]': 4, '[][][][]': 1, '[][[][]]': 1	45	2.297948668	4.917580497
0	2	1	7	25	['[][][]' '[[][]]' '[][]' '[][]' '[][]' '[][][][]' '[][][]' '[][]' '[][]' '[][][]' '[][][]' '[][][][]' '[]' '[][][]' '[][[][][]]' '[][]' '[[][][]]' '[[][][]]' '[]' '[[][]][]' '[][[][]]' '[]' '[[][]][]' '[]' '[][][]' '[]' '[][]' '[[][]]' '[[][]]' '[[][]]' '[][][]' '[][][]' '[][][][]' '[[][]]' '[][][][]' '[][]' '[][]' '[][]' '[][]' '[]' '[[][]]' '[][][]' '[]' '[][][]' '[[][][]]']	'[][]': 11, '[][][]': 10, '[]': 7, '[[][]]': 6, '[][][][]': 4, '[[][][]]': 3, '[[][]][]': 2, '[][[][][]]': 1, '[][[][]]': 1	45	2.798760303	6.958422615
1	3	1	7	24	['[]' '[][][]' '[][][]' '[]' '[]' '[[][]]' '[][][]' '[][]' '[][]' '[[][][]]' '[][]' '[][][]' '[[][][]]' '[][]' '[][][][]' '[][]' '[][]' '[][]' '[[][]]' '[[][]]' '[[][][]]' '[]' '[][]' '[][][][][]' '[][]' '[][]' '[[][]]' '[][][]' '[[][]]' '[[][]]' '[[][][]]' '[[][]][]' '[][]' '[]' '[]' '[[[][]][]]' '[][]' '[][][]' '[][][]' '[][]' '[[][]]' '[]' '[][][]' '[[][]][]']	'[][]': 13, '[][][]': 8, '[]': 7, '[[][]]': 7, '[[][][]]': 4, '[[][]][]': 2, '[][][][]': 1, '[][][][][]': 1, '[[[][]][]]': 1	44	2.700143318	6.498664717
1	3	0	7	30	['[[][]]' '[][]' '[[][]]' '[]' '[][]' '[[][][]]' '[]' '[[][]]' '[][]' '[][][]' '[[][]][]' '[[][]]' '[][]' '[][]' '[[][]]' '[][]' '[[][][][]]' '[][]' '[][][][]' '[][][]' '[][]' '[]' '[][]' '[][][]' '[][][]' '[][]' '[][][]' '[][]' '[][]' '[[][]]' '[][[][]]' '[]' '[[][][]]' '[][]' '[][[][]]' '[][]' '[[][]]' '[[][]]' '[[][][]]' '[][][]' '[[][]][]' '[[][]]' '[[][][]]' '[][][]']	'[][]': 14, '[[][]]': 9, '[][][]': 7, '[]': 4, '[[][][]]': 4, '[[][]][]': 2, '[][[][]]': 2, '[[][][][]]': 1, '[][][][]': 1	44	2.698436656	6.49098155
0	3	1	6	29	['[]' '[][][]' '[[][]]' '[[][][][]][]' '[][][]' '[][][]' '[[][]][]' '[[][]]' '[][]' '[][][]' '[][]' '[[][]][]' '[][[][]]' '[][]' '[][]' '[]' '[][][]' '[[][]]' '[][][]' '[][][]' '[[][]]' '[][][]' '[][]' '[[][][]]' '[][]' '[][]' '[[][]]' '[][][][]' '[]' '[[][]]' '[]' '[][]' '[][][]' '[[][]]' '[][][]' '[[[][]][][]]' '[][]' '[][]' '[]' '[][]' '[][]' '[][]' '[][]' '[][]']	'[][]': 15, '[][][]': 10, '[[][]]': 7, '[]': 5, '[[][]][]': 2, '[[][][][]][]': 1, '[][[][]]': 1, '[[][][]]': 1, '[][][][]': 1, '[[[][]][][]]': 1	44	2.616618782	6.133109811
1	3	1	7	31	['[][][][]' '[[][]]' '[]' '[][][]' '[]' '[][][]' '[[][]][]' '[[][]]' '[][]' '[]' '[][[][][]]' '[][][]' '[][][]' '[][[][][]]' '[][]' '[][]' '[[][][]]' '[]' '[][[][]]' '[]' '[][][]' '[][]' '[][]' '[[][]]' '[][]' '[][]' '[][]' '[][]' '[]' '[]' '[]' '[][][]' '[][]' '[[][][]]' '[[][][][]]' '[[][][]]' '[][][]' '[][][][]' '[][]' '[][][]' '[]' '[][][]' '[][][]' '[][]']	'[][]': 12, '[][][]': 10, '[]': 9, '[[][]]': 3, '[[][][]]': 3, '[][][][]': 2, '[][[][][]]': 2, '[[][]][]': 1, '[][[][]]': 1, '[[][][][]]': 1	44	2.771296824	6.827213289
1	2	0	8	24	['[][]' '[][][]' '[[][]]' '[][]' '[][][]' '[[][]]' '[][]' '[][]' '[[][][]]' '[[][]]' '[[][]][]' '[][[][]]' '[[][]][]' '[][]' '[[][]]' '[][][]' '[]' '[][][]' '[][]' '[[][][]]' '[][]' '[][][]' '[]' '[]' '[][][][[][]]' '[][]' '[[][]][]' '[][]' '[][]' '[][]' '[][]' '[[][]]' '[][]' '[][]' '[]' '[][][]' '[[][]]' '[][]' '[][]' '[]' '[][]' '[]' '[][][][]' '[][][]']	'[][]': 17, '[][][]': 7, '[[][]]': 6, '[]': 6, '[[][]][]': 3, '[[][][]]': 2, '[][[][]]': 1, '[][][][[][]]': 1, '[][][][]': 1	44	2.575050022	5.958916459
0	2	0	8	26	['[][][]' '[][]' '[][]' '[][]' '[][][][]' '[[][]]' '[][]' '[[[][]][]]' '[][]' '[][]' '[][]' '[][][]' '[[][]][]' '[][[][]]' '[][][[][]]' '[][]' '[]' '[][]' '[][][]' '[][]' '[][[][]]' '[[][][]]' '[[][][]]' '[[][][]]' '[]' '[][]' '[][][]' '[[][]]' '[]' '[[][]]' '[][]' '[][]' '[][]' '[][]' '[[][][][]]' '[[][]][]' '[][][]' '[]' '[]' '[][]' '[][]' '[][[][][]]' '[][][]' '[][]']	'[][]': 18, '[][][]': 6, '[]': 5, '[[][]]': 3, '[[][][]]': 3, '[[][]][]': 2, '[][[][]]': 2, '[][][][]': 1, '[[[][]][]]': 1, '[][][[][]]': 1, '[[][][][]]': 1, '[][[][][]]': 1	44	2.830162516	7.111542503
2	3	0	8	31	['[]' '[[][][]]' '[][][]' '[][[][]]' '[[][]]' '[][[][]]' '[][[][]]' '[][][]' '[][][]' '[[][]]' '[][]' '[][]' '[[][]]' '[][][]' '[][][]' '[][[][]]' '[[][][]]' '[]' '[][]' '[[][]]' '[][]' '[][]' '[][][]' '[][[][][]]' '[[][]]' '[][]' '[][]' '[[][]]' '[][][]' '[]' '[][][]' '[][[][]]' '[][]' '[[][]][]' '[][]' '[]' '[[][]]' '[[][]][]' '[[][]]' '[[][]][]' '[][][]' '[][]' '[][[][]]']	'[][]': 10, '[][][]': 9, '[[][]]': 8, '[][[][]]': 6, '[]': 4, '[[][]][]': 3, '[[][][]]': 2, '[][[][][]]': 1	43	2.728281767	6.626659391
0	2	1	7	28	['[]' '[[][]][][]' '[][]' '[][]' '[][]' '[][]' '[][][]' '[]' '[[][]]' '[]' '[][]' '[][[][]]' '[]' '[][]' '[[][]][][]' '[[][][]]' '[][][]' '[][]' '[[][]]' '[][][][]' '[][]' '[][][]' '[][]' '[][[][]]' '[][][]' '[[][]]' '[[][]]' '[][]' '[]' '[]' '[][]' '[][][]' '[][]' '[][][][]' '[][][]' '[][][]' '[][]' '[]' '[][[][]]' '[][][]' '[[][][]]' '[][]' '[][]']	'[][]': 15, '[][][]': 8, '[]': 7, '[[][]]': 4, '[][[][]]': 3, '[[][]][][]': 2, '[[][][]]': 2, '[][][][]': 2	43	2.612084967	6.113866144
2	2	0	7	30	['[][][]' '[][]' '[][]' '[][]' '[][][]' '[][][]' '[[][]][]' '[][]' '[][]' '[][]' '[][]' '[[][][][]]' '[[][]][]' '[[][]][]' '[[][]]' '[][]' '[][]' '[][][]' '[][][]' '[]' '[][][]' '[][][]' '[][][]' '[][]' '[][][]' '[[][][]]' '[][[][]]' '[][]' '[][[][]]' '[][][]' '[[][]]' '[][]' '[[][]]' '[[][][]]' '[][[][]]' '[][][]' '[][][]' '[][][]' '[][]' '[[][]]' '[][]' '[[][][]]' '[]']	'[][]': 14, '[][][]': 13, '[[][]]': 4, '[[][]][]': 3, '[[][][]]': 3, '[][[][]]': 3, '[]': 2, '[[][][][]]': 1	43	2.50362876	5.671100647
1	2	1	6	25	['[][][]' '[][]' '[[][][]]' '[[][][][]]' '[][]' '[][]' '[[][]]' '[][][]' '[][][]' '[]' '[][]' '[[][]][]' '[][][]' '[[][]]' '[][][]' '[][]' '[][]' '[[][][]]' '[[][][]]' '[][]' '[][][]' '[][][]' '[][]' '[]' '[][][]' '[][][]' '[][]' '[][]' '[[][]]' '[][][]' '[][]' '[][][]' '[[][]]' '[[][]][]' '[][][]' '[]' '[][[][]]' '[][]' '[][]' '[[][]][]' '[][]' '[][]']	'[][]': 15, '[][][]': 12, '[[][]]': 4, '[[][][]]': 3, '[]': 3, '[[][]][]': 3, '[[][][][]]': 1, '[][[][]]': 1	42	2.442613341	5.436255791
1	2	0	7	31	['[][]' '[[][][]]' '[][]' '[][]' '[][][]' '[[][][]]' '[][]' '[][]' '[][][[][]]' '[][][][]' '[][]' '[][]' '[[][][]]' '[][][]' '[[][][]]' '[][][]' '[][]' '[][][]' '[][]' '[[][]]' '[][][][]' '[][]' '[]' '[[][][]]' '[]' '[][]' '[][][]' '[][]' '[][]' '[[][]]' '[][][]' '[][]' '[][]' '[][][]' '[]' '[][][]' '[][]' '[[][]]' '[[][][]]' '[[][]]' '[[][]]' '[[][]][]']	'[][]': 16, '[][][]': 8, '[[][][]]': 6, '[[][]]': 5, '[]': 3, '[][][][]': 2, '[][][[][]]': 1, '[[][]][]': 1	42	2.490548304	5.619914977
1	1	0	8	30	['[[][][]]' '[][]' '[][]' '[][[][]]' '[][][]' '[]' '[[][]]' '[]' '[][]' '[[][]]' '[[][][]]' '[]' '[]' '[][]' '[][]' '[][[][][]]' '[][]' '[][]' '[[][]]' '[[][]]' '[[][]]' '[[][]]' '[][]' '[][]' '[[][]]' '[][]' '[]' '[]' '[]' '[][]' '[][]' '[][]' '[][]' '[][][]' '[][]' '[[][]]' '[]' '[[][]]' '[[][]]' '[[][]]' '[][]' '[[][]][]']	'[][]': 16, '[[][]]': 11, '[]': 8, '[[][][]]': 2, '[][][]': 2, '[][[][]]': 1, '[][[][][]]': 1, '[[][]][]': 1	42	2.295799618	4.910260681
0	1	0	7	26	['[[][]]' '[[][]]' '[]' '[][][]' '[]' '[]' '[][][]' '[]' '[[][][]][]' '[]' '[][]' '[[][]]' '[][]' '[][]' '[][][]' '[][]' '[]' '[[][][]]' '[][[][][]]' '[[][][]]' '[][]' '[][]' '[][[][]]' '[][]' '[[][][]]' '[][]' '[][[][]][]' '[][]' '[]' '[][]' '[][][]' '[][]' '[]' '[][][]' '[][]' '[][]' '[][[][]]' '[[][]]' '[][][][]' '[][]' '[[][][][]]' '[][][][]']	'[][]': 14, '[]': 8, '[][][]': 5, '[[][]]': 4, '[[][][]]': 3, '[][[][]]': 2, '[][][][]': 2, '[[][][]][]': 1, '[][[][][]]': 1, '[][[][]][]': 1, '[[][][][]]': 1	42	2.87642464	7.343280146
2	3	1	7	28	['[[][]]' '[][]' '[][][]' '[][][]' '[][]' '[][][]' '[][]' '[]' '[[][]]' '[][][]' '[][[][]]' '[]' '[][]' '[][][]' '[][]' '[[][]]' '[][][]' '[][]' '[]' '[[][][]]' '[[][][]]' '[[][][]]' '[][]' '[][]' '[][][]' '[[][][]]' '[][]' '[][]' '[]' '[]' '[]' '[][]' '[[][]]' '[][][]' '[[][][]]' '[[][][]]' '[][][][]' '[][]' '[[][]]' '[][]' '[][[][]]' '[]']	'[][]': 13, '[][][]': 8, '[]': 7, '[[][][]]': 6, '[[][]]': 5, '[][[][]]': 2, '[][][][]': 1	42	2.51430275	5.713214712
1	2	0	8	33	['[][]' '[[][]]' '[][][]' '[[][]]' '[][][]' '[]' '[][][]' '[][][]' '[][][]' '[][][]' '[][]' '[][]' '[][]' '[[][][]]' '[[][]]' '[[][][]]' '[][][]' '[[[][]][]]' '[][]' '[[][]]' '[][]' '[][]' '[][][]' '[][]' '[][[][]]' '[[][]]' '[][][]' '[][]' '[][][]' '[][]' '[][][]' '[][]' '[][][]' '[[][][][]]' '[][][]' '[][[][][]]' '[]' '[]' '[][][]' '[][]' '[][][]' '[[][]][]']	'[][][]': 15, '[][]': 12, '[[][]]': 5, '[]': 3, '[[][][]]': 2, '[[[][]][]]': 1, '[][[][]]': 1, '[[][][][]]': 1, '[][[][][]]': 1, '[[][]][]': 1	42	2.535473687	5.797671882
0	1	0	7	27	['[][][]' '[][]' '[[][]]' '[][][]' '[[][]]' '[[][][]]' '[][]' '[][][]' '[][][]' '[][]' '[][][]' '[][]' '[][]' '[][][]' '[[][][]]' '[[][]]' '[][]' '[[][][]]' '[][]' '[][]' '[][]' '[]' '[[][]]' '[][]' '[]' '[][]' '[][]' '[][]' '[[][]][]' '[[][]][]' '[][]' '[]' '[][]' '[][][]' '[][]' '[][][][]' '[[][]][]' '[[][]]' '[][][]' '[]' '[]']	'[][]': 16, '[][][]': 8, '[[][]]': 5, '[]': 5, '[[][][]]': 3, '[[][]][]': 3, '[][][][]': 1	41	2.412940884	5.325588226
1	2	1	7	24	['[][]' '[][]' '[]' '[][]' '[[][][]]' '[][][]' '[]' '[]' '[][]' '[]' '[]' '[[][]][]' '[][]' '[[][]]' '[[][]]' '[][][]' '[[][]]' '[[][]]' '[][][]' '[][]' '[][]' '[][][]' '[][]' '[][][]' '[][]' '[][]' '[][]' '[][]' '[[][]]' '[][]' '[][]' '[][]' '[]' '[[][][]]' '[][]' '[]' '[][]' '[][]' '[][[][]]' '[[][]][]' '[][]']	'[][]': 19, '[]': 7, '[][][]': 5, '[[][]]': 5, '[[][][]]': 2, '[[][]][]': 2, '[][[][]]': 1	41	2.24581083	4.743036037
2	2	0	9	31	['[][]' '[][][]' '[[][]][]' '[][]' '[[][]]' '[][][]' '[][][]' '[]' '[[][]]' '[][]' '[][][]' '[][]' '[][]' '[][][]' '[][]' '[][][]' '[][][]' '[][]' '[[][]]' '[][][][]' '[][]' '[]' '[][]' '[[][]]' '[][]' '[]' '[][][]' '[]' '[][][]' '[[][]]' '[]' '[][]' '[[][]][]' '[]' '[][]' '[][]' '[][][]' '[]' '[][][]' '[][]' '[][][]']	'[][]': 14, '[][][]': 12, '[]': 7, '[[][]]': 5, '[[][]][]': 2, '[][][][]': 1	41	2.196975325	4.585170322
2	2	1	8	28	['[][][]' '[][][]' '[[][][]]' '[][][]' '[]' '[][][][]' '[][]' '[[][][][]]' '[][]' '[][][][]' '[][]' '[]' '[][][]' '[][][]' '[][]' '[[][]]' '[][]' '[][][]' '[][]' '[][[][]]' '[]' '[][]' '[]' '[[][]]' '[][]' '[][][]' '[][]' '[][]' '[[][]]' '[][]' '[][][]' '[[][][]]' '[[][]]' '[][]' '[][]' '[][][]' '[[][]]' '[][[][]]' '[][]' '[][]' '[]']	'[][]': 15, '[][][]': 9, '[]': 5, '[[][]]': 5, '[[][][]]': 2, '[][][][]': 2, '[][[][]]': 2, '[[][][][]]': 1	41	2.519699202	5.734625215
1	3	1	8	31	['[][]' '[][]' '[][][]' '[][]' '[][][][]' '[][]' '[][]' '[[][][]]' '[[][][]]' '[][][][]' '[[][]][]' '[]' '[[][][][]]' '[][][]' '[[][]]' '[]' '[][]' '[][]' '[[][[][]][]]' '[][][]' '[[][][][]]' '[]' '[][][]' '[[][][]]' '[[][][]]' '[][]' '[]' '[[][]]' '[][[][][]]' '[][]' '[][][]' '[]' '[][][]' '[][]' '[][][]' '[][]' '[][[][][]]' '[][]' '[][][]' '[][][]' '[[][]][]']	'[][]': 12, '[][][]': 9, '[]': 5, '[[][][]]': 4, '[][][][]': 2, '[[][]][]': 2, '[[][][][]]': 2, '[[][]]': 2, '[][[][][]]': 2, '[[][[][]][]]': 1	41	2.890271139	7.414097763
2	3	0	7	29	['[][]' '[[][]]' '[][]' '[[][]]' '[]' '[][]' '[][][]' '[[][]]' '[[][]]' '[[][]]' '[][][]' '[[][][]]' '[][]' '[][]' '[][]' '[]' '[][][][]' '[][]' '[][]' '[[][][]]' '[][][]' '[[][]][]' '[]' '[][]' '[][]' '[][][][]' '[]' '[][]' '[[][]]' '[[][][]]' '[][]' '[][][]' '[][]' '[[][]]' '[][]' '[][][]' '[]' '[][][]' '[][][][]' '[]' '[][]']	'[][]': 15, '[[][]]': 7, '[]': 6, '[][][]': 6, '[[][][]]': 3, '[][][][]': 3, '[[][]][]': 1	41	2.460377166	5.503605899
1	2	0	5	23	['[][][]' '[][]' '[][]' '[]' '[[][]]' '[][]' '[]' '[][][]' '[[][][]]' '[[][]]' '[[][]]' '[][]' '[][][]' '[[][][]]' '[[][][]][]' '[[][][][]]' '[][][][]' '[[][][]]' '[][]' '[][][]' '[][]' '[]' '[]' '[][][][]' '[[][]]' '[][]' '[][]' '[[][]][]' '[]' '[[][]]' '[[][]]' '[][]' '[][][]' '[][][]' '[][]' '[][][]' '[[][][]]' '[][]' '[[][][]]' '[]' '[][][]']	'[][]': 11, '[][][]': 8, '[]': 6, '[[][]]': 6, '[[][][]]': 5, '[][][][]': 2, '[[][][]][]': 1, '[[][][][]]': 1, '[[][]][]': 1	41	2.75552912	6.753002631
3	2	0	9	31	['[][]' '[][]' '[[][][]]' '[][]' '[][][]' '[[][]][]' '[][]' '[][][]' '[][][]' '[]' '[][][]' '[][]' '[][]' '[][][]' '[][]' '[][]' '[[][]]' '[][][]' '[]' '[]' '[]' '[][]' '[[][]]' '[][]' '[[][]][]' '[][]' '[][]' '[[][]]' '[][]' '[][]' '[[][]]' '[[][]][]' '[][[][]]' '[]' '[[][]][]' '[][]' '[][]' '[][]' '[[][]]' '[[][]]' '[][]']	'[][]': 18, '[][][]': 6, '[[][]]': 6, '[]': 5, '[[][]][]': 4, '[[][][]]': 1, '[][[][]]': 1	41	2.291994919	4.897328322
0	3	0	5	23	['[]' '[]' '[[][]]' '[][][]' '[[][]][]' '[][]' '[][[][]]' '[][]' '[]' '[][][]' '[][]' '[][[][]]' '[[][]]' '[]' '[][][]' '[][]' '[][]' '[][]' '[][]' '[[][]]' '[][][]' '[][]' '[][]' '[]' '[]' '[][]' '[][[][][]]' '[][]' '[]' '[]' '[[][][]]' '[][][]' '[][]' '[][][]' '[]' '[[][]]' '[][]' '[[][]][]' '[[][][]][]' '[[][]]']	'[][]': 13, '[]': 9, '[][][]': 6, '[[][]]': 5, '[[][]][]': 2, '[][[][]]': 2, '[][[][][]]': 1, '[[][][]]': 1, '[[][][]][]': 1	40	2.628066674	6.181970091
2	3	1	8	28	['[[][][[][]]]' '[[][]]' '[][][][]' '[[][]][]' '[][][]' '[[][][]]' '[][]' '[[][]]' '[[][][]]' '[]' '[]' '[[][][]]' '[]' '[][]' '[][][]' '[][]' '[][[][]]' '[][[][]]' '[][]' '[][]' '[]' '[][[][]]' '[[][]]' '[[][]]' '[][][]' '[[][]]' '[[][]][]' '[][]' '[[][]][][]' '[][]' '[]' '[][][]' '[]' '[][]' '[[][][]]' '[][]' '[][]' '[][[][]]' '[][][]' '[[][]][]']	'[][]': 10, '[]': 6, '[[][]]': 5, '[][][]': 5, '[[][][]]': 4, '[][[][]]': 4, '[[][]][]': 3, '[[][][[][]]]': 1, '[][][][]': 1, '[[][]][][]': 1	40	3.004347485	8.024143935
1	2	1	8	31	['[[][]]' '[[][]]' '[]' '[]' '[][[][]]' '[][][]' '[][[][]]' '[][][]' '[][[][]]' '[][]' '[][][]' '[]' '[[][][]]' '[]' '[[][][]]' '[][]' '[]' '[][[][]]' '[][]' '[[][]][][]' '[[][][]][]' '[][][[][]]' '[]' '[][]' '[][[][][]]' '[][]' '[][]' '[][]' '[]' '[][]' '[][][]' '[[][][]]' '[][]' '[][]' '[[][][]][]' '[][][]' '[]' '[][][]' '[][]' '[][]']	'[][]': 12, '[]': 8, '[][][]': 6, '[][[][]]': 4, '[[][][]]': 3, '[[][]]': 2, '[[][][]][]': 2, '[[][]][][]': 1, '[][][[][]]': 1, '[][[][][]]': 1	40	2.839822782	7.159321076
1	1	0	7	29	['[][][][]' '[[][]]' '[][]' '[][][]' '[][]' '[][][]' '[]' '[]' '[]' '[][]' '[[][][]]' '[][[][]]' '[][][]' '[][][][]' '[[][]]' '[]' '[][][]' '[[][]]' '[[][][]]' '[][]' '[][][]' '[][][]' '[[][]]' '[[][][]][]' '[[][][]]' '[][[][][]]' '[[][][]]' '[[][][]]' '[[][]]' '[][]' '[][[][]]' '[][]' '[[][]]' '[]' '[][][]' '[[][]]' '[][][]' '[][]' '[[][]]' '[[][]]']	'[[][]]': 9, '[][][]': 8, '[][]': 7, '[]': 5, '[[][][]]': 5, '[][][][]': 2, '[][[][]]': 2, '[[][][]][]': 1, '[][[][][]]': 1	40	2.836925834	7.144959504
1	2	1	8	27	['[][]' '[[][][]]' '[][][]' '[]' '[][]' '[][]' '[][]' '[][][]' '[][][]' '[[][]]' '[][][]' '[][][]' '[][][]' '[][][][]' '[[][]]' '[][]' '[][][]' '[][]' '[][]' '[[][]]' '[][]' '[][]' '[][]' '[][]' '[[][]]' '[][]' '[][]' '[][]' '[[][]]' '[]' '[][]' '[][[][]]' '[]' '[[][][][]]' '[[][]][]' '[][[][]]' '[][]' '[][]' '[[][][][]]']	'[][]': 17, '[][][]': 7, '[[][]]': 5, '[]': 3, '[][[][]]': 2, '[[][][][]]': 2, '[[][][]]': 1, '[][][][]': 1, '[[][]][]': 1	39	2.477636046	5.569840622
2	2	0	7	23	['[[][]]' '[][]' '[]' '[]' '[]' '[][][]' '[[][][]]' '[[][]]' '[[][]]' '[][]' '[]' '[[][]][]' '[][]' '[][]' '[]' '[][][][][]' '[]' '[][]' '[][[][]]' '[[][]]' '[][]' '[][]' '[][][][]' '[[][]]' '[[][]][]' '[][[][]]' '[[][]]' '[[[][]][]]' '[][]' '[]' '[]' '[][][]' '[[][]]' '[[][][]]' '[]' '[]' '[][]' '[][]' '[][]']	'[][]': 11, '[]': 10, '[[][]]': 7, '[][][]': 2, '[[][][]]': 2, '[[][]][]': 2, '[][[][]]': 2, '[][][][][]': 1, '[][][][]': 1, '[[[][]][]]': 1	39	2.748876239	6.721933356
3	2	0	8	29	['[][]' '[][][]' '[][]' '[[][]]' '[][[][]]' '[[][]][]' '[][][]' '[][][]' '[][]' '[][]' '[[][]]' '[[][]]' '[][][]' '[][]' '[][]' '[][]' '[][]' '[[][]][]' '[][]' '[][][]' '[][]' '[][[][][]]' '[][]' '[[][]]' '[][][]' '[[][]]' '[]' '[][]' '[][]' '[][]' '[[][][]]' '[][[][]]' '[[][]]' '[][][]' '[][]' '[][[][][]]' '[][[][]]' '[[][]][]' '[][][]']	'[][]': 15, '[][][]': 8, '[[][]]': 6, '[][[][]]': 3, '[[][]][]': 3, '[][[][][]]': 2, '[]': 1, '[[][][]]': 1	39	2.4745584	5.557971358
2	3	0	8	27	['[][]' '[]' '[[][][]]' '[][]' '[]' '[][][]' '[][]' '[]' '[][]' '[][]' '[][]' '[]' '[][]' '[[][]]' '[[][][]]' '[][[][][]]' '[][]' '[][][]' '[][]' '[][]' '[[][]]' '[]' '[][][]' '[][]' '[]' '[[][][]]' '[][][]' '[][[][]]' '[][]' '[][]' '[][]' '[][][]' '[[][]]' '[][][]' '[[][]]' '[[][][][]]' '[][]' '[][][]' '[]']	'[][]': 15, '[]': 7, '[][][]': 7, '[[][]]': 4, '[[][][]]': 3, '[][[][][]]': 1, '[][[][]]': 1, '[[][][][]]': 1	39	2.447935159	5.456346101
2	2	1	8	27	['[][]' '[][]' '[]' '[[][]]' '[][]' '[]' '[][][]' '[[][]]' '[][][]' '[][[][]]' '[][][]' '[[][]]' '[[][]]' '[[][][][]]' '[]' '[[][]]' '[][]' '[[][]]' '[[][]]' '[[][]]' '[][]' '[]' '[[][]]' '[[][]]' '[[][][]]' '[[][]][]' '[][][][]' '[[][]]' '[][]' '[[][][]]' '[][]' '[[][][]]' '[[][]]' '[][][]' '[[][]]' '[[][][]]' '[][]' '[][][]' '[][]']	'[[][]]': 13, '[][]': 9, '[][][]': 5, '[]': 4, '[[][][]]': 4, '[][[][]]': 1, '[[][][][]]': 1, '[[][]][]': 1, '[][][][]': 1	39	2.612461659	6.115462705
0	3	0	8	28	['[]' '[][][]' '[][]' '[][][]' '[][]' '[][[][][][]]' '[][][]' '[][]' '[][]' '[][]' '[][]' '[[][]]' '[][]' '[][]' '[][]' '[[][][]][]' '[[][]]' '[][[][]]' '[][][]' '[][][]' '[[][]]' '[]' '[][][]' '[[][]]' '[][]' '[[][]]' '[][][]' '[][]' '[]' '[][]' '[][][]' '[][][]' '[][]' '[][]' '[[][][][]]' '[[][]]' '[][]' '[[][]]' '[[][]]']	'[][]': 15, '[][][]': 9, '[[][]]': 8, '[]': 3, '[][[][][][]]': 1, '[[][][]][]': 1, '[][[][]]': 1, '[[][][][]]': 1	39	2.313926028	4.972343719
1	2	0	6	21	['[][]' '[][]' '[][]' '[][][]' '[][]' '[][]' '[[][]][]' '[]' '[][]' '[[][]]' '[[][]]' '[[][][]][]' '[][][]' '[]' '[][]' '[]' '[][]' '[][]' '[][][]' '[][][]' '[]' '[][[][][]]' '[][]' '[][][]' '[]' '[][]' '[][]' '[][][]' '[][][]' '[[][]][]' '[[][]]' '[][]' '[[][][]]' '[][]' '[]' '[[[][]][]]' '[][]' '[][]']	'[][]': 16, '[][][]': 7, '[]': 6, '[[][]]': 3, '[[][]][]': 2, '[[][][]][]': 1, '[][[][][]]': 1, '[[][][]]': 1, '[[[][]][]]': 1	38	2.460660488	5.504686827
1	3	1	6	23	['[][]' '[][][]' '[][]' '[]' '[][]' '[][]' '[][]' '[][][]' '[][[][]]' '[][]' '[][][][]' '[[][]][]' '[]' '[][]' '[][]' '[[][]]' '[]' '[]' '[][[][]]' '[][][]' '[][]' '[][][][]' '[][][]' '[[][][]]' '[]' '[]' '[]' '[][]' '[][]' '[]' '[][][]' '[][]' '[[][]]' '[][][]' '[]' '[]' '[]' '[][]']	'[][]': 13, '[]': 11, '[][][]': 6, '[][[][]]': 2, '[][][][]': 2, '[[][]]': 2, '[[][]][]': 1, '[[][][]]': 1	38	2.414526483	5.331444552
2	1	0	7	28	['[[][][][]]' '[[][]]' '[][][]' '[][][][][]' '[]' '[][]' '[]' '[][][][]' '[][][]' '[][][][]' '[][][]' '[[][]]' '[]' '[[][]][]' '[]' '[][]' '[][]' '[][]' '[][]' '[[][][]]' '[[][][]]' '[][]' '[][][]' '[][]' '[][[][]]' '[][]' '[][]' '[[][]][]' '[]' '[][]' '[][][]' '[[[][]][]]' '[][]' '[[][]]' '[][]' '[][][]' '[][]' '[[][]]']	'[][]': 13, '[][][]': 6, '[]': 5, '[[][]]': 4, '[][][][]': 2, '[[][]][]': 2, '[[][][]]': 2, '[[][][][]]': 1, '[][][][][]': 1, '[][[][]]': 1, '[[[][]][]]': 1	38	2.899897729	7.463734817
1	3	0	6	28	['[]' '[][]' '[][[][]]' '[][][]' '[][]' '[][]' '[][][]' '[][]' '[]' '[][]' '[[][]][]' '[]' '[][][]' '[[][]]' '[][]' '[[][]]' '[][][]' '[][][]' '[][[][]]' '[][]' '[[][]]' '[][][]' '[][][]' '[[][][]]' '[][][]' '[][][]' '[]' '[][]' '[[][]]' '[][]' '[][]' '[][]' '[[][]]' '[][]' '[][]' '[][]' '[][]' '[][]']	'[][]': 16, '[][][]': 9, '[[][]]': 5, '[]': 4, '[][[][]]': 2, '[[][]][]': 1, '[[][][]]': 1	38	2.244270527	4.737974805
0	1	0	7	28	['[][][]' '[[][]]' '[][]' '[][[][]]' '[[][][]]' '[[][][]]' '[[][][]]' '[][][]' '[][]' '[[][]]' '[[][]]' '[][][][]' '[][][]' '[][][[][]]' '[][]' '[][]' '[][[][]]' '[[][][]]' '[][]' '[[][]][]' '[]' '[][][][]' '[][][]' '[[][]][]' '[][]' '[[][]]' '[[][]]' '[[][]]' '[[][]]' '[][][][][]' '[][]' '[[][]][]' '[][]' '[][]' '[][]' '[[][]]' '[][[][][]]' '[[][]]']	'[][]': 10, '[[][]]': 9, '[][][]': 4, '[[][][]]': 4, '[[][]][]': 3, '[][[][]]': 2, '[][][][]': 2, '[][][[][]]': 1, '[]': 1, '[][][][][]': 1, '[][[][][]]': 1	38	2.971519791	7.843620803
0	3	1	7	24	['[[][]]' '[[][]]' '[][]' '[[][]][]' '[]' '[][]' '[][]' '[][]' '[][[][][]]' '[][]' '[[][]]' '[[][]]' '[][]' '[][]' '[][][]' '[][][]' '[][]' '[][][][]' '[][][][]' '[[][]]' '[[][]]' '[][]' '[][]' '[][[][]]' '[][]' '[]' '[][][]' '[[][][]]' '[[][]]' '[[][][]]' '[][][]' '[][]' '[][]' '[][]' '[][[][][]][]' '[][]' '[][][][]' '[][][]']	'[][]': 15, '[[][]]': 7, '[][][]': 5, '[][][][]': 3, '[]': 2, '[[][][]]': 2, '[[][]][]': 1, '[][[][][]]': 1, '[][[][]]': 1, '[][[][][]][]': 1	38	2.652680899	6.2883473
2	3	0	8	28	['[][]' '[][]' '[[][][]]' '[][][]' '[][][]' '[][]' '[]' '[][]' '[][]' '[][]' '[][]' '[][]' '[]' '[][]' '[[][][]]' '[][]' '[][][]' '[][]' '[[][][]]' '[][]' '[]' '[][[][]]' '[[][]]' '[][]' '[][][]' '[[][]]' '[][][]' '[[][]]' '[][]' '[[][]]' '[][]' '[][][]' '[][]' '[]' '[]' '[]' '[][][]' '[][]']	'[][]': 17, '[][][]': 7, '[]': 6, '[[][]]': 4, '[[][][]]': 3, '[][[][]]': 1	38	2.15837448	4.464115889
0	2	0	5	20	['[]' '[[][][]]' '[][]' '[][]' '[[][][]]' '[]' '[]' '[][]' '[][]' '[[][]][]' '[[][]]' '[][]' '[[][]][]' '[]' '[[][]][]' '[[][][][]]' '[][][]' '[][[][]]' '[][]' '[][]' '[[][]]' '[]' '[[][]]' '[]' '[][]' '[]' '[[][]][]' '[][][[][][]]' '[]' '[]' '[[][]]' '[[][]]' '[[][][]]' '[[][][]]' '[][]' '[][]' '[][]' '[]']	'[][]': 11, '[]': 10, '[[][]]': 5, '[[][][]]': 4, '[[][]][]': 4, '[[][][][]]': 1, '[][][]': 1, '[][[][]]': 1, '[][][[][][]]': 1	38	2.645752007	6.258218403
2	3	0	7	28	['[][[][]][]' '[]' '[[][][]]' '[][][]' '[][][]' '[][]' '[][]' '[][][][]' '[][]' '[]' '[[][]]' '[][][]' '[[][]][]' '[[][]]' '[][]' '[][][]' '[[][]]' '[[][]]' '[][]' '[][]' '[][][]' '[]' '[[][][]][]' '[][]' '[][]' '[][][]' '[[][]]' '[][][]' '[]' '[][]' '[][][]' '[][]' '[][][]' '[][][]' '[][][]' '[[][]]' '[[][][]]' '[][]']	'[][][]': 11, '[][]': 11, '[[][]]': 6, '[]': 4, '[[][][]]': 2, '[][[][]][]': 1, '[][][][]': 1, '[[][]][]': 1, '[[][][]][]': 1	38	2.573788813	5.953709431
2	2	1	8	31	['[[][]]' '[[][]][]' '[][]' '[][]' '[][]' '[][]' '[][]' '[][][]' '[[][][]]' '[[][]]' '[][]' '[[][]]' '[][][]' '[][][]' '[][][]' '[][]' '[][][]' '[[][]][]' '[][]' '[][][]' '[][]' '[][]' '[[][]]' '[][[][]]' '[]' '[[][]]' '[[][]]' '[[][]]' '[][]' '[][]' '[][]' '[[][][]]' '[]' '[][]' '[][]' '[[][]]' '[[][]]' '[][]']	'[][]': 16, '[[][]]': 9, '[][][]': 6, '[[][]][]': 2, '[[][][]]': 2, '[]': 2, '[][[][]]': 1	38	2.246898566	4.746613449
0	3	1	5	22	['[][]' '[[][]][]' '[][]' '[][]' '[[][]]' '[][][][]' '[][]' '[][]' '[][[][][]]' '[][]' '[][]' '[][]' '[][]' '[][][]' '[[][]]' '[[][]]' '[][]' '[][]' '[]' '[[][]]' '[][]' '[[][]]' '[][][]' '[]' '[][]' '[][]' '[][][]' '[][][]' '[[][]]' '[][[][]]' '[[][][]]' '[[][]]' '[][][]' '[][]' '[][[][]]' '[]' '[][]' '[][][]']	'[][]': 16, '[[][]]': 7, '[][][]': 6, '[]': 3, '[][[][]]': 2, '[[][]][]': 1, '[][][][]': 1, '[][[][][]]': 1, '[[][][]]': 1	38	2.460660488	5.504686827
1	1	0	7	30	['[][]' '[][]' '[[][]]' '[][]' '[[[][]][]]' '[[][]]' '[[][][]]' '[][][]' '[][]' '[[][][]]' '[][]' '[[][]][]' '[][[][][]]' '[][][]' '[[][][]]' '[][]' '[[][][]]' '[][]' '[][][]' '[[][]]' '[[][]]' '[][][]' '[][]' '[]' '[[][][]]' '[][]' '[][]' '[[][]]' '[][]' '[[][][][]]' '[][]' '[][]' '[][]' '[][][][]' '[][][]' '[][]' '[]' '[][][]']	'[][]': 15, '[][][]': 6, '[[][]]': 5, '[[][][]]': 5, '[]': 2, '[[[][]][]]': 1, '[[][]][]': 1, '[][[][][]]': 1, '[[][][][]]': 1, '[][][][]': 1	38	2.633916595	6.207087982
1	2	1	6	28	['[][]' '[][][][]' '[][][]' '[][][][]' '[][]' '[][]' '[][]' '[[][]]' '[][][]' '[][]' '[[][][]]' '[][][]' '[]' '[][]' '[][]' '[][]' '[][]' '[[][]]' '[][]' '[[][][]]' '[[][][]]' '[[][]]' '[][]' '[][]' '[][]' '[]' '[[][]]' '[][]' '[][]' '[[][][]]' '[[][][]]' '[][][]' '[]' '[][]' '[[][]]' '[[][]]' '[]']	'[][]': 16, '[[][]]': 6, '[[][][]]': 5, '[][][]': 4, '[]': 4, '[][][][]': 2	37	2.260279974	4.790844456
0	2	1	5	24	['[][][]' '[[][][][]]' '[][][][]' '[][][]' '[][]' '[][][]' '[][]' '[[][][]][]' '[[][]]' '[[][]]' '[][][]' '[]' '[]' '[][]' '[][]' '[][]' '[][[][]]' '[][][][]' '[][][][]' '[][]' '[[][]]' '[][]' '[][]' '[][]' '[][]' '[]' '[][]' '[[][][]]' '[][]' '[][]' '[[][]]' '[][]' '[][[][]]' '[][]' '[][][]' '[][][]' '[][]']	'[][]': 16, '[][][]': 6, '[[][]]': 4, '[][][][]': 3, '[]': 3, '[][[][]]': 2, '[[][][][]]': 1, '[[][][]][]': 1, '[[][][]]': 1	37	2.533249311	5.788739806
0	2	1	7	30	['[][[][]]' '[][]' '[][]' '[[][][]]' '[][][][]' '[][]' '[][]' '[[][]][]' '[][][]' '[][]' '[[][]]' '[][][]' '[][]' '[][]' '[[][][]]' '[][]' '[][][]' '[][[][[][]]]' '[][][]' '[[][]]' '[][][]' '[[][]]' '[][]' '[[][][]]' '[[][]]' '[[][]]' '[][]' '[][]' '[][]' '[[][]]' '[][][]' '[][][]' '[]' '[][]' '[]' '[][]' '[][]']	'[][]': 15, '[][][]': 7, '[[][]]': 6, '[[][][]]': 3, '[]': 2, '[][[][]]': 1, '[][][][]': 1, '[[][]][]': 1, '[][[][[][]]]': 1	37	2.492709963	5.628341875
0	3	0	5	22	['[][]' '[][]' '[][]' '[]' '[][[][]]' '[][][][]' '[][]' '[[][]][]' '[][[][]]' '[][]' '[[][][]]' '[][[][]]' '[[][][]]' '[[][]]' '[]' '[][]' '[][]' '[][][]' '[[][]]' '[][]' '[]' '[][][]' '[]' '[][]' '[[][]]' '[[][]][]' '[[][]]' '[][]' '[]' '[]' '[][]' '[][]' '[][]' '[[][]][]' '[][]' '[][[][]]' '[][][]']	'[][]': 14, '[]': 6, '[][[][]]': 4, '[[][]]': 4, '[[][]][]': 3, '[][][]': 3, '[[][][]]': 2, '[][][][]': 1	37	2.606142044	6.088732973
1	3	0	8	31	['[][]' '[[][][]]' '[][][]' '[][]' '[][]' '[][][]' '[[[][]][]]' '[]' '[]' '[]' '[][][]' '[][]' '[[][]]' '[][]' '[][]' '[[][][]]' '[[][]][]' '[]' '[[][]]' '[]' '[[][]][][]' '[]' '[[][]][]' '[][[][]]' '[][[][]]' '[][][]' '[[][]]' '[][]' '[][]' '[][]' '[[][][][]]' '[][]' '[][[][]]' '[][][]' '[][]' '[][]']	'[][]': 12, '[]': 6, '[][][]': 5, '[[][]]': 3, '[][[][]]': 3, '[[][][]]': 2, '[[][]][]': 2, '[[[][]][]]': 1, '[[][]][][]': 1, '[[][][][]]': 1	36	2.846348877	7.19177994
0	3	0	7	23	['[][][]' '[[][]]' '[[][][]]' '[]' '[][]' '[[][]][]' '[][][]' '[][]' '[]' '[[][]]' '[][]' '[[][]]' '[][]' '[]' '[][[][]][]' '[][]' '[[][][]]' '[][]' '[][]' '[][]' '[][][]' '[][]' '[[][][]]' '[[][[][]]]' '[[][]]' '[[][]][]' '[][]' '[][]' '[[][][]]' '[[][]]' '[][][]' '[][]' '[][]' '[[][][]]' '[[][]]' '[[][]]']	'[][]': 13, '[[][]]': 7, '[[][][]]': 5, '[][][]': 4, '[]': 3, '[[][]][]': 2, '[][[][]][]': 1, '[[][[][]]]': 1	36	2.555432536	5.878436688
0	2	0	5	19	['[]' '[[][]]' '[]' '[]' '[][]' '[]' '[][]' '[]' '[]' '[[][]]' '[[][]]' '[][]' '[][][][]' '[][][]' '[][]' '[[][][]]' '[][][]' '[[][]]' '[][]' '[][][]' '[]' '[[][]]' '[][][]' '[[][]]' '[[][]][]' '[[][]][]' '[][]' '[]' '[[][][]]' '[][][[][]]' '[][][]' '[][]' '[][]' '[[][]][]' '[][]' '[[][]]']	'[][]': 9, '[]': 8, '[[][]]': 7, '[][][]': 5, '[[][]][]': 3, '[[][][]]': 2, '[][][][]': 1, '[][][[][]]': 1	36	2.654776739	6.297489184
1	2	0	5	21	['[][][]' '[[][]]' '[]' '[]' '[][][]' '[][]' '[][]' '[][]' '[][[][]][]' '[[][]]' '[][]' '[]' '[][]' '[][]' '[][]' '[[][]]' '[][][]' '[[][][]]' '[[][]]' '[][][][]' '[]' '[[][][][]]' '[]' '[][][]' '[]' '[][]' '[]' '[][]' '[[][]]' '[]' '[][]' '[]' '[[][]]' '[][]' '[[][]][]' '[][]']	'[][]': 12, '[]': 9, '[[][]]': 6, '[][][]': 4, '[][[][]][]': 1, '[[][][]]': 1, '[][][][]': 1, '[[][][][]]': 1, '[[][]][]': 1	36	2.529406945	5.773343021
0	3	1	7	25	['[[][]][]' '[]' '[][][]' '[][]' '[[][][]]' '[[][][]]' '[][]' '[][][]' '[][][]' '[][]' '[[][]][][]' '[][]' '[][]' '[][][]' '[][]' '[][][][]' '[[][][][]]' '[][]' '[][][]' '[[][][][][]]' '[[][][]]' '[][]' '[[][][]]' '[][]' '[[][]][]' '[][][]' '[]' '[][]' '[]' '[]' '[]' '[][]' '[][]' '[][][]' '[][][]' '[][][]']	'[][]': 12, '[][][]': 9, '[]': 5, '[[][][]]': 4, '[[][]][]': 2, '[[][]][][]': 1, '[][][][]': 1, '[[][][][]]': 1, '[[][][][][]]': 1	36	2.58218846	5.988474173
0	3	0	6	29	['[][]' '[]' '[]' '[][]' '[][]' '[][][][]' '[][][]' '[[][]]' '[][]' '[][]' '[[][]]' '[[][]][]' '[][]' '[]' '[][][]' '[][[][][]]' '[][]' '[][][]' '[][]' '[][]' '[][][]' '[][]' '[][[][][]]' '[][]' '[]' '[]' '[][]' '[[][]]' '[[][]][]' '[][][]' '[][][]' '[][]' '[]' '[]' '[][[][]]' '[][]']	'[][]': 14, '[]': 7, '[][][]': 6, '[[][]]': 3, '[[][]][]': 2, '[][[][][]]': 2, '[][][][]': 1, '[][[][]]': 1	36	2.469394005	5.538111135
1	1	0	6	27	['[][][]' '[]' '[][]' '[][][]' '[[][][][]]' '[[][][]]' '[[][]]' '[][][]' '[][][]' '[][][]' '[]' '[[][]]' '[][]' '[][][]' '[][][]' '[][][][]' '[][]' '[]' '[[][]]' '[[][]]' '[][]' '[][]' '[][]' '[][]' '[[][]]' '[][[][]]' '[][]' '[][[][]]' '[][]' '[[][]][][]' '[][][]' '[][][][]' '[][]' '[][]' '[][]' '[[][]]']	'[][]': 12, '[][][]': 8, '[[][]]': 6, '[]': 3, '[][][][]': 2, '[][[][]]': 2, '[[][][][]]': 1, '[[][][]]': 1, '[[][]][][]': 1	36	2.634252432	6.20853306
1	2	0	9	27	['[][]' '[[][][]]' '[[][][]]' '[[][][]]' '[][]' '[[][]][]' '[][]' '[][]' '[][]' '[][]' '[]' '[][]' '[][[][]]' '[][][]' '[][]' '[[][]]' '[]' '[[][]][]' '[[][]]' '[][][]' '[][]' '[]' '[][]' '[][]' '[][][]' '[][][]' '[][][]' '[[][]][][]' '[][][]' '[][]' '[]' '[[][][]]' '[][][]' '[][]' '[][][]' '[][]']	'[][]': 14, '[][][]': 8, '[[][][]]': 4, '[]': 4, '[[][]][]': 2, '[[][]]': 2, '[][[][]]': 1, '[[][]][][]': 1	36	2.467064754	5.529176992
0	3	1	8	29	['[][]' '[][]' '[][]' '[][][]' '[][]' '[][]' '[][][]' '[][]' '[]' '[][[][]]' '[][[][]]' '[[][]][]' '[[][]]' '[][]' '[][[][]]' '[]' '[]' '[][]' '[[][]]' '[[][]][][]' '[][][]' '[][][]' '[][][][]' '[]' '[][]' '[[][][]]' '[][]' '[][][]' '[][]' '[[][]]' '[]' '[][][]' '[[][]]' '[][]' '[[][]][]' '[[][][]]']	'[][]': 12, '[][][]': 6, '[]': 5, '[[][]]': 4, '[][[][]]': 3, '[[][]][]': 2, '[[][][]]': 2, '[[][]][][]': 1, '[][][][]': 1	36	2.756206863	6.756175774
0	3	0	6	22	['[]' '[[][]]' '[][]' '[][]' '[][][]' '[][]' '[]' '[[][]][]' '[][][]' '[]' '[[][]]' '[]' '[[][]]' '[][][]' '[]' '[][]' '[][][]' '[]' '[]' '[][]' '[[][][]]' '[[][]]' '[][]' '[][]' '[][]' '[[][]]' '[][]' '[][][][]' '[[][]]' '[][][]' '[][][]' '[][]' '[[][[][]]]' '[][]' '[[][]]' '[][[][]][]']	'[][]': 11, '[]': 7, '[[][]]': 7, '[][][]': 6, '[[][]][]': 1, '[[][][]]': 1, '[][][][]': 1, '[[][[][]]]': 1, '[][[][]][]': 1	36	2.590300231	6.022240115
0	3	0	5	24	['[][]' '[][]' '[][]' '[[][]][]' '[][][]' '[[][][]]' '[][]' '[][]' '[]' '[][][]' '[][]' '[][]' '[]' '[[][]]' '[[][]]' '[][[][]]' '[[][]][]' '[[][]]' '[[][]][]' '[[][]]' '[][[][]]' '[][[][]]' '[[][][]]' '[[][][]]' '[][][]' '[][]' '[[][][]]' '[][[][]]' '[[][]]' '[][]' '[][]' '[]' '[]' '[][[][]]' '[][][]']	'[][]': 10, '[[][]]': 5, '[][[][]]': 5, '[][][]': 4, '[[][][]]': 4, '[]': 4, '[[][]][]': 3	35	2.695184463	6.476365746
1	3	0	6	29	['[]' '[[][][][]]' '[[][[][]]]' '[][[][]]' '[[][][]][]' '[][][][]' '[[][]]' '[[][]]' '[]' '[][]' '[][]' '[][]' '[][][]' '[][]' '[[][]]' '[][]' '[][[][]]' '[][]' '[[][]]' '[][][]' '[][][]' '[][]' '[[][]]' '[][]' '[]' '[[][]]' '[[][]][][]' '[][][]' '[[][]]' '[][]' '[][][]' '[[][][][]]' '[[][][]]' '[][][]' '[[][]]']	'[][]': 9, '[[][]]': 8, '[][][]': 6, '[]': 3, '[[][][][]]': 2, '[][[][]]': 2, '[[][[][]]]': 1, '[[][][]][]': 1, '[][][][]': 1, '[[][]][][]': 1, '[[][][]]': 1	35	2.935169088	7.648458909
0	2	1	5	22	['[][]' '[]' '[][][]' '[][]' '[][][]' '[][[][][]]' '[[][]][]' '[][]' '[[][]]' '[]' '[[][]]' '[][]' '[[][]]' '[[][]]' '[][[][]]' '[[][]]' '[[][]]' '[][]' '[]' '[][]' '[][]' '[][][]' '[[][]][]' '[[][]][]' '[][]' '[[][][]]' '[[][][]]' '[]' '[][]' '[]' '[][]' '[]' '[[][]]' '[[][]][]' '[][]']	'[][]': 11, '[[][]]': 7, '[]': 6, '[[][]][]': 4, '[][][]': 3, '[[][][]]': 2, '[][[][][]]': 1, '[][[][]]': 1	35	2.615857452	6.129874139
1	2	0	7	32	['[[][]][]' '[][]' '[]' '[][][]' '[][]' '[[][]]' '[][][]' '[[][]]' '[]' '[]' '[][]' '[][][]' '[[][][]]' '[][]' '[[][]]' '[[][]]' '[[][][]]' '[][]' '[[][]]' '[][][]' '[][]' '[[][]]' '[]' '[]' '[]' '[[][][]]' '[][][]' '[][[][]]' '[][]' '[][]' '[][]' '[]' '[[][][]]' '[][]' '[][]']	'[][]': 11, '[]': 7, '[[][]]': 6, '[][][]': 5, '[[][][]]': 4, '[[][]][]': 1, '[][[][]]': 1	35	2.477150224	5.567965316
2	2	1	8	30	['[][]' '[][]' '[[][]]' '[][][][]' '[[][]]' '[]' '[][]' '[][][]' '[][]' '[]' '[][][]' '[][[][][]]' '[][]' '[[][]]' '[][][]' '[[][]]' '[[[][]][]]' '[][][]' '[][]' '[][]' '[][]' '[][][]' '[[][]]' '[][]' '[][][]' '[[][]][]' '[]' '[][][]' '[[][]]' '[][]' '[[][]]' '[][[][][]]' '[][]' '[][]' '[[][][]][]']	'[][]': 12, '[[][]]': 7, '[][][]': 7, '[]': 3, '[][[][][]]': 2, '[][][][]': 1, '[[[][]][]]': 1, '[[][]][]': 1, '[[][][]][]': 1	35	2.584214262	5.99688897
2	3	0	7	26	['[][]' '[][]' '[][]' '[][]' '[][[][]][]' '[][][]' '[[][][]]' '[[][]]' '[][]' '[[][]][]' '[]' '[][]' '[][]' '[[][]][]' '[][]' '[][][]' '[][][]' '[][]' '[][]' '[][][]' '[[][]]' '[][][]' '[][][]' '[[][]]' '[][][]' '[][][]' '[][]' '[]' '[][][][]' '[][]' '[]' '[][]' '[][]' '[]' '[[][][]]']	'[][]': 14, '[][][]': 8, '[]': 4, '[[][]]': 3, '[[][][]]': 2, '[[][]][]': 2, '[][[][]][]': 1, '[][][][]': 1	35	2.441915691	5.433627595
0	3	1	5	21	['[[][][]]' '[[][]]' '[][][]' '[][]' '[[][]]' '[][[][]]' '[][][]' '[[][]]' '[][][]' '[][]' '[][]' '[][]' '[][]' '[][[][]]' '[][]' '[[][]]' '[][]' '[[][][]][]' '[[][][][]]' '[[][][]]' '[[][]]' '[][][]' '[][]' '[][]' '[[][][][]]' '[]' '[][]' '[]' '[][]' '[][][]' '[][][]' '[][[][]]' '[][]' '[][]' '[[][]]']	'[][]': 13, '[[][]]': 6, '[][][]': 6, '[][[][]]': 3, '[[][][]]': 2, '[[][][][]]': 2, '[]': 2, '[[][][]][]': 1	35	2.561278621	5.902305605
1	1	0	8	26	['[][][]' '[]' '[][][][]' '[][]' '[]' '[][]' '[[][]]' '[][]' '[[][]][]' '[][]' '[][[][]]' '[][]' '[][][]' '[]' '[[][]][]' '[[][]]' '[[][]]' '[][]' '[[][]]' '[][]' '[[][]]' '[][[][]][]' '[][][]' '[][][]' '[[][]]' '[][]' '[][][]' '[]' '[]' '[]' '[][[][]]' '[][[][]]' '[][][][]' '[][][]' '[][][]']	'[][]': 8, '[][][]': 7, '[]': 6, '[[][]]': 6, '[][[][]]': 3, '[][][][]': 2, '[[][]][]': 2, '[][[][]][]': 1	35	2.745685247	6.707082028
1	3	1	8	32	['[][]' '[[][]]' '[][]' '[][]' '[[][][]][]' '[[][][]]' '[][]' '[[][][]]' '[[][]]' '[][[][][]]' '[[][]]' '[][][]' '[[][]]' '[[][]][]' '[[][]][]' '[][][]' '[][]' '[]' '[][][]' '[][]' '[[][][][]][]' '[[][]]' '[[][]]' '[][][]' '[][][]' '[[][][]]' '[]' '[][][]' '[][]' '[][]' '[][]' '[[][]]' '[]' '[][]' '[][]']	'[][]': 11, '[[][]]': 7, '[][][]': 6, '[[][][]]': 3, '[]': 3, '[[][]][]': 2, '[[][][]][]': 1, '[][[][][]]': 1, '[[][][][]][]': 1	35	2.708574952	6.53675648
0	1	0	6	25	['[]' '[][][]' '[][][]' '[][][][]' '[]' '[]' '[][[][]]' '[[][][]]' '[][]' '[][][][]' '[[][]]' '[][]' '[[][]]' '[[][]]' '[][][]' '[][]' '[][]' '[][]' '[[][]]' '[][][]' '[][][][]' '[][]' '[]' '[]' '[[][]]' '[[][]]' '[]' '[[][][]]' '[][][]' '[][][]' '[][[][]]' '[[][]]' '[[][]]' '[][]' '[][]']	'[][]': 8, '[[][]]': 8, '[]': 6, '[][][]': 6, '[][][][]': 3, '[][[][]]': 2, '[[][][]]': 2	35	2.621441945	6.153648102
0	1	0	6	24	['[][]' '[][][]' '[[][]]' '[][]' '[[][]]' '[[][]]' '[]' '[[][][][]]' '[][][]' '[][][]' '[][]' '[][]' '[][][]' '[][]' '[[][]][]' '[[][][]]' '[][]' '[][[][][]]' '[][]' '[][][][]' '[][][]' '[[][][]]' '[][][]' '[][]' '[]' '[][[][]]' '[[][]]' '[][]' '[][]' '[][][]' '[]' '[[][]]' '[[][]]' '[]' '[][]']	'[][]': 11, '[][][]': 7, '[[][]]': 6, '[]': 4, '[[][][]]': 2, '[[][][][]]': 1, '[[][]][]': 1, '[][[][][]]': 1, '[][][][]': 1, '[][[][]]': 1	35	2.751711381	6.735156089
1	1	0	7	24	['[][][]' '[][]' '[][][]' '[][][]' '[][][]' '[][][]' '[][][]' '[][][]' '[][]' '[][]' '[[][]][]' '[][]' '[][]' '[][]' '[][]' '[][][]' '[][]' '[][][]' '[]' '[[][]]' '[]' '[][][][]' '[[][][]]' '[][]' '[[][]]' '[]' '[[][][][]]' '[][]' '[[][][]]' '[][]' '[[][][]]' '[][]' '[][]' '[][][]' '[][[][]]']	'[][]': 13, '[][][]': 10, '[]': 3, '[[][][]]': 3, '[[][]]': 2, '[[][]][]': 1, '[][][][]': 1, '[[][][][]]': 1, '[][[][]]': 1	35	2.476860952	5.566849003
0	3	1	5	26	['[][]' '[][][]' '[[][]]' '[][][][]' '[][]' '[][]' '[]' '[][]' '[]' '[][][]' '[]' '[][]' '[][][]' '[][]' '[[][]]' '[]' '[[][][]]' '[[][][]]' '[][][]' '[[][]]' '[[][]]' '[[][][][]]' '[][]' '[[][]]' '[[][][]]' '[][][]' '[][[][]]' '[]' '[][][]' '[[][][]]' '[[][][]][]' '[[][][]]' '[][]' '[][][]']	'[][]': 8, '[][][]': 7, '[[][]]': 5, '[]': 5, '[[][][]]': 5, '[][][][]': 1, '[[][][][]]': 1, '[][[][]]': 1, '[[][][]][]': 1	34	2.77921561	6.864790104
0	3	1	5	24	['[[][][]]' '[[][]]' '[][][]' '[[][][]]' '[][][]' '[][]' '[][]' '[][][]' '[][]' '[[][]][][]' '[][][]' '[[][]][]' '[[][]]' '[][]' '[][[][]]' '[[][]][]' '[[][]]' '[][]' '[][][]' '[[][]]' '[]' '[][]' '[]' '[]' '[][[][]][]' '[][]' '[][]' '[[][][]]' '[][]' '[[][]][]' '[]' '[[][][]]' '[[[][]][]]' '[][][]']	'[][]': 9, '[][][]': 6, '[[][][]]': 4, '[[][]]': 4, '[]': 4, '[[][]][]': 3, '[[][]][][]': 1, '[][[][]]': 1, '[][[][]][]': 1, '[[[][]][]]': 1	34	2.946463208	7.708569757
1	2	1	8	26	['[]' '[][]' '[][]' '[[][]]' '[[][]]' '[][]' '[][]' '[]' '[]' '[[][]]' '[][]' '[[][]][]' '[][]' '[][]' '[][][]' '[]' '[[][][]]' '[[][]]' '[[][]]' '[]' '[[][]]' '[][][]' '[][]' '[][]' '[][][]' '[]' '[][][]' '[][][]' '[][]' '[[][]]' '[][][]' '[][]' '[][[][]]' '[][][]']	'[][]': 11, '[[][]]': 7, '[][][]': 7, '[]': 6, '[[][]][]': 1, '[[][][]]': 1, '[][[][]]': 1	34	2.356095438	5.119828333
2	2	1	7	28	['[][]' '[]' '[[][]]' '[[][]]' '[][][]' '[][]' '[]' '[[][]]' '[[][]]' '[]' '[][[][]]' '[[][]]' '[]' '[[][][]]' '[[][]]' '[[][]]' '[[][]][]' '[]' '[][][]' '[[][][]]' '[][]' '[][]' '[][][]' '[][]' '[][[][]]' '[]' '[[][][]]' '[][]' '[][]' '[][][]' '[][]' '[][][][]' '[[][][]][]' '[][][]']	'[][]': 8, '[[][]]': 7, '[]': 6, '[][][]': 5, '[[][][]]': 3, '[][[][]]': 2, '[[][]][]': 1, '[][][][]': 1, '[[][][]][]': 1	34	2.807292623	6.999697727
2	3	1	8	31	['[]' '[][]' '[][]' '[][][]' '[][][]' '[[][]][]' '[[][]]' '[][][]' '[[][]]' '[[[][][]][]]' '[[][]]' '[]' '[[][]]' '[][]' '[][[][]]' '[[][][]][]' '[[][]]' '[][]' '[][]' '[[][][]]' '[][]' '[]' '[[][][]]' '[][]' '[][][]' '[][]' '[[][][]][]' '[][]' '[][][][]' '[][][][]' '[][]' '[][][]' '[][[][]]' '[[][]]']	'[][]': 10, '[[][]]': 6, '[][][]': 5, '[]': 3, '[][[][]]': 2, '[[][][]][]': 2, '[[][][]]': 2, '[][][][]': 2, '[[][]][]': 1, '[[[][][]][]]': 1	34	2.937651549	7.661631026
1	2	1	7	31	['[][][]' '[[][]]' '[][]' '[][][][]' '[][]' '[]' '[[][][]][]' '[][][]' '[][]' '[]' '[][[][]]' '[][]' '[[][]]' '[]' '[[][]]' '[][]' '[]' '[][[][]]' '[][][]' '[][][]' '[][]' '[[][]]' '[][]' '[[][][]]' '[][]' '[][]' '[[[][]][]]' '[][]' '[][][]' '[][]' '[][][]' '[[][]]' '[][][]' '[[][]]']	'[][]': 11, '[][][]': 7, '[[][]]': 6, '[]': 4, '[][[][]]': 2, '[][][][]': 1, '[[][][]][]': 1, '[[][][]]': 1, '[[[][]][]]': 1	34	2.639962628	6.233155168
2	2	0	7	31	['[][][]' '[]' '[]' '[][]' '[][[][]]' '[][]' '[][]' '[[][][]]' '[[][]]' '[[][][]]' '[][[][]]' '[][]' '[][][]' '[][][]' '[][]' '[][[][]]' '[]' '[[][]][]' '[[][][]]' '[][][]' '[][][[][]]' '[][]' '[]' '[]' '[[][]][]' '[][][][]' '[][][]' '[][]' '[][]' '[[][]][]' '[][][][]' '[][]' '[][]' '[[][][]]']	'[][]': 10, '[][][]': 5, '[]': 5, '[[][][]]': 4, '[][[][]]': 3, '[[][]][]': 3, '[][][][]': 2, '[[][]]': 1, '[][][[][]]': 1	34	2.853688226	7.228459539
0	3	0	8	27	['[][]' '[][][]' '[][]' '[]' '[]' '[[][]]' '[][]' '[]' '[][][][]' '[][]' '[[][]]' '[]' '[[][]]' '[][]' '[][]' '[][]' '[]' '[[][][][]]' '[][][]' '[]' '[]' '[][]' '[][[][]]' '[][]' '[][][]' '[[][]]' '[[][]]' '[][]' '[][][]' '[[][][]]' '[[][]][]' '[[][][][]]' '[][][]' '[][[][][]]']	'[][]': 10, '[]': 7, '[][][]': 5, '[[][]]': 5, '[[][][][]]': 2, '[][][][]': 1, '[][[][]]': 1, '[[][][]]': 1, '[[][]][]': 1, '[][[][][]]': 1	34	2.790696772	6.919638991
2	2	0	6	23	['[][][]' '[][]' '[][]' '[][][]' '[][]' '[[][][][]]' '[][]' '[][]' '[][]' '[[][][]]' '[[][][]]' '[][][]' '[]' '[][][]' '[][][]' '[[][]][]' '[[][]]' '[][[][]]' '[][]' '[][]' '[[][]][]' '[][][]' '[][][]' '[][][]' '[][][]' '[][][]' '[[][][]]' '[]' '[][]' '[][[][]]' '[][]' '[[][][]]' '[][]' '[][]']	'[][]': 12, '[][][]': 10, '[[][][]]': 4, '[]': 2, '[[][]][]': 2, '[][[][]]': 2, '[[][][][]]': 1, '[[][]]': 1	34	2.433379578	5.401572925
2	3	1	8	27	['[][]' '[][[][]]' '[][]' '[[][]]' '[[][]][]' '[][]' '[][][]' '[]' '[][][]' '[][][][]' '[][]' '[]' '[[][]]' '[]' '[[][][][]]' '[]' '[][]' '[[][][]]' '[[][][][]]' '[][]' '[[][]]' '[[][]][]' '[[][]]' '[][][]' '[][][][]' '[][]' '[[][]]' '[][]' '[][][]' '[][]' '[[][]][]' '[]' '[][]' '[[][]][][]']	'[][]': 10, '[[][]]': 5, '[]': 5, '[][][]': 4, '[[][]][]': 3, '[][][][]': 2, '[[][][][]]': 2, '[][[][]]': 1, '[[][][]]': 1, '[[][]][][]': 1	34	2.934714329	7.646048384
0	3	1	7	31	['[]' '[][[][]]' '[][]' '[]' '[[][]]' '[]' '[[][][][]]' '[]' '[[][]]' '[][]' '[[][][]]' '[]' '[][]' '[][][]' '[][]' '[][][]' '[[][]][]' '[][]' '[[][]][]' '[][]' '[]' '[[][]]' '[]' '[][][]' '[][][]' '[][][][]' '[][][]' '[][][]' '[][]' '[][]' '[][[][][]]' '[][]' '[][][]' '[]']	'[][]': 9, '[]': 8, '[][][]': 7, '[[][]]': 3, '[[][]][]': 2, '[][[][]]': 1, '[[][][][]]': 1, '[[][][]]': 1, '[][][][]': 1, '[][[][][]]': 1	34	2.765824695	6.801366782
0	1	0	6	23	['[][]' '[[][]][][]' '[][[][]]' '[][][]' '[[][]][]' '[][][]' '[][][]' '[[][][]]' '[][][]' '[][][][]' '[[][]]' '[][]' '[][][]' '[][]' '[[][]]' '[][][][]' '[][]' '[][][]' '[[][][]]' '[[][]][]' '[[][]]' '[][][]' '[]' '[][][]' '[[][]]' '[[][][]]' '[[][]]' '[][]' '[][][]' '[][]' '[][]' '[][]' '[[][][]]' '[][][]']	'[][][]': 10, '[][]': 8, '[[][]]': 5, '[[][][]]': 4, '[[][]][]': 2, '[][][][]': 2, '[[][]][][]': 1, '[][[][]]': 1, '[]': 1	34	2.710141623	6.543858818
0	1	0	7	25	['[][]' '[][]' '[][[][]]' '[]' '[][][][]' '[][]' '[]' '[][]' '[]' '[[][]][]' '[[][]]' '[][]' '[][]' '[[][]]' '[]' '[[][]]' '[][]' '[][]' '[[][]]' '[]' '[[][]][]' '[][]' '[]' '[[][][]]' '[[][]]' '[][][]' '[]' '[][][]' '[][][]' '[][]' '[][]' '[][][]' '[][]' '[][][]']	'[][]': 12, '[]': 7, '[[][]]': 5, '[][][]': 5, '[[][]][]': 2, '[][[][]]': 1, '[][][][]': 1, '[[][][]]': 1	34	2.502453564	5.666482941
2	1	0	8	28	['[[][][]][]' '[[][]]' '[[][][]][]' '[[][]]' '[][]' '[]' '[[][]]' '[][]' '[[][][][]]' '[[][]][]' '[][][]' '[[][]]' '[]' '[][[][]]' '[[][]]' '[][]' '[][][]' '[][]' '[[][][][]]' '[][][]' '[][]' '[]' '[[][]][]' '[][][]' '[[][][]]' '[[][]]' '[][][]' '[[][][]]' '[][]' '[][][]' '[[][]]' '[][]' '[[][]]']	'[[][]]': 8, '[][]': 7, '[][][]': 6, '[]': 3, '[[][][]][]': 2, '[[][][][]]': 2, '[[][]][]': 2, '[[][][]]': 2, '[][[][]]': 1	33	2.865116939	7.285949213
0	2	0	8	25	['[[][]]' '[[][][]]' '[][][]' '[][[][]]' '[][]' '[[][]]' '[][][]' '[][]' '[[][][]]' '[[][]][]' '[]' '[][][]' '[][][]' '[][]' '[[][]][]' '[][][]' '[][][]' '[][][]' '[][][]' '[]' '[][]' '[[][][][]]' '[][]' '[[][]]' '[][][]' '[][]' '[][][][]' '[]' '[][]' '[[][]]' '[]' '[][]' '[]']	'[][][]': 9, '[][]': 8, '[]': 5, '[[][]]': 4, '[[][][]]': 2, '[[][]][]': 2, '[][[][]]': 1, '[[][][][]]': 1, '[][][][]': 1	33	2.737152741	6.667531525
1	1	0	6	24	['[[][]]' '[][]' '[]' '[[[][]][]]' '[]' '[[][]]' '[][[][][]]' '[][]' '[][][]' '[][]' '[][]' '[[][][][]]' '[][][]' '[[][]][]' '[[][]][]' '[[][]]' '[]' '[][][][]' '[[][][]]' '[[][]]' '[]' '[][]' '[][][]' '[][][]' '[[][]]' '[[][][]]' '[][][]' '[][]' '[[][][][]]' '[[][]]' '[][][]' '[[][]][]' '[]']	'[[][]]': 6, '[][]': 6, '[][][]': 6, '[]': 5, '[[][]][]': 3, '[[][][][]]': 2, '[[][][]]': 2, '[[[][]][]]': 1, '[][[][][]]': 1, '[][][][]': 1	33	3.017307665	8.096552072
1	1	0	8	25	['[[][][]]' '[][]' '[][]' '[][]' '[[][]]' '[[][]]' '[][]' '[[][][]]' '[][][]' '[][]' '[[][]]' '[]' '[]' '[]' '[][]' '[[][]]' '[[][]][]' '[]' '[][][]' '[][]' '[]' '[[][]]' '[[][]]' '[][]' '[][]' '[][]' '[][[][]]' '[][][]' '[][][]' '[][]' '[][]' '[]' '[[][[][]]]']	'[][]': 12, '[[][]]': 6, '[]': 6, '[][][]': 4, '[[][][]]': 2, '[[][]][]': 1, '[][[][]]': 1, '[[][[][]]]': 1	33	2.497754725	5.6480573
0	2	0	6	30	['[][[][][]][]' '[[][]]' '[]' '[][[][]]' '[]' '[[][][]]' '[[][]][]' '[][[][]]' '[][][]' '[][]' '[][]' '[]' '[][]' '[[][]]' '[][]' '[][]' '[][]' '[][]' '[[][][]]' '[][][]' '[][]' '[][]' '[][]' '[][]' '[[][]]' '[[][]]' '[][][][]' '[[][]]' '[[][][]]' '[[][]][]' '[[][][]]' '[][]' '[]']	'[][]': 12, '[[][]]': 5, '[]': 4, '[[][][]]': 4, '[][[][]]': 2, '[[][]][]': 2, '[][][]': 2, '[][[][][]][]': 1, '[][][][]': 1	33	2.722297438	6.599228801
0	2	0	7	31	['[][]' '[[][][]]' '[[][]]' '[][]' '[][]' '[][]' '[][][]' '[][][][]' '[][]' '[][]' '[[][][]]' '[][]' '[][[][]]' '[[][]]' '[]' '[[][]]' '[][][]' '[][]' '[][]' '[[][]]' '[][][]' '[][]' '[][[][]]' '[][]' '[[][]]' '[][][]' '[[][][]]' '[][][][]' '[][]' '[][][]' '[[][][]][]' '[][]' '[[][]]']	'[][]': 13, '[[][]]': 6, '[][][]': 5, '[[][][]]': 3, '[][][][]': 2, '[][[][]]': 2, '[]': 1, '[[][][]][]': 1	33	2.499545049	5.655070654
2	2	1	8	29	['[]' '[]' '[][]' '[][]' '[][][]' '[][][]' '[[][]]' '[][][][]' '[[][]][]' '[]' '[[][][]]' '[[][][][]][]' '[[][]]' '[][]' '[][]' '[][]' '[][][]' '[][][]' '[][][][]' '[]' '[][][][]' '[[][]][]' '[]' '[][]' '[]' '[][]' '[[][]]' '[]' '[]' '[][]' '[]' '[][[][]]' '[[][]][]']	'[]': 9, '[][]': 8, '[][][]': 4, '[[][]]': 3, '[][][][]': 3, '[[][]][]': 3, '[[][][]]': 1, '[[][][][]][]': 1, '[][[][]]': 1	33	2.777909649	6.858578751
1	3	0	7	23	['[][]' '[][]' '[][]' '[][]' '[][]' '[][][]' '[[][]]' '[[][]]' '[[][][][]][]' '[][]' '[]' '[][]' '[[][]]' '[]' '[]' '[[][][]]' '[][]' '[[][][]]' '[][]' '[][]' '[[][]]' '[[][][][]]' '[][][]' '[[][]][]' '[][][]' '[][]' '[][][]' '[][]' '[[][]][]' '[[][]]' '[][][]' '[]' '[][]']	'[][]': 13, '[][][]': 5, '[[][]]': 5, '[]': 4, '[[][][]]': 2, '[[][]][]': 2, '[[][][][]][]': 1, '[[][][][]]': 1	33	2.519394202	5.733412984
1	1	0	7	23	['[][]' '[][[][]]' '[][]' '[][]' '[][][]' '[][]' '[][]' '[]' '[][]' '[][][]' '[[][]]' '[][]' '[][[][][]]' '[[][]]' '[[][]]' '[[][]]' '[[][]]' '[]' '[][]' '[][]' '[[][][]]' '[][][]' '[[][]][]' '[][]' '[][]' '[[][]]' '[][]' '[][]' '[][]' '[][][]' '[[][]]' '[][]' '[]']	'[][]': 15, '[[][]]': 7, '[][][]': 4, '[]': 3, '[][[][]]': 1, '[][[][][]]': 1, '[[][][]]': 1, '[[][]][]': 1	33	2.286523486	4.878790339
2	3	0	7	25	['[]' '[[][]]' '[]' '[[][][]]' '[[][]]' '[][]' '[][]' '[]' '[][]' '[][]' '[[][][]]' '[[][[][]]]' '[][][]' '[[[][]][]]' '[][][][]' '[[][]]' '[][][]' '[][]' '[][][]' '[][][]' '[][][]' '[][][][]' '[[][]][]' '[]' '[[][[][]]]' '[[][]]' '[][]' '[]' '[][][]' '[]' '[][]' '[]' '[[][]][][]']	'[]': 7, '[][]': 7, '[][][]': 6, '[[][]]': 4, '[[][][]]': 2, '[[][[][]]]': 2, '[][][][]': 2, '[[[][]][]]': 1, '[[][]][]': 1, '[[][]][][]': 1	33	2.959159455	7.776707385
1	2	0	7	22	['[][][]' '[]' '[][]' '[[][][][]]' '[][]' '[][]' '[][]' '[[][][]]' '[[][]][]' '[][][]' '[][][]' '[]' '[][]' '[][]' '[][[][]]' '[][][]' '[]' '[[][][]]' '[]' '[]' '[][]' '[][[][]]' '[][]' '[][][]' '[][]' '[][][]' '[[][]]' '[][][][]' '[][][]' '[][][]' '[[][]]' '[]' '[][]']	'[][]': 10, '[][][]': 8, '[]': 6, '[[][][]]': 2, '[][[][]]': 2, '[[][]]': 2, '[[][][][]]': 1, '[[][]][]': 1, '[][][][]': 1	33	2.658665151	6.314485334
0	2	0	8	31	['[]' '[][]' '[][]' '[[][]][]' '[][]' '[][[][]]' '[[][]]' '[[][]]' '[[][]][]' '[][][]' '[]' '[][]' '[]' '[[][]]' '[]' '[[][][]]' '[][]' '[][]' '[][]' '[][]' '[][]' '[][][]' '[][][]' '[]' '[][][][]' '[]' '[][[][][]]' '[[][]]' '[][]' '[[][]]' '[[][]]' '[][]']	'[][]': 11, '[]': 6, '[[][]]': 6, '[][][]': 3, '[[][]][]': 2, '[][[][]]': 1, '[[][][]]': 1, '[][][][]': 1, '[][[][][]]': 1	32	2.630369209	6.191844364
0	3	0	7	30	['[]' '[[][]][]' '[][]' '[][][]' '[][][]' '[][][]' '[[][]][]' '[][]' '[][]' '[[][]]' '[]' '[][][]' '[]' '[][][]' '[]' '[[][]]' '[][]' '[[][][]]' '[][]' '[[][]]' '[[][]]' '[[][]][]' '[][][][]' '[[][]]' '[]' '[][][]' '[[][]]' '[][][]' '[][]' '[][]' '[]' '[[][]]']	'[][]': 7, '[][][]': 7, '[[][]]': 7, '[]': 6, '[[][]][]': 3, '[[][][]]': 1, '[][][][]': 1	32	2.524402629	5.75335156
2	2	0	9	27	['[[][]][]' '[]' '[][]' '[][]' '[]' '[[][]]' '[][]' '[]' '[[][]]' '[[][]]' '[]' '[]' '[[][]]' '[[][][]]' '[[][][]]' '[]' '[][][]' '[[][][]]' '[][][]' '[][][]' '[[][]]' '[][]' '[][]' '[]' '[[][]]' '[][][]' '[][]' '[[][]]' '[][]' '[]' '[][]' '[[][][]]']	'[]': 8, '[][]': 8, '[[][]]': 7, '[[][][]]': 4, '[][][]': 4, '[[][]][]': 1	32	2.385891111	5.226666512
2	1	0	9	30	['[][][]' '[[][]]' '[][]' '[][]' '[]' '[[][]]' '[[][][]]' '[][]' '[[][][]]' '[][[][]]' '[[][]][]' '[]' '[][]' '[][][][]' '[[][]]' '[][]' '[][]' '[][]' '[][]' '[][][]' '[[][][][]]' '[[][][]]' '[][]' '[][[][]]' '[[][[][]]]' '[[][]]' '[[][]]' '[[][]]' '[[][]]' '[[][][]]' '[[][][]]' '[][[][]]']	'[][]': 9, '[[][]]': 7, '[[][][]]': 5, '[][[][]]': 3, '[][][]': 2, '[]': 2, '[[][]][]': 1, '[][][][]': 1, '[[][][][]]': 1, '[[][[][]]]': 1	32	2.857958205	7.249885473
0	3	0	5	25	['[[][]][]' '[[][][]]' '[][][]' '[][]' '[[][]][]' '[][]' '[]' '[][]' '[[][][]][]' '[]' '[][[][]]' '[[][]][]' '[][]' '[][]' '[][][]' '[[][]]' '[][][]' '[][]' '[[][]]' '[][][]' '[][][][]' '[]' '[][][][]' '[][[][][]]' '[[][][]]' '[][]' '[][[][][]][]' '[][][]' '[][][]' '[[][]]' '[]' '[][]']	'[][]': 8, '[][][]': 6, '[]': 4, '[[][]][]': 3, '[[][]]': 3, '[[][][]]': 2, '[][][][]': 2, '[[][][]][]': 1, '[][[][]]': 1, '[][[][][]]': 1, '[][[][][]][]': 1	32	3.093139062	8.533508757
1	2	0	5	25	['[][]' '[][][][]' '[][][]' '[[][]]' '[]' '[][][]' '[[][][][]]' '[]' '[][]' '[][][]' '[][]' '[[][]][]' '[][]' '[][]' '[][][]' '[[][]]' '[]' '[[][][]]' '[[][]]' '[]' '[][][]' '[]' '[[][]]' '[][]' '[[][]]' '[][]' '[][]' '[][]' '[[][]]' '[][[][]]' '[[][]]' '[][][][]']	'[][]': 9, '[[][]]': 7, '[][][]': 5, '[]': 5, '[][][][]': 2, '[[][][][]]': 1, '[[][]][]': 1, '[[][][]]': 1, '[][[][]]': 1	32	2.706247174	6.526217977
2	2	1	7	29	['[][]' '[[][]]' '[[][]]' '[]' '[]' '[]' '[[][]][]' '[][][]' '[][]' '[[][]][]' '[][]' '[][]' '[][][]' '[[][][]]' '[][]' '[][]' '[[][]]' '[[][][][]]' '[][]' '[][[][]]' '[][]' '[][]' '[[][]]' '[[][]]' '[][][][]' '[[][]]' '[]' '[][[][]]' '[][][]' '[][]' '[]' '[]']	'[][]': 10, '[[][]]': 6, '[]': 6, '[][][]': 3, '[[][]][]': 2, '[][[][]]': 2, '[[][][]]': 1, '[[][][][]]': 1, '[][][][]': 1	32	2.718946298	6.583917683
2	3	1	8	26	['[][]' '[][][]' '[[][]]' '[][]' '[[][][]]' '[]' '[[][][]]' '[][][][]' '[][][]' '[[][]][]' '[[][]]' '[][]' '[[][]]' '[][]' '[][]' '[][][]' '[[][][]]' '[]' '[[[][]][]]' '[[][][]]' '[[][][]]' '[][]' '[][]' '[[][]]' '[][][]' '[][]' '[[][][]]' '[][][]' '[[][]]' '[]' '[][]' '[][][]']	'[][]': 9, '[][][]': 6, '[[][][]]': 6, '[[][]]': 5, '[]': 3, '[][][][]': 1, '[[][]][]': 1, '[[[][]][]]': 1	32	2.627706156	6.180425459
1	2	1	6	23	['[][]' '[][][]' '[[][]][]' '[][][]' '[][][]' '[[][]][]' '[][]' '[][]' '[][]' '[]' '[][][]' '[][][[][]]' '[][][]' '[][]' '[][][]' '[][][][]' '[]' '[[][][][]]' '[[][][]]' '[]' '[][]' '[][]' '[][][]' '[[][]]' '[]' '[][]' '[][]' '[[][][]]' '[][][]' '[]' '[[][]]' '[][][]']	'[][]': 9, '[][][]': 9, '[]': 5, '[[][]][]': 2, '[[][][]]': 2, '[[][]]': 2, '[][][[][]]': 1, '[][][][]': 1, '[[][][][]]': 1	32	2.666615922	6.349380873
2	1	0	7	26	['[][][]' '[]' '[][]' '[][]' '[][][]' '[][][]' '[][[][]]' '[][]' '[][]' '[]' '[][]' '[][][]' '[[][]][]' '[][]' '[][]' '[[][]]' '[[][][]][]' '[][][]' '[][]' '[[][]]' '[]' '[][[][]]' '[]' '[][]' '[][[][]]' '[][][]' '[][[][]]' '[][[][]]' '[][]' '[][][]' '[][][]' '[][]']	'[][]': 11, '[][][]': 8, '[][[][]]': 5, '[]': 4, '[[][]]': 2, '[[][]][]': 1, '[[][][]][]': 1	32	2.385519116	5.225319005
0	1	0	6	27	['[][][]' '[][]' '[][]' '[][]' '[[][]]' '[[][]]' '[[][]][]' '[][]' '[][]' '[][][]' '[][]' '[][]' '[[][]]' '[][]' '[[][]]' '[]' '[][]' '[[][]]' '[][]' '[[][]]' '[[][]]' '[[][][][]]' '[][][]' '[]' '[[][]]' '[]' '[][]' '[[][]]' '[[][]][][]' '[[][][]]' '[][][]' '[[][][]]']	'[][]': 11, '[[][]]': 9, '[][][]': 4, '[]': 3, '[[][][]]': 2, '[[][]][]': 1, '[[][][][]]': 1, '[[][]][][]': 1	32	2.45818874	5.495263802
1	3	0	7	31	['[][]' '[][][]' '[]' '[]' '[[][][]]' '[[][][][]]' '[[][]]' '[[][]]' '[][]' '[[][]]' '[[][]][]' '[][][]' '[[][]]' '[]' '[][[][]]' '[[][]][]' '[[][]][][]' '[[][]]' '[][[][][]]' '[[][]]' '[[][]]' '[[][][]]' '[][]' '[][]' '[][]' '[][[][]]' '[][]' '[[][]][]' '[[][][]]' '[[][][]]' '[[][]]' '[][]']	'[[][]]': 8, '[][]': 7, '[[][][]]': 4, '[]': 3, '[[][]][]': 3, '[][][]': 2, '[][[][]]': 2, '[[][][][]]': 1, '[[][]][][]': 1, '[][[][][]]': 1	32	2.963710642	7.80127885
1	2	1	8	32	['[[][]]' '[[][]]' '[][]' '[][][]' '[]' '[][]' '[]' '[][]' '[]' '[][][]' '[][][]' '[[][]]' '[][]' '[][]' '[[][]]' '[][][]' '[][]' '[[][]][]' '[]' '[][]' '[][]' '[][[][]]' '[[][]]' '[][]' '[][]' '[[][]]' '[][]' '[[][]]' '[[][][]]' '[][]' '[[][]]']	'[][]': 12, '[[][]]': 8, '[][][]': 4, '[]': 4, '[[][]][]': 1, '[][[][]]': 1, '[[][][]]': 1	31	2.27614631	4.843823545
2	2	0	6	24	['[][][]' '[][][]' '[][]' '[]' '[][][]' '[][][]' '[][]' '[[][][][]]' '[][]' '[][][]' '[][][]' '[]' '[][]' '[[][]]' '[][]' '[[][]]' '[]' '[][]' '[[][]][]' '[][]' '[][]' '[][]' '[][][][]' '[[][]]' '[][][]' '[][][]' '[[][][]]' '[]' '[[][][]]' '[][]' '[[][]]']	'[][]': 10, '[][][]': 8, '[]': 4, '[[][]]': 4, '[[][][]]': 2, '[[][][][]]': 1, '[[][]][]': 1, '[][][][]': 1	31	2.527767893	5.766787624
3	2	0	8	27	['[][]' '[[][][]]' '[][][]' '[]' '[][]' '[][][]' '[]' '[[][]][]' '[][][]' '[[][][][]]' '[][][]' '[[][]]' '[]' '[][][][]' '[][][]' '[][]' '[][[][]]' '[]' '[][]' '[][]' '[][]' '[]' '[[][]]' '[][][]' '[[][]]' '[][]' '[][]' '[[][]][]' '[][]' '[]' '[[][]]']	'[][]': 9, '[][][]': 6, '[]': 6, '[[][]]': 4, '[[][]][]': 2, '[[][][]]': 1, '[[][][][]]': 1, '[][][][]': 1, '[][[][]]': 1	31	2.710684213	6.546320392
0	2	1	5	25	['[]' '[[][][][]]' '[][]' '[[][]]' '[][]' '[][]' '[][][[][]]' '[][][]' '[]' '[[][]]' '[[][]]' '[][][][]' '[][]' '[][][]' '[[][]][]' '[]' '[][]' '[[][]]' '[[][]]' '[][]' '[][[][]]' '[[][]][]' '[]' '[][]' '[][]' '[][][]' '[][]' '[][][][]' '[[][]]' '[]' '[][]']	'[][]': 10, '[[][]]': 6, '[]': 5, '[][][]': 3, '[][][][]': 2, '[[][]][]': 2, '[[][][][]]': 1, '[][][[][]]': 1, '[][[][]]': 1	31	2.725371022	6.61330309
0	3	1	5	25	['[[][]]' '[][][][]' '[][][]' '[]' '[[][]]' '[[][][][]]' '[][]' '[[][][]]' '[[][]]' '[][[][]]' '[[][]]' '[[][]][]' '[][][][]' '[[][][]]' '[][[][][]]' '[][[][]]' '[]' '[[][]]' '[][]' '[][][]' '[][][]' '[]' '[[][]][]' '[[][]][]' '[]' '[][][]' '[]' '[][][]' '[][]' '[[][][]]' '[][][]']	'[][][]': 6, '[[][]]': 5, '[]': 5, '[][]': 3, '[[][][]]': 3, '[[][]][]': 3, '[][][][]': 2, '[][[][]]': 2, '[[][][][]]': 1, '[][[][][]]': 1	31	3.115689263	8.667940578
0	3	1	6	22	['[[][][]]' '[][]' '[][]' '[][][]' '[[][]]' '[[][]]' '[[][]]' '[][]' '[][][]' '[][][]' '[][]' '[][][]' '[]' '[]' '[][]' '[]' '[][]' '[]' '[[][][]]' '[][][]' '[][]' '[[][][]]' '[]' '[][]' '[[][]]' '[][][]' '[[][]][]' '[][]' '[][]' '[][[][]]' '[][[][]]']	'[][]': 10, '[][][]': 6, '[]': 5, '[[][]]': 4, '[[][][]]': 3, '[][[][]]': 2, '[[][]][]': 1	31	2.531822635	5.783018171
0	3	0	5	20	['[][]' '[[][]][]' '[][]' '[][][]' '[[][][]]' '[[][]]' '[[][][]]' '[][][][]' '[][]' '[[][]]' '[][]' '[]' '[]' '[[][][]]' '[][]' '[][]' '[][]' '[[][]][][]' '[]' '[][[][]]' '[][[][]]' '[][]' '[][[][]]' '[]' '[][]' '[][]' '[][[][]]' '[][][]' '[][][]' '[][]' '[][]']	'[][]': 12, '[]': 4, '[][[][]]': 4, '[][][]': 3, '[[][][]]': 3, '[[][]]': 2, '[[][]][]': 1, '[][][][]': 1, '[[][]][][]': 1	31	2.679056794	6.404370598
0	3	0	5	21	['[[][]]' '[[][]][]' '[][]' '[]' '[]' '[[][]]' '[[][][]]' '[][]' '[][]' '[][]' '[[][]]' '[][][]' '[][]' '[][]' '[][]' '[][]' '[[][]]' '[[][]]' '[][][][]' '[][][][]' '[[][]]' '[][]' '[][]' '[[][]]' '[][][]' '[[][]]' '[][[][]]' '[][]' '[]' '[[[][]][]]' '[[][][]]']	'[][]': 11, '[[][]]': 8, '[]': 3, '[[][][]]': 2, '[][][]': 2, '[][][][]': 2, '[[][]][]': 1, '[][[][]]': 1, '[[[][]][]]': 1	31	2.605530655	6.086153224
2	2	1	7	27	['[]' '[[][]][]' '[][]' '[]' '[]' '[]' '[][][][]' '[][]' '[][]' '[][][]' '[][][]' '[][]' '[][]' '[][]' '[][]' '[][]' '[][][]' '[][]' '[][][]' '[[][]][]' '[][]' '[[][]]' '[][[][]][]' '[]' '[[][]][][]' '[[][]][]' '[]' '[[][]][]' '[]' '[][]']	'[][]': 11, '[]': 7, '[[][]][]': 4, '[][][]': 4, '[][][][]': 1, '[[][]]': 1, '[][[][]][]': 1, '[[][]][][]': 1	30	2.45004952	5.464348587
2	1	0	7	29	['[][]' '[][]' '[[][]]' '[][][][]' '[[[][]][][]]' '[[][]]' '[][][]' '[][]' '[][][]' '[]' '[][]' '[]' '[]' '[][][]' '[[][]]' '[]' '[][[][]]' '[]' '[][[][][]]' '[][]' '[][]' '[][]' '[[][]]' '[][]' '[][]' '[][]' '[][[][]]' '[[][]]' '[]' '[][][]']	'[][]': 10, '[]': 6, '[[][]]': 5, '[][][]': 4, '[][[][]]': 2, '[][][][]': 1, '[[[][]][][]]': 1, '[][[][][]]': 1	30	2.562267381	5.906352173
2	2	1	8	32	['[[][]]' '[]' '[][][]' '[][[][]]' '[][[][]]' '[][]' '[][]' '[[][]]' '[]' '[][]' '[][]' '[[][]]' '[][]' '[]' '[][][]' '[]' '[][][]' '[]' '[]' '[][]' '[][]' '[]' '[][]' '[[][]][]' '[[][]]' '[[][][]]' '[][]' '[][]' '[][][[][]]' '[]']	'[][]': 10, '[]': 8, '[[][]]': 4, '[][][]': 3, '[][[][]]': 2, '[[][]][]': 1, '[[][][]]': 1, '[][][[][]]': 1	30	2.507751647	5.687330512
2	2	1	9	29	['[][]' '[][]' '[][[][]]' '[][]' '[]' '[[][]]' '[[][]]' '[][][][]' '[][]' '[][]' '[[][][]]' '[][][][]' '[]' '[[][][]][]' '[[][]]' '[][]' '[]' '[][]' '[]' '[][]' '[][]' '[[][]]' '[[[][]][]]' '[]' '[[][]][]' '[][][]' '[][]' '[]' '[[][]]' '[[][]]']	'[][]': 10, '[]': 6, '[[][]]': 6, '[][][][]': 2, '[][[][]]': 1, '[[][][]]': 1, '[[][][]][]': 1, '[[[][]][]]': 1, '[[][]][]': 1, '[][][]': 1	30	2.698929564	6.493199624
2	1	0	8	27	['[]' '[[][]]' '[]' '[][]' '[]' '[][]' '[]' '[][][][]' '[][]' '[][]' '[]' '[][]' '[]' '[][]' '[[][]][]' '[][][]' '[][]' '[[][]]' '[][]' '[][][]' '[][]' '[[][][]]' '[][]' '[]' '[][][]' '[][[][]][]' '[][]' '[][]' '[][]' '[[][]]']	'[][]': 13, '[]': 7, '[[][]]': 3, '[][][]': 3, '[][][][]': 1, '[[][]][]': 1, '[[][][]]': 1, '[][[][]][]': 1	30	2.331324736	5.032672563
2	1	0	8	30	['[]' '[][]' '[][][]' '[][]' '[][]' '[][[][][]]' '[][][]' '[[][]]' '[]' '[][]' '[][[][]]' '[[][][]]' '[][]' '[][]' '[][]' '[][]' '[[][][]][]' '[[][]]' '[]' '[][][]' '[[][]]' '[][]' '[[][][]]' '[][]' '[][][]' '[[][]][][]' '[][]' '[][][]' '[][]' '[[][]]']	'[][]': 12, '[][][]': 5, '[[][]]': 4, '[]': 3, '[[][][]]': 2, '[][[][][]]': 1, '[][[][]]': 1, '[[][][]][]': 1, '[[][]][][]': 1	30	2.594087996	6.038072151
0	2	0	4	21	['[][][]' '[][][]' '[][]' '[][][]' '[][][]' '[]' '[][[][]]' '[][]' '[[][]][]' '[[][][]]' '[[][]][]' '[][]' '[][[][][]]' '[][]' '[][]' '[]' '[[][][]]' '[][]' '[][[][]]' '[][]' '[[][][]]' '[]' '[]' '[][]' '[[][]]' '[[][]]' '[][]' '[][]' '[[][][][]]' '[][]']	'[][]': 11, '[][][]': 4, '[]': 4, '[[][][]]': 3, '[][[][]]': 2, '[[][]][]': 2, '[[][]]': 2, '[][[][][]]': 1, '[[][][][]]': 1	30	2.746602752	6.711348864
3	2	0	9	29	['[[][][]]' '[][][]' '[][]' '[]' '[[][][]]' '[[][]]' '[[][]]' '[][][][]' '[[][]]' '[][]' '[[][][]]' '[[][]]' '[][[][][]]' '[][]' '[][]' '[[][]]' '[[][]]' '[[][]]' '[][]' '[][][]' '[][]' '[[][]][]' '[][][]' '[][]' '[]' '[][]' '[[][]]' '[][]' '[[][][]]' '[[][]][]']	'[][]': 9, '[[][]]': 8, '[[][][]]': 4, '[][][]': 3, '[]': 2, '[[][]][]': 2, '[][][][]': 1, '[][[][][]]': 1	30	2.597416845	6.052020377
1	1	0	6	25	['[[][]][]' '[]' '[][]' '[][][]' '[][]' '[]' '[][][]' '[][]' '[[][][]]' '[]' '[[][]]' '[][][]' '[][][]' '[[][]]' '[][]' '[[][]]' '[][][]' '[]' '[][][]' '[[][][]]' '[[][]][]' '[][]' '[][]' '[][][]' '[][][][]' '[][][]' '[]' '[][]' '[][]' '[[][]]']	'[][]': 8, '[][][]': 8, '[]': 5, '[[][]]': 4, '[[][]][]': 2, '[[][][]]': 2, '[][][][]': 1	30	2.51990258	5.735433685
0	2	0	5	27	['[]' '[][]' '[][][][]' '[[][]]' '[[][][]]' '[[][]]' '[][]' '[][][]' '[][]' '[][]' '[][]' '[][]' '[]' '[][]' '[[][]]' '[]' '[][]' '[][]' '[[][]]' '[][]' '[][]' '[][][]' '[]' '[[][]][]' '[]' '[][[][]]' '[[][]]' '[][]' '[[][][][]]' '[[][][]]']	'[][]': 12, '[]': 5, '[[][]]': 5, '[[][][]]': 2, '[][][]': 2, '[][][][]': 1, '[[][]][]': 1, '[][[][]]': 1, '[[][][][]]': 1	30	2.56559623	5.91999612
0	2	1	5	26	['[][[][]][]' '[]' '[][]' '[][][]' '[][]' '[][]' '[][][]' '[][][]' '[][]' '[[][][]]' '[]' '[][]' '[][]' '[][]' '[][]' '[][]' '[[][]]' '[][]' '[][]' '[]' '[[][][]]' '[[][]]' '[][]' '[][]' '[][]' '[[][]]' '[]' '[][][]' '[][]' '[][]']	'[][]': 16, '[]': 4, '[][][]': 4, '[[][]]': 3, '[[][][]]': 2, '[][[][]][]': 1	30	2.015061012	4.041976719
1	2	0	6	20	['[]' '[][][]' '[][]' '[][][]' '[[][][]]' '[][][]' '[][]' '[][][]' '[][]' '[][][][]' '[][]' '[[][]][]' '[][]' '[][]' '[][]' '[][]' '[][][]' '[][]' '[][][]' '[][]' '[]' '[[][]]' '[][]' '[]' '[]' '[[][]][][]' '[[][]]' '[][]' '[]' '[][]']	'[][]': 13, '[][][]': 6, '[]': 5, '[[][]]': 2, '[[][][]]': 1, '[][][][]': 1, '[[][]][]': 1, '[[][]][][]': 1	30	2.332719535	5.037540509
1	3	0	6	30	['[[][]]' '[[][][]]' '[][]' '[][][][]' '[]' '[][][]' '[[][]]' '[[][][]]' '[][]' '[][][]' '[][]' '[]' '[][]' '[][][]' '[[][][]]' '[][]' '[[][][]]' '[[[][]][]]' '[][][]' '[][]' '[]' '[[][]][]' '[][]' '[][][]' '[][][]' '[][][]' '[][]' '[[][]]' '[[][]]' '[][]']	'[][]': 9, '[][][]': 7, '[[][]]': 4, '[[][][]]': 4, '[]': 3, '[][][][]': 1, '[[[][]][]]': 1, '[[][]][]': 1	30	2.60903403	6.100950519
1	3	0	8	32	['[[][][][]]' '[][]' '[]' '[][[][]]' '[][]' '[][]' '[][]' '[[][][]]' '[][]' '[][][][]' '[]' '[]' '[][[][]]' '[[][]]' '[][[][]]' '[][]' '[[][]]' '[][]' '[][]' '[]' '[[][]]' '[][]' '[][][]' '[][]' '[][]' '[][][]' '[]' '[][][]' '[][][][]']	'[][]': 11, '[]': 5, '[][[][]]': 3, '[[][]]': 3, '[][][]': 3, '[][][][]': 2, '[[][][][]]': 1, '[[][][]]': 1	29	2.584599934	5.998492315
2	1	0	9	29	['[[][]]' '[][]' '[][][]' '[[][]]' '[][][]' '[][]' '[][][]' '[]' '[][]' '[][]' '[[][]]' '[[][]][]' '[][]' '[][]' '[][]' '[[][]]' '[]' '[][][][]' '[][][]' '[][][]' '[][[][]]' '[[][]]' '[][][]' '[][]' '[[][]][][]' '[[][]]' '[][]' '[]' '[][][]']	'[][]': 9, '[][][]': 7, '[[][]]': 6, '[]': 3, '[[][]][]': 1, '[][][][]': 1, '[][[][]]': 1, '[[][]][][]': 1	29	2.497792306	5.648204431
1	2	0	9	32	['[][]' '[][]' '[][][]' '[][][]' '[]' '[][]' '[][[][]][]' '[][]' '[][]' '[][][]' '[][[][]]' '[[][]][]' '[[[][]][]]' '[[[][]][]]' '[][][]' '[][]' '[][]' '[][][][]' '[]' '[]' '[][]' '[]' '[]' '[][][]' '[][][]' '[][]' '[][]' '[][]' '[]']	'[][]': 11, '[][][]': 6, '[]': 6, '[[[][]][]]': 2, '[][[][]][]': 1, '[][[][]]': 1, '[[][]][]': 1, '[][][][]': 1	29	2.407177622	5.304356065
1	3	1	7	32	['[]' '[][]' '[]' '[][[][]]' '[][]' '[][][[][]]' '[][]' '[]' '[[][][]]' '[]' '[][]' '[][][]' '[]' '[]' '[]' '[[][][]]' '[]' '[][]' '[][]' '[][[][]]' '[][]' '[[][]]' '[]' '[[][]]' '[][]' '[][]' '[][][]' '[[][]][]' '[][]']	'[][]': 10, '[]': 9, '[][[][]]': 2, '[[][][]]': 2, '[][][]': 2, '[[][]]': 2, '[][][[][]]': 1, '[[][]][]': 1	29	2.452856652	5.474991222
2	2	1	7	26	['[[][]]' '[[][]]' '[]' '[][][]' '[][][]' '[][[][]]' '[[][]]' '[[][]]' '[[][]]' '[][]' '[][]' '[]' '[[][]]' '[][][]' '[][][][]' '[[][]]' '[]' '[]' '[][]' '[]' '[][][]' '[][]' '[[][][]]' '[[][]][]' '[][]' '[][[][]]' '[]' '[[][]][][]' '[][]']	'[[][]]': 7, '[]': 6, '[][]': 6, '[][][]': 4, '[][[][]]': 2, '[][][][]': 1, '[[][][]]': 1, '[[][]][]': 1, '[[][]][][]': 1	29	2.765876358	6.801610345
1	2	0	5	24	['[][]' '[][]' '[[][][]]' '[]' '[][][]' '[]' '[][][]' '[][]' '[[][]][]' '[][]' '[[][][]]' '[][]' '[][][]' '[[][]]' '[][][][]' '[[][]]' '[][[][]]' '[][][]' '[][][]' '[][]' '[][][]' '[][[][]]' '[][][][]' '[[][]]' '[[][]]' '[][]' '[[][]]' '[]' '[[][]]']	'[][]': 7, '[][][]': 6, '[[][]]': 6, '[]': 3, '[[][][]]': 2, '[][][][]': 2, '[][[][]]': 2, '[[][]][]': 1	29	2.739845755	6.679989129
2	1	0	7	25	['[]' '[][]' '[][]' '[]' '[][]' '[[][][][]][]' '[][]' '[][]' '[][[][]]' '[]' '[][][]' '[[][][]]' '[][][]' '[][[][]]' '[[][]][]' '[[][]]' '[]' '[][][]' '[]' '[[][]]' '[][]' '[]' '[][][]' '[][][]' '[[][]]' '[[][]][]' '[][]' '[[][]]' '[][][]']	'[][]': 7, '[]': 6, '[][][]': 6, '[[][]]': 4, '[][[][]]': 2, '[[][]][]': 2, '[[][][][]][]': 1, '[[][][]]': 1	29	2.696910841	6.484120227
0	4	1	6	26	['[][[][]]' '[][][]' '[][]' '[][][]' '[[][][]]' '[][]' '[][]' '[[][][]]' '[[][]]' '[][][]' '[][][]' '[[][]][]' '[[][]]' '[][]' '[][][]' '[][]' '[[][]]' '[[][][][]]' '[][][]' '[[][][]]' '[][][]' '[[][]][]' '[]' '[][[][]]' '[[][][]]' '[][][]' '[][]' '[][]' '[]']	'[][][]': 8, '[][]': 7, '[[][][]]': 4, '[[][]]': 3, '[][[][]]': 2, '[[][]][]': 2, '[]': 2, '[[][][][]]': 1	29	2.706037135	6.525267903
0	1	0	6	26	['[]' '[[][]]' '[][]' '[[][]][]' '[[][]]' '[][]' '[[][]]' '[][]' '[][][]' '[][]' '[][]' '[][]' '[]' '[]' '[][]' '[][]' '[]' '[[][]]' '[][]' '[]' '[][][]' '[][]' '[[][][]]' '[[][][]]' '[][[][]]' '[][[][][]]' '[][]' '[[][][]]' '[][][]']	'[][]': 11, '[]': 5, '[[][]]': 4, '[][][]': 3, '[[][][]]': 3, '[[][]][]': 1, '[][[][]]': 1, '[][[][][]]': 1	29	2.54166502	5.822606085
0	3	1	6	30	['[][][]' '[[][][]]' '[[][][]]' '[][][]' '[[][]]' '[][][]' '[[][]]' '[][][]' '[][][]' '[][[][]]' '[][]' '[]' '[[][]]' '[][][]' '[][]' '[][]' '[[][]]' '[[][][]]' '[]' '[][]' '[][][]' '[[][]]' '[][][]' '[[[][]][]]' '[[][]]' '[]' '[][]' '[][]' '[][]']	'[][][]': 8, '[][]': 7, '[[][]]': 6, '[[][][]]': 3, '[]': 3, '[][[][]]': 1, '[[[][]][]]': 1	29	2.49001429	5.617835146
2	1	0	9	28	['[]' '[][]' '[]' '[[][][]]' '[]' '[[][]]' '[][][]' '[[][]][]' '[][]' '[]' '[[][]]' '[][]' '[][]' '[[][]]' '[][]' '[][][]' '[[][]]' '[][][]' '[][]' '[][][]' '[][[][][][]]' '[[][][]]' '[[][][][]]' '[][][]' '[][]' '[][][]' '[][]' '[][]' '[[][]]']	'[][]': 9, '[][][]': 6, '[[][]]': 5, '[]': 4, '[[][][]]': 2, '[[][]][]': 1, '[][[][][][]]': 1, '[[][][][]]': 1	29	2.594231323	6.038672042
1	1	0	8	32	['[][]' '[][]' '[]' '[][[][]]' '[][]' '[][]' '[][]' '[[][]]' '[][][][]' '[[][]]' '[][]' '[[][]]' '[[][]][]' '[[][][]]' '[][][]' '[][]' '[]' '[][]' '[][]' '[][]' '[][]' '[[][][]]' '[][]' '[][]' '[][][]' '[[][][][]]' '[[][]]' '[[][]][]' '[[][][]][]']	'[][]': 13, '[[][]]': 4, '[]': 2, '[[][]][]': 2, '[[][][]]': 2, '[][][]': 2, '[][[][]]': 1, '[][][][]': 1, '[[][][][]]': 1, '[[][][]][]': 1	29	2.647439053	6.26554086
2	2	1	9	31	['[[][]]' '[[][]]' '[[][]][]' '[[][][]]' '[][[][]]' '[[][][][]]' '[][]' '[][][]' '[]' '[][[][]]' '[][]' '[][][]' '[][][]' '[][][]' '[[][][]]' '[[][]]' '[[][]]' '[][[][]]' '[][]' '[]' '[[][][]]' '[[][]][]' '[][][]' '[]' '[][]' '[][]' '[][]' '[][]' '[][]']	'[][]': 8, '[][][]': 5, '[[][]]': 4, '[[][][]]': 3, '[][[][]]': 3, '[]': 3, '[[][]][]': 2, '[[][][][]]': 1	29	2.793349858	6.932375769
2	3	0	7	30	['[][]' '[[][][]][]' '[][]' '[][]' '[][]' '[][][]' '[][][]' '[][]' '[][][]' '[[][]]' '[[][][]]' '[[][]]' '[][[][]]' '[]' '[][][][]' '[][]' '[][]' '[][[][]][]' '[[][]]' '[[][]]' '[[][][]]' '[][][]' '[][][]' '[]' '[][][]' '[][][]' '[][]' '[[][][]]' '[][]']	'[][]': 9, '[][][]': 7, '[[][]]': 4, '[[][][]]': 3, '[]': 2, '[[][][]][]': 1, '[][[][]]': 1, '[][][][]': 1, '[][[][]][]': 1	29	2.687784548	6.443232024
2	1	0	8	31	['[][]' '[][][]' '[[][][][]]' '[][]' '[][]' '[][][]' '[][[][]]' '[][]' '[][]' '[][]' '[][]' '[[][][]]' '[][]' '[[][]][]' '[]' '[][][]' '[][][][]' '[][]' '[[][]]' '[][[][]]' '[][]' '[]' '[[][]]' '[][]' '[][]' '[][]' '[]' '[[][][]]' '[][]']	'[][]': 14, '[][][]': 3, '[]': 3, '[][[][]]': 2, '[[][][]]': 2, '[[][]]': 2, '[[][][][]]': 1, '[[][]][]': 1, '[][][][]': 1	29	2.485127757	5.598839241
0	3	0	7	32	['[]' '[][[][]]' '[][]' '[][][][]' '[[][]]' '[][]' '[]' '[][]' '[]' '[]' '[][]' '[]' '[[][]]' '[[[][]][]]' '[][[][][]]' '[][]' '[]' '[[][]][]' '[][[][][]]' '[][]' '[][][]' '[][][]' '[][[][]]' '[][][]' '[[][]]' '[][]' '[][]' '[][][]']	'[][]': 8, '[]': 6, '[][][]': 4, '[[][]]': 3, '[][[][]]': 2, '[][[][][]]': 2, '[][][][]': 1, '[[[][]][]]': 1, '[[][]][]': 1	28	2.79790269	6.954287396
2	3	0	9	31	['[[][]]' '[][[][][]]' '[]' '[][][]' '[][]' '[][]' '[[][]]' '[][]' '[]' '[]' '[[][][]]' '[[][][][]]' '[][]' '[[][][]][]' '[]' '[][]' '[][]' '[[][]][]' '[][]' '[[][][]]' '[[][]]' '[]' '[][]' '[[][]]' '[[][]]' '[[][]][]' '[[][][]]' '[[][]]']	'[][]': 8, '[[][]]': 6, '[]': 5, '[[][][]]': 3, '[[][]][]': 2, '[][[][][]]': 1, '[][][]': 1, '[[][][][]]': 1, '[[][][]][]': 1	28	2.74041553	6.682627831
1	4	1	7	29	['[][][[][]]' '[][]' '[][]' '[][]' '[][][]' '[][]' '[[][][][]]' '[][]' '[][][]' '[[][]]' '[][][]' '[]' '[][]' '[][][]' '[][]' '[[][]]' '[[][]][]' '[[][][]]' '[][][]' '[[][]][]' '[]' '[][][]' '[[][]]' '[][][]' '[]' '[[][]]' '[]' '[]']	'[][]': 7, '[][][]': 7, '[]': 5, '[[][]]': 4, '[[][]][]': 2, '[][][[][]]': 1, '[[][][][]]': 1, '[[][][]]': 1	28	2.631904587	6.198437499
1	1	0	8	31	['[]' '[[][]]' '[][]' '[][]' '[][[][]]' '[]' '[][]' '[][]' '[][][]' '[][]' '[][][]' '[[][]][]' '[][]' '[]' '[][]' '[]' '[][][][]' '[[][]]' '[[][]]' '[]' '[][]' '[][][]' '[][]' '[[][]]' '[][]' '[][[][]]' '[][][]' '[]']	'[][]': 10, '[]': 6, '[[][]]': 4, '[][][]': 4, '[][[][]]': 2, '[[][]][]': 1, '[][][][]': 1	28	2.424174352	5.367217498
1	3	1	8	26	['[][][]' '[]' '[[][][]][]' '[[][]]' '[[][]]' '[][][]' '[[][]]' '[][]' '[[][]]' '[][]' '[][]' '[[][]]' '[]' '[][][]' '[][]' '[][]' '[[][]]' '[][]' '[][]' '[[][]]' '[[][]]' '[][]' '[][]' '[][]' '[]' '[[][]][]' '[][]' '[[][]]']	'[][]': 11, '[[][]]': 9, '[][][]': 3, '[]': 3, '[[][][]][]': 1, '[[][]][]': 1	28	2.089753214	4.256752512
2	3	0	9	30	['[][]' '[[][]]' '[]' '[][]' '[[][]]' '[][]' '[[][][]]' '[][][]' '[][]' '[]' '[[][]]' '[[][]]' '[][[][][][]]' '[][]' '[][[][][]]' '[][][]' '[[][][]]' '[][[][]]' '[]' '[][][]' '[][][]' '[][]' '[]' '[][]' '[][]' '[[][]]' '[][]' '[[][]]']	'[][]': 9, '[[][]]': 6, '[]': 4, '[][][]': 4, '[[][][]]': 2, '[][[][][][]]': 1, '[][[][][]]': 1, '[][[][]]': 1	28	2.591672779	6.027972263
0	2	1	8	29	['[][][][]' '[][][]' '[[][][]]' '[]' '[][[][]]' '[[][][]][]' '[]' '[[][]]' '[]' '[][[][]]' '[[][]]' '[]' '[][]' '[[][]]' '[]' '[][]' '[][]' '[[][][]]' '[[][]][]' '[]' '[][]' '[[][]]' '[][]' '[][]' '[][][]' '[]' '[][[][]]' '[[][]]']	'[]': 7, '[][]': 6, '[[][]]': 5, '[][[][]]': 3, '[][][]': 2, '[[][][]]': 2, '[][][][]': 1, '[[][][]][]': 1, '[[][]][]': 1	28	2.824291085	7.082659004
2	3	1	7	27	['[][][]' '[[][]][]' '[][]' '[]' '[[][]]' '[[][]]' '[][]' '[][]' '[[][]]' '[[][]]' '[][]' '[][]' '[[][]]' '[[][]][][]' '[[][][]]' '[[][[][]]]' '[[][]][]' '[[][]]' '[][]' '[[][]][]' '[[][]]' '[][][]' '[][]' '[]' '[[][]]' '[[][]]' '[][]' '[]']	'[[][]]': 9, '[][]': 8, '[[][]][]': 3, '[]': 3, '[][][]': 2, '[[][]][][]': 1, '[[][][]]': 1, '[[][[][]]]': 1	28	2.520244207	5.736791985
1	3	1	8	33	['[][][]' '[][[][]]' '[][]' '[][][]' '[]' '[[][][]][]' '[]' '[[][][][][]]' '[][[][][]]' '[][]' '[[][][]]' '[[][]]' '[][]' '[][]' '[[][]][]' '[][][][]' '[][]' '[[][]]' '[]' '[][][]' '[[][]]' '[][]' '[][][]' '[][]' '[][][][]' '[][]' '[[][]][]' '[][]']	'[][]': 9, '[][][]': 4, '[]': 3, '[[][]]': 3, '[[][]][]': 2, '[][][][]': 2, '[][[][]]': 1, '[[][][]][]': 1, '[[][][][][]]': 1, '[][[][][]]': 1, '[[][][]]': 1	28	3.020244207	8.11304903
2	3	1	7	29	['[][][]' '[[][]]' '[][]' '[][][]' '[]' '[[][]]' '[[][]]' '[][][]' '[[][][]]' '[][]' '[][]' '[[][[][]]]' '[[][][]]' '[]' '[]' '[]' '[][]' '[[][]]' '[][]' '[][[][]]' '[][][]' '[][]' '[[][][]]' '[]' '[[][]]' '[[][]]' '[][][]' '[][[][]]']	'[[][]]': 6, '[][]': 6, '[][][]': 5, '[]': 5, '[[][][]]': 3, '[][[][]]': 2, '[[][[][]]]': 1	28	2.629007834	6.186004291
1	3	0	9	28	['[][]' '[[][]][]' '[][]' '[][]' '[[][]]' '[]' '[][[][]]' '[][][]' '[[][]]' '[][]' '[][]' '[]' '[][]' '[][][]' '[]' '[[][]]' '[][][][][]' '[]' '[]' '[][][]' '[][][]' '[][]' '[][][][]' '[][]' '[][[][]]' '[][][]' '[]' '[][]']	'[][]': 9, '[]': 6, '[][][]': 5, '[[][]]': 3, '[][[][]]': 2, '[[][]][]': 1, '[][][][][]': 1, '[][][][]': 1	28	2.578653922	5.97382064
2	1	0	7	24	['[][]' '[][]' '[][]' '[[][]]' '[][][[][]]' '[][][]' '[][]' '[][]' '[][][]' '[[][][]]' '[][]' '[[][]]' '[][[][]]' '[][][]' '[][]' '[][]' '[][][]' '[[][][]]' '[[][]]' '[][][]' '[][[][]]' '[][]' '[][]' '[[][[][]]]' '[][][]' '[][]' '[][][]' '[[][]]']	'[][]': 11, '[][][]': 7, '[[][]]': 4, '[[][][]]': 2, '[][[][]]': 2, '[][][[][]]': 1, '[[][[][]]]': 1	28	2.317882341	4.985998129
1	3	0	9	29	['[[][]]' '[[][]]' '[]' '[[][]]' '[[][][]]' '[][]' '[][][]' '[][][]' '[][]' '[[][][]]' '[][][]' '[]' '[][]' '[][]' '[][][]' '[[][][]]' '[]' '[[][][]][]' '[[][][][]]' '[][][]' '[][][]' '[][]' '[]' '[]' '[][]' '[][]' '[][]' '[[][][]]']	'[][]': 8, '[][][]': 6, '[]': 5, '[[][][]]': 4, '[[][]]': 3, '[[][][]][]': 1, '[[][][][]]': 1	28	2.526129816	5.760243565
0	3	1	8	27	['[[][]]' '[[][]]' '[][][]' '[[][]]' '[][[][]]' '[[][][]][]' '[[][][]]' '[[][]][]' '[][]' '[[][]]' '[][][]' '[][]' '[[][]]' '[][][]' '[]' '[][]' '[[][]]' '[[][][][]]' '[]' '[][]' '[][]' '[][]' '[[][]][][]' '[]' '[][]' '[]' '[][]' '[[][]]']	'[][]': 8, '[[][]]': 7, '[]': 4, '[][][]': 3, '[][[][]]': 1, '[[][][]][]': 1, '[[][][]]': 1, '[[][]][]': 1, '[[][][][]]': 1, '[[][]][][]': 1	28	2.792841638	6.929934123
0	3	0	5	26	['[]' '[][[][]]' '[]' '[[][]]' '[][]' '[][]' '[][]' '[[][][]]' '[][][]' '[]' '[][]' '[[][][]]' '[][]' '[][][]' '[][]' '[[][]]' '[[][][]]' '[[][]]' '[]' '[][]' '[[][]]' '[][][]' '[][]' '[][][]' '[][][][]' '[][]' '[][]']	'[][]': 10, '[]': 4, '[[][]]': 4, '[][][]': 4, '[[][][]]': 3, '[][[][]]': 1, '[][][][]': 1	27	2.45954793	5.500443432
2	2	0	9	33	['[][[][]]' '[][]' '[][]' '[[][]][]' '[][]' '[]' '[][]' '[][]' '[][]' '[][]' '[][]' '[][][][]' '[][]' '[[][][]]' '[[][][]]' '[]' '[][]' '[][][]' '[]' '[][]' '[[][]][]' '[]' '[]' '[][][]' '[][]' '[]' '[]']	'[][]': 12, '[]': 7, '[[][]][]': 2, '[[][][]]': 2, '[][][]': 2, '[][[][]]': 1, '[][][][]': 1	27	2.211515855	4.63161667
2	2	0	6	25	['[]' '[[][]]' '[[][]]' '[[][]]' '[][][]' '[][][]' '[][]' '[]' '[][]' '[[][]]' '[][]' '[[][]]' '[[][]][]' '[][][]' '[[][]]' '[][[][]]' '[[][][]]' '[][]' '[][]' '[][][]' '[]' '[][][]' '[[][]][]' '[]' '[][[][]]' '[][][]' '[][][]']	'[][][]': 7, '[[][]]': 6, '[][]': 5, '[]': 4, '[[][]][]': 2, '[][[][]]': 2, '[[][][]]': 1	27	2.578187505	5.971889639
0	2	1	5	23	['[][]' '[]' '[][]' '[[][]][]' '[[][]]' '[[][][]]' '[][][][]' '[][]' '[][[][][]]' '[][][][]' '[[][][]]' '[][]' '[][]' '[][]' '[[][[][]][]]' '[]' '[][]' '[][]' '[][][]' '[[][]]' '[][]' '[][]' '[[][]][]' '[][][]' '[][]' '[][][[][]]' '[][[][]][]']	'[][]': 11, '[]': 2, '[[][]][]': 2, '[[][]]': 2, '[[][][]]': 2, '[][][][]': 2, '[][][]': 2, '[][[][][]]': 1, '[[][[][]][]]': 1, '[][][[][]]': 1, '[][[][]][]': 1	27	2.901044991	7.4696725
3	2	0	8	30	['[][]' '[]' '[][]' '[][][]' '[]' '[[][][]]' '[[][]]' '[][]' '[]' '[[][][]]' '[]' '[][][]' '[][]' '[][]' '[[][][]]' '[]' '[]' '[][]' '[][]' '[[][]]' '[[][]]' '[[][][]]' '[][[][]]' '[][][]' '[][][]' '[[][][]]' '[]']	'[][]': 7, '[]': 7, '[[][][]]': 5, '[][][]': 4, '[[][]]': 3, '[][[][]]': 1	27	2.396832062	5.266454607
2	1	0	8	26	['[][]' '[[][][]]' '[]' '[][]' '[][][][]' '[][]' '[[][]]' '[][]' '[[][[][]]]' '[][]' '[][]' '[[][]]' '[][]' '[][[][][]]' '[[][]][]' '[][]' '[][]' '[][]' '[][]' '[]' '[][]' '[][]' '[][][]' '[]' '[][]' '[[][]]' '[[][]]']	'[][]': 14, '[[][]]': 4, '[]': 3, '[[][][]]': 1, '[][][][]': 1, '[[][[][]]]': 1, '[][[][][]]': 1, '[[][]][]': 1, '[][][]': 1	27	2.308300228	4.952991783
1	1	0	9	28	['[][]' '[][]' '[[][]]' '[][]' '[]' '[][][]' '[][]' '[[][]]' '[][][]' '[][][]' '[]' '[[][]]' '[[][]]' '[][][]' '[][][]' '[][]' '[][]' '[][][]' '[][][]' '[][]' '[][][]' '[[][]][]' '[][[][]]' '[][]' '[[][]]' '[[][][]]' '[[][[][]]]']	'[][]': 8, '[][][]': 8, '[[][]]': 5, '[]': 2, '[[][]][]': 1, '[][[][]]': 1, '[[][][]]': 1, '[[][[][]]]': 1	27	2.473048966	5.552159317
0	4	1	6	25	['[[][]]' '[][][]' '[]' '[[][]][]' '[][]' '[]' '[[][][][]]' '[[][][]]' '[]' '[[][][]]' '[][]' '[][]' '[]' '[[][]]' '[][][]' '[][]' '[][]' '[]' '[][][]' '[][[][]]' '[][][]' '[][]' '[][]' '[][][]' '[[][]]' '[]' '[][]']	'[][]': 8, '[]': 6, '[][][]': 5, '[[][]]': 3, '[[][][]]': 2, '[[][]][]': 1, '[[][][][]]': 1, '[][[][]]': 1	27	2.611394799	6.110942046
1	3	1	8	25	['[]' '[][]' '[][][][]' '[[][]]' '[][]' '[][]' '[[][]]' '[][][]' '[][]' '[[][][]]' '[[][]][]' '[[][]]' '[[][]]' '[][]' '[[][]]' '[][]' '[]' '[[][[][]]]' '[]' '[][]' '[[][]][]' '[][[][]]' '[][][]' '[][]' '[][]' '[[][]]' '[][]']	'[][]': 10, '[[][]]': 6, '[]': 3, '[][][]': 2, '[[][]][]': 2, '[][][][]': 1, '[[][][]]': 1, '[[][[][]]]': 1, '[][[][]]': 1	27	2.625852559	6.172489852
0	1	0	7	24	['[]' '[]' '[[][]][]' '[][[][]]' '[][]' '[][]' '[][]' '[][]' '[][]' '[][]' '[][][]' '[[][][]]' '[][][]' '[]' '[][]' '[[][]][]' '[]' '[][][]' '[[][][][]]' '[][]' '[][][][]' '[][]' '[][][][]' '[][][][]' '[[][]][]' '[[][]][]' '[[][]]']	'[][]': 9, '[]': 4, '[[][]][]': 4, '[][][]': 3, '[][][][]': 3, '[][[][]]': 1, '[[][][]]': 1, '[[][][][]]': 1, '[[][]]': 1	27	2.753439353	6.743227883
2	2	1	7	25	['[][][]' '[][]' '[]' '[[][[][]]][]' '[[][][][][]]' '[[][][]][]' '[][]' '[][][]' '[[][]]' '[][][][]' '[][][]' '[][]' '[[][]]' '[][][[][]]' '[[][][]]' '[[][]]' '[][]' '[][]' '[][][]' '[][]' '[]' '[][[][][]]' '[][]' '[[][]]' '[][]' '[]' '[[][]][]']	'[][]': 8, '[][][]': 4, '[[][]]': 4, '[]': 3, '[[][[][]]][]': 1, '[[][][][][]]': 1, '[[][][]][]': 1, '[][][][]': 1, '[][][[][]]': 1, '[[][][]]': 1, '[][[][][]]': 1, '[[][]][]': 1	27	3.097299076	8.558150656
0	1	0	8	27	['[][][][]' '[[][]]' '[[][][]]' '[][]' '[[][][][]]' '[][]' '[]' '[][][]' '[]' '[][]' '[[][][]]' '[][][]' '[[][][]]' '[]' '[[][][]][]' '[[][]]' '[][[][][]]' '[[[][]][]]' '[[][]][]' '[[][]][]' '[][]' '[][][]' '[]' '[][]' '[][][]' '[][][]']	'[][]': 5, '[][][]': 5, '[]': 4, '[[][][]]': 3, '[[][]]': 2, '[[][]][]': 2, '[][][][]': 1, '[[][][][]]': 1, '[[][][]][]': 1, '[][[][][]]': 1, '[[[][]][]]': 1	26	3.162971701	8.956727417
0	3	0	6	30	['[][]' '[][][]' '[][]' '[][][]' '[][]' '[[][]]' '[][]' '[][]' '[][]' '[][][]' '[][]' '[]' '[[][]]' '[][]' '[[][][]]' '[][][]' '[[][]][]' '[[][]]' '[][]' '[[][]][]' '[][][]' '[[][][]]' '[][][]' '[][]' '[[][][]]' '[[][][]]']	'[][]': 10, '[][][]': 6, '[[][][]]': 4, '[[][]]': 3, '[[][]][]': 2, '[]': 1	26	2.258749585	4.785765095
1	2	1	6	22	['[[][][]]' '[[][][]]' '[][]' '[[][]]' '[][]' '[[][]]' '[][][]' '[[][]]' '[[][]]' '[[][]]' '[]' '[][][]' '[][]' '[][][]' '[]' '[[][]]' '[][[][]]' '[][]' '[][][]' '[][]' '[][][]' '[][]' '[][]' '[]' '[][][]' '[][][]']	'[][]': 7, '[][][]': 7, '[[][]]': 6, '[]': 3, '[[][][]]': 2, '[][[][]]': 1	26	2.332453894	5.036613042
1	1	0	9	29	['[[][]]' '[][]' '[][]' '[][]' '[][]' '[][]' '[][]' '[][]' '[[][]]' '[][]' '[]' '[]' '[][]' '[][]' '[][][]' '[][]' '[][]' '[[][][]]' '[][]' '[[][]][][]' '[][]' '[]' '[][][]' '[][]' '[][]' '[][]']	'[][]': 17, '[]': 3, '[[][]]': 2, '[][][]': 2, '[[][][]]': 1, '[[][]][][]': 1	26	1.691141418	3.229120812
2	3	0	8	26	['[][]' '[]' '[]' '[[][]]' '[[][][]]' '[[][]]' '[[][]]' '[][]' '[][][]' '[][]' '[][[][][]]' '[]' '[][]' '[][]' '[[][][]]' '[[][][][]][]' '[][][]' '[[][]]' '[][][]' '[]' '[][][]' '[[][]][]' '[[][][]]' '[]' '[][]' '[]']	'[][]': 6, '[]': 6, '[[][]]': 4, '[][][]': 4, '[[][][]]': 3, '[][[][][]]': 1, '[[][][][]][]': 1, '[[][]][]': 1	26	2.709115198	6.539204759
1	2	1	7	32	['[][]' '[][]' '[][][][]' '[][]' '[]' '[][]' '[][]' '[[][]][]' '[[][]]' '[][][]' '[][]' '[[][]]' '[]' '[][[][]]' '[[][]]' '[][]' '[][[][]]' '[][]' '[][][][]' '[][]' '[[][][]]' '[][]' '[][]' '[]' '[][][][]' '[][[][]]']	'[][]': 11, '[][][][]': 3, '[]': 3, '[[][]]': 3, '[][[][]]': 3, '[[][]][]': 1, '[][][]': 1, '[[][][]]': 1	26	2.505312879	5.677724627
0	3	1	8	30	['[][][]' '[][][][]' '[[][]]' '[[][][]]' '[[][]]' '[][[][]]' '[[][]][][]' '[][][][]' '[][][]' '[][]' '[[][]]' '[]' '[][]' '[][]' '[][]' '[][]' '[[][]][]' '[[][][][]]' '[]' '[[][]]' '[]' '[[][]]' '[][]' '[[][]]' '[][]' '[][]']	'[][]': 8, '[[][]]': 6, '[]': 3, '[][][]': 2, '[][][][]': 2, '[[][][]]': 1, '[][[][]]': 1, '[[][]][][]': 1, '[[][]][]': 1, '[[][][][]]': 1	26	2.844106545	7.180610683
1	4	1	7	27	['[][]' '[][][]' '[[][]]' '[][]' '[][]' '[][]' '[][]' '[[][]]' '[][][]' '[]' '[]' '[][][]' '[[][][]][]' '[][[][]]' '[[][]]' '[]' '[][]' '[[][]]' '[[][]]' '[][][]' '[][[][]]' '[[][]]' '[][]' '[[][][]]' '[][][]' '[][[][]]']	'[][]': 7, '[[][]]': 6, '[][][]': 5, '[]': 3, '[][[][]]': 3, '[[][][]][]': 1, '[[][][]]': 1	26	2.535798374	5.798976832
3	2	0	9	32	['[][][]' '[]' '[][][]' '[[][][]]' '[][]' '[][][]' '[][]' '[][][]' '[[][]]' '[][]' '[][][][]' '[][]' '[][][]' '[][]' '[[][]]' '[][[][]][]' '[]' '[][][]' '[][[][]]' '[][[][]]' '[][]' '[][]' '[[][]]' '[[][][]]' '[][]' '[][]']	'[][]': 9, '[][][]': 6, '[[][]]': 3, '[]': 2, '[[][][]]': 2, '[][[][]]': 2, '[][][][]': 1, '[][[][]][]': 1	26	2.59297866	6.03343106
0	2	1	6	29	['[][][]' '[][][]' '[][]' '[]' '[][[][]][]' '[[][]][]' '[][]' '[][][]' '[][]' '[][]' '[[][][]]' '[[][]][]' '[][][]' '[][]' '[]' '[[][]]' '[]' '[[][]]' '[][][]' '[][]' '[][][]' '[]' '[][]' '[][][]' '[][]' '[[][]]']	'[][]': 8, '[][][]': 7, '[]': 4, '[[][]]': 3, '[[][]][]': 2, '[][[][]][]': 1, '[[][][]]': 1	26	2.454040797	5.479486867
1	2	0	9	26	['[][]' '[[][]]' '[[][]]' '[][]' '[][]' '[][]' '[][]' '[[][]]' '[[][][]]' '[[][]]' '[]' '[[][]][][]' '[[][]][]' '[[][[][]]]' '[][]' '[][][][][]' '[]' '[][]' '[]' '[][]' '[[][]]' '[][][]' '[][]' '[][]' '[][]' '[][]']	'[][]': 12, '[[][]]': 5, '[]': 3, '[[][][]]': 1, '[[][]][][]': 1, '[[][]][]': 1, '[[][[][]]]': 1, '[][][][][]': 1, '[][][]': 1	26	2.416436719	5.338508456
1	2	1	7	23	['[[][][]]' '[]' '[][][]' '[]' '[]' '[][][]' '[][]' '[][]' '[][]' '[][]' '[[][][]]' '[][]' '[]' '[][][]' '[][][]' '[][][]' '[][]' '[][]' '[]' '[]' '[[][][]]' '[][][]' '[]' '[][]' '[][]' '[]']	'[][]': 9, '[]': 8, '[][][]': 6, '[[][][]]': 3	26	1.900670967	3.733868107
1	1	0	9	30	['[[][][]][]' '[[][]]' '[][][]' '[]' '[]' '[][]' '[[][]]' '[[][][]][]' '[[][][]]' '[[][]][]' '[[][]][]' '[][]' '[]' '[[][][]]' '[[][]]' '[]' '[]' '[[][]][]' '[][]' '[][]' '[][]' '[][][]' '[][]' '[][]' '[][]' '[][][]']	'[][]': 8, '[]': 5, '[[][]]': 3, '[][][]': 3, '[[][]][]': 3, '[[][][]][]': 2, '[[][][]]': 2	26	2.628351142	6.183189159
2	2	0	9	26	['[[][]]' '[][]' '[][][]' '[[][]][]' '[[][]]' '[][]' '[][]' '[][]' '[][]' '[[][][][]]' '[[][]]' '[]' '[][]' '[][]' '[[][]]' '[][]' '[[][][]]' '[][]' '[]' '[][]' '[[][]]' '[]' '[][][]' '[][]' '[][][][]' '[]']	'[][]': 11, '[[][]]': 5, '[]': 4, '[][][]': 2, '[[][]][]': 1, '[[][][][]]': 1, '[[][][]]': 1, '[][][][]': 1	26	2.405694015	5.298904091
0	2	1	6	22	['[][][]' '[][][]' '[][]' '[][][][]' '[][][]' '[]' '[][]' '[][][]' '[[][]]' '[][][]' '[[][]]' '[[][]]' '[][][]' '[][]' '[[][]]' '[][][]' '[][]' '[][][]' '[][][]' '[][][]' '[][]' '[]' '[][]' '[][][]' '[[][]]' '[][][]']	'[][][]': 12, '[][]': 6, '[[][]]': 5, '[]': 2, '[][][][]': 1	26	1.925864122	3.799643652
0	2	0	4	22	['[][][]' '[[][]][]' '[][][]' '[][]' '[[][]]' '[[][]][]' '[][]' '[][[][]]' '[][]' '[][]' '[[][]]' '[]' '[][]' '[][]' '[][]' '[][[][]]' '[][]' '[][][]' '[][]' '[][]' '[][]' '[[][]]' '[][]' '[][]' '[]' '[][][]']	'[][]': 13, '[][][]': 4, '[[][]]': 3, '[[][]][]': 2, '[][[][]]': 2, '[]': 2	26	2.128878032	4.373772048
0	2	1	5	21	['[[][]][]' '[[][]]' '[][]' '[][]' '[[][][]]' '[[][]]' '[][]' '[][][]' '[]' '[][]' '[][]' '[]' '[][]' '[]' '[]' '[][][]' '[[][][]]' '[][]' '[][][]' '[][][]' '[][[][]]' '[][]' '[[][][]]' '[]' '[]' '[]']	'[][]': 8, '[]': 7, '[][][]': 4, '[[][][]]': 3, '[[][]]': 2, '[[][]][]': 1, '[][[][]]': 1	26	2.454040797	5.479486867
1	1	0	6	22	['[][]' '[[][]]' '[][]' '[][]' '[][[][][]]' '[[][][]]' '[[][]][]' '[[][]]' '[][]' '[]' '[][]' '[][][]' '[[][]]' '[][][]' '[[][]][]' '[]' '[[][]]' '[]' '[][][]' '[[][]][]' '[][]' '[][]' '[]' '[[][]]' '[[][]]']	'[][]': 7, '[[][]]': 6, '[]': 4, '[[][]][]': 3, '[][][]': 3, '[][[][][]]': 1, '[[][][]]': 1	25	2.537014811	5.803868416
1	2	0	6	31	['[][]' '[][]' '[[][]][]' '[][]' '[]' '[]' '[][[][]]' '[][]' '[][]' '[][]' '[]' '[[][]]' '[][]' '[[][]]' '[[][]]' '[[][]]' '[][[][]]' '[[][]]' '[[][]]' '[]' '[][]' '[][]' '[][]' '[][[][]]' '[][]']	'[][]': 11, '[[][]]': 6, '[]': 4, '[][[][]]': 3, '[[][]][]': 1	25	1.991119777	3.975454415
2	3	0	9	29	['[[][][][][]]' '[]' '[]' '[][][]' '[][[][]]' '[][]' '[][]' '[][[][]]' '[][][]' '[[][][]]' '[][][]' '[[][]]' '[[[][]][]]' '[][][]' '[[][][]]' '[][[][]]' '[][]' '[][][]' '[]' '[][]' '[[][]][]' '[][]' '[[][]]' '[[][]]' '[[][]][]']	'[][][]': 5, '[][]': 5, '[]': 3, '[][[][]]': 3, '[[][]]': 3, '[[][][]]': 2, '[[][]][]': 2, '[[][][][][]]': 1, '[[[][]][]]': 1	25	2.984498452	7.914501321
1	2	0	5	26	['[[][][]][]' '[][]' '[][][]' '[][][]' '[][]' '[[][]]' '[]' '[[][]]' '[][]' '[[][]]' '[[][]]' '[][]' '[[][][]]' '[][]' '[[][]]' '[][]' '[][][]' '[[][]]' '[][[][]]' '[[][]]' '[]' '[][]' '[[][]]' '[][]' '[][]']	'[][]': 9, '[[][]]': 8, '[][][]': 3, '[]': 2, '[[][][]][]': 1, '[[][][]]': 1, '[][[][]]': 1	25	2.272487689	4.831555351
1	2	0	5	22	['[][]' '[][]' '[[][]]' '[]' '[][][]' '[[][][][]]' '[][]' '[]' '[][[][]]' '[[][]][]' '[][[][]]' '[[][]]' '[]' '[][]' '[[][]]' '[][][]' '[]' '[[][]]' '[][]' '[[][]]' '[][][][]' '[]' '[][][]' '[][][]' '[]']	'[]': 6, '[][]': 5, '[[][]]': 5, '[][][]': 4, '[][[][]]': 2, '[[][][][]]': 1, '[[][]][]': 1, '[][][][]': 1	25	2.694693952	6.47416418
3	2	0	10	30	['[][]' '[[][]]' '[][]' '[[][]]' '[][]' '[[][][]]' '[][][]' '[][[][]]' '[][]' '[][][]' '[][[][]][]' '[][][]' '[]' '[][][]' '[][]' '[]' '[][][]' '[]' '[[][][]]' '[][[][]]' '[[][]][]' '[][]' '[][][]' '[][]' '[][]']	'[][]': 8, '[][][]': 6, '[]': 3, '[[][]]': 2, '[[][][]]': 2, '[][[][]]': 2, '[][[][]][]': 1, '[[][]][]': 1	25	2.63326969	6.204305341
1	1	0	6	28	['[[][]]' '[][]' '[][][[][]]' '[[][][]][]' '[][]' '[[][]]' '[][[][]]' '[[][]]' '[[][][]]' '[][]' '[][]' '[][[][]]' '[[][]]' '[[][]]' '[][]' '[][]' '[[][]][]' '[]' '[][[][]]' '[][][][]' '[[][]][]' '[][][]' '[][][]' '[[][]]' '[][][]']	'[[][]]': 6, '[][]': 6, '[][[][]]': 3, '[][][]': 3, '[[][]][]': 2, '[][][[][]]': 1, '[[][][]][]': 1, '[[][][]]': 1, '[]': 1, '[][][][]': 1	25	2.942683189	7.688398896
0	2	0	5	28	['[][]' '[[][]]' '[][]' '[][]' '[[][]]' '[][]' '[][][]' '[][][]' '[][]' '[[][]][]' '[][]' '[][]' '[][]' '[[][]][]' '[][][]' '[][]' '[][]' '[]' '[][][]' '[][][]' '[][]' '[[][]][]' '[][]' '[][]' '[][][]']	'[][]': 13, '[][][]': 6, '[[][]][]': 3, '[[][]]': 2, '[]': 1	25	1.829041036	3.553008244
2	3	1	7	30	['[][]' '[[][][]]' '[][][]' '[][[][][]]' '[][]' '[][]' '[][]' '[[][]][]' '[][]' '[][][]' '[[][]]' '[]' '[][]' '[[][]][]' '[][]' '[][[][]]' '[][][]' '[]' '[[][]]' '[]' '[[][]]' '[[][][]]' '[][][]' '[][]' '[][[][]]']	'[][]': 8, '[][][]': 4, '[[][]]': 3, '[]': 3, '[[][][]]': 2, '[[][]][]': 2, '[][[][]]': 2, '[][[][][]]': 1	25	2.74346519	6.696768932
1	3	0	9	30	['[][]' '[][]' '[][]' '[[][][]]' '[][][]' '[[][]]' '[][][]' '[][[][]]' '[]' '[][]' '[[][]]' '[][][]' '[[][]]' '[[][][][]]' '[][]' '[][][]' '[[][]][]' '[][][]' '[][[][]]' '[][]' '[][]' '[][]' '[]' '[[][]]' '[][][]']	'[][]': 8, '[][][]': 6, '[[][]]': 4, '[][[][]]': 2, '[]': 2, '[[][][]]': 1, '[[][][][]]': 1, '[[][]][]': 1	25	2.58346519	5.993776088
0	3	0	5	27	['[][]' '[]' '[[][]]' '[][]' '[]' '[][]' '[][]' '[][]' '[][]' '[][]' '[]' '[][][]' '[][[][][]]' '[[][]]' '[][]' '[[][]][]' '[]' '[][]' '[]' '[][][]' '[[][]]' '[][][]' '[]' '[[][]]']	'[][]': 9, '[]': 6, '[[][]]': 4, '[][][]': 3, '[][[][][]]': 1, '[[][]][]': 1	24	2.218546354	4.654242412
0	1	0	8	29	['[][[][]]' '[][]' '[][[][]]' '[][][]' '[][]' '[[][]][]' '[[][][]]' '[[][][][]]' '[][]' '[][]' '[]' '[[][]]' '[[][]]' '[[][]]' '[][]' '[]' '[[][]][]' '[]' '[][]' '[]' '[][]' '[][]' '[[][]]' '[[][]]']	'[][]': 8, '[[][]]': 5, '[]': 4, '[][[][]]': 2, '[[][]][]': 2, '[][][]': 1, '[[][][]]': 1, '[[][][][]]': 1	24	2.601227481	6.068026899
2	2	0	8	24	['[[][][][]]' '[][]' '[][]' '[][[][]]' '[[][]]' '[[][]]' '[[][]]' '[][[][]][]' '[]' '[[][]][]' '[[][][]]' '[][][]' '[][][]' '[[][][]]' '[][][]' '[][][]' '[][]' '[[][]][]' '[][]' '[][]' '[[][][][]]' '[[][][]]' '[][]' '[[][]][]']	'[][]': 6, '[][][]': 4, '[[][]]': 3, '[[][]][]': 3, '[[][][]]': 3, '[[][][][]]': 2, '[][[][]]': 1, '[][[][]][]': 1, '[]': 1	24	2.927694271	7.608933592
0	1	0	5	22	['[][]' '[[][]][]' '[][][][]' '[][[][]]' '[]' '[][]' '[]' '[]' '[][]' '[[][]]' '[]' '[[][][]]' '[][]' '[]' '[]' '[[][]]' '[][[][]]' '[][][]' '[][][]' '[]' '[][][]' '[][][]' '[[][][]]' '[]']	'[]': 8, '[][]': 4, '[][][]': 4, '[][[][]]': 2, '[[][]]': 2, '[[][][]]': 2, '[[][]][]': 1, '[][][][]': 1	24	2.668295834	6.356778566
1	1	0	6	23	['[][[][]]' '[]' '[][][]' '[][][]' '[][]' '[[][][]]' '[]' '[][][]' '[[][][]][]' '[][[][]]' '[[][][]]' '[][]' '[[][][]]' '[[][][]]' '[[][][]]' '[]' '[][][]' '[]' '[][]' '[][]' '[][]' '[[][]]' '[[][]][]' '[[][][]]']	'[[][][]]': 6, '[][]': 5, '[]': 4, '[][][]': 4, '[][[][]]': 2, '[[][][]][]': 1, '[[][]]': 1, '[[][]][]': 1	24	2.704986856	6.520519251
0	3	0	7	31	['[]' '[[][]][]' '[][][]' '[]' '[]' '[][]' '[]' '[][][]' '[][]' '[]' '[[][]][]' '[][]' '[][]' '[]' '[][][]' '[][]' '[[][]][]' '[][]' '[][][][]' '[[][]]' '[][][]' '[[][]]' '[][[][]]' '[][]']	'[][]': 7, '[]': 6, '[][][]': 4, '[[][]][]': 3, '[[][]]': 2, '[][][][]': 1, '[][[][]]': 1	24	2.505123044	5.67697758
1	3	0	9	31	['[][][]' '[[][]][]' '[][][]' '[][[][]]' '[][]' '[[][]]' '[][]' '[[][]]' '[][][][]' '[][]' '[][][]' '[[][]][]' '[][]' '[[][][]]' '[[][]]' '[][]' '[][[][]]' '[[][]]' '[[][]][]' '[][][]' '[][][]' '[][][]' '[][[][]]' '[[][]][]']	'[][][]': 6, '[][]': 5, '[[][]][]': 4, '[[][]]': 4, '[][[][]]': 3, '[][][][]': 1, '[[][][]]': 1	24	2.590199877	6.021821218
0	2	0	6	20	['[][]' '[][]' '[[[][]][]]' '[[][][]][]' '[][]' '[][]' '[[][]]' '[[][]]' '[][]' '[][][]' '[][][]' '[[][]]' '[][]' '[][][]' '[][][]' '[][]' '[][]' '[[][]]' '[][][]' '[][][]' '[[][]]' '[][]' '[][]' '[][][]']	'[][]': 10, '[][][]': 7, '[[][]]': 5, '[[[][]][]]': 1, '[[][][]][]': 1	24	1.898278922	3.727682337
0	3	1	5	20	['[[][]]' '[[][]]' '[[][][]]' '[][[][]]' '[][]' '[][]' '[][]' '[][][]' '[[][][][]][]' '[][][][]' '[][]' '[][][]' '[][]' '[][]' '[][]' '[][]' '[]' '[[][]]' '[][][]' '[[][][]]' '[]' '[][][]' '[][][]' '[][]']	'[][]': 9, '[][][]': 5, '[[][]]': 3, '[[][][]]': 2, '[]': 2, '[][[][]]': 1, '[[][][][]][]': 1, '[][][][]': 1	24	2.547718626	5.847089304
3	1	0	9	29	['[][]' '[][]' '[]' '[][][]' '[]' '[][][]' '[][][]' '[][[][]]' '[][][]' '[][[][]]' '[][]' '[[][][]][]' '[]' '[[][][]]' '[][][]' '[[][][]]' '[][[][]]' '[][]' '[][][]' '[][[][]]' '[][]' '[][]' '[[][][]]' '[[][]][]']	'[][]': 6, '[][][]': 6, '[][[][]]': 4, '[]': 3, '[[][][]]': 3, '[[][][]][]': 1, '[[][]][]': 1	24	2.562907292	5.908972529
0	3	1	8	28	['[][][]' '[[][]]' '[][]' '[]' '[][]' '[][[][]]' '[][]' '[][[][][]]' '[][]' '[[][]][]' '[]' '[]' '[[][]]' '[][][]' '[][[][]]' '[[][]][]' '[[][][]]' '[][]' '[][]' '[[][]]' '[][]' '[[][][]]' '[][[][]]' '[][]']	'[][]': 8, '[[][]]': 3, '[]': 3, '[][[][]]': 3, '[][][]': 2, '[[][]][]': 2, '[[][][]]': 2, '[][[][][]]': 1	24	2.740601563	6.6834896
3	2	0	8	32	['[][]' '[[][][]]' '[][]' '[[][][]]' '[][]' '[]' '[][]' '[][][]' '[][][]' '[][]' '[][]' '[]' '[][][]' '[][][]' '[]' '[[][]]' '[][][]' '[[][]][]' '[]' '[]' '[][][]' '[][[][]][]' '[][][]' '[][]']	'[][]': 7, '[][][]': 7, '[]': 5, '[[][][]]': 2, '[[][]]': 1, '[[][]][]': 1, '[][[][]][]': 1	24	2.380270443	5.206343295
2	2	0	6	28	['[[][]]' '[][]' '[][][]' '[][[][]]' '[[][]]' '[][]' '[[][]]' '[][]' '[[][][]]' '[][][][]' '[][][]' '[[][]]' '[][][]' '[[][][]]' '[][][]' '[][]' '[[][]]' '[][]' '[[][]]' '[]' '[[][]]' '[][]' '[[][]]' '[][][]']	'[[][]]': 8, '[][]': 6, '[][][]': 5, '[[][][]]': 2, '[][[][]]': 1, '[][][][]': 1, '[]': 1	24	2.371653522	5.175339559
2	2	0	6	26	['[][]' '[][]' '[][]' '[]' '[][][]' '[][][]' '[][][]' '[][][][]' '[[][]]' '[][]' '[][]' '[][][]' '[][][]' '[[][][]]' '[][][]' '[]' '[][]' '[]' '[][][]' '[][]' '[][][]' '[][][]' '[[][]]' '[][]']	'[][][]': 9, '[][]': 8, '[]': 3, '[[][]]': 2, '[][][][]': 1, '[[][][]]': 1	24	2.114786979	4.331260604
1	4	1	7	26	['[][][]' '[][][]' '[[][]][]' '[][]' '[[][]]' '[][]' '[[][]][][]' '[][][]' '[][][]' '[][]' '[][][]' '[[][]]' '[[][]]' '[]' '[[][]][]' '[[][]]' '[]' '[]' '[][][]' '[[][]]' '[[][]]' '[[][][]]' '[][[][]]' '[][][]']	'[][][]': 7, '[[][]]': 6, '[][]': 3, '[]': 3, '[[][]][]': 2, '[[][]][][]': 1, '[[][][]]': 1, '[][[][]]': 1	24	2.640336065	6.23476881
0	2	1	5	20	['[][[][]]' '[]' '[[][][]]' '[][]' '[[][]][]' '[][]' '[[][]]' '[][]' '[][][]' '[][[][][]]' '[][]' '[][][]' '[[][]]' '[][]' '[]' '[[][][]]' '[][]' '[][]' '[][]' '[][][][]' '[]' '[]' '[[][][]][]' '[][][]']	'[][]': 8, '[]': 4, '[][][]': 3, '[[][][]]': 2, '[[][]]': 2, '[][[][]]': 1, '[[][]][]': 1, '[][[][][]]': 1, '[][][][]': 1, '[[][][]][]': 1	24	2.886842188	7.396497101
1	3	1	6	29	['[][]' '[][][]' '[][[][]]' '[]' '[][]' '[][]' '[][]' '[[][]]' '[[[][]][]]' '[[][]]' '[[][]]' '[[][]]' '[]' '[][]' '[][]' '[][[][]]' '[[][]]' '[][]' '[[][]][]' '[][[][]]' '[][]' '[[][]]' '[[][]]' '[][]']	'[][]': 9, '[[][]]': 7, '[][[][]]': 3, '[]': 2, '[][][]': 1, '[[[][]][]]': 1, '[[][]][]': 1	24	2.295975127	4.910858069
0	1	0	7	23	['[][]' '[][]' '[][][]' '[][]' '[[][][]]' '[]' '[[][][]]' '[][]' '[]' '[][]' '[]' '[][]' '[[[][]][]]' '[][][][]' '[][][]' '[][][]' '[][][]' '[][[][]]' '[][]' '[][][]' '[[][]]' '[[][]][]' '[][][]']	'[][]': 7, '[][][]': 6, '[]': 3, '[[][][]]': 2, '[[[][]][]]': 1, '[][][][]': 1, '[][[][]]': 1, '[[][]]': 1, '[[][]][]': 1	23	2.701120784	6.503069236
0	1	0	6	28	['[[][]][]' '[]' '[][][]' '[]' '[][]' '[[][][][]]' '[][[][]]' '[][][]' '[][][]' '[]' '[][][]' '[[][]]' '[][]' '[][][]' '[][][]' '[[][[][]]]' '[[][]]' '[[][]]' '[[][]]' '[][]' '[[][][]]' '[[][]][]' '[][][]']	'[][][]': 7, '[[][]]': 4, '[]': 3, '[][]': 3, '[[][]][]': 2, '[[][][][]]': 1, '[][[][]]': 1, '[[][[][]]]': 1, '[[][][]]': 1	23	2.820898501	7.066023275
0	3	0	8	29	['[[][]]' '[][]' '[]' '[][]' '[]' '[][][]' '[]' '[][[][][][]]' '[][][]' '[][]' '[]' '[][][]' '[][]' '[[][][]]' '[][[][]]' '[]' '[[][][]]' '[][[][]]' '[[][][]]' '[][[][]]' '[][]' '[][]' '[[][]]']	'[][]': 6, '[]': 5, '[][][]': 3, '[[][][]]': 3, '[][[][]]': 3, '[[][]]': 2, '[][[][][][]]': 1	23	2.637297696	6.221651974
1	2	1	8	33	['[][]' '[]' '[[][]][]' '[]' '[][]' '[][[][]]' '[][][]' '[[][]]' '[[][]]' '[[][]]' '[][]' '[]' '[][][]' '[[][]]' '[[][]]' '[][][]' '[]' '[]' '[]' '[[][]][]' '[][][]' '[][]' '[][[][]]']	'[]': 6, '[[][]]': 5, '[][]': 4, '[][][]': 4, '[[][]][]': 2, '[][[][]]': 2	23	2.474891718	5.559255611
1	3	1	6	30	['[][]' '[][]' '[][]' '[][]' '[][]' '[][]' '[[][]]' '[][]' '[][]' '[][]' '[][][]' '[][]' '[[][]]' '[[][][]]' '[][]' '[][[][]]' '[][][]' '[][]' '[][][]' '[][]' '[[][]][][]' '[][][][]' '[][]']	'[][]': 14, '[][][]': 3, '[[][]]': 2, '[[][][]]': 1, '[][[][]]': 1, '[[][]][][]': 1, '[][][][]': 1	23	1.912350808	3.764219632
2	1	0	9	31	['[][][]' '[][][]' '[][][]' '[][][]' '[][]' '[][]' '[][]' '[][]' '[[][]]' '[][][]' '[][][]' '[][]' '[[][][]]' '[]' '[][]' '[[][]]' '[[][]][][]' '[][][]' '[[][][][]]' '[[][][]][]' '[[][][][]]' '[][]' '[][][]']	'[][][]': 8, '[][]': 7, '[[][]]': 2, '[[][][][]]': 2, '[[][][]]': 1, '[]': 1, '[[][]][][]': 1, '[[][][]][]': 1	23	2.451758284	5.470824531
1	2	0	5	20	['[][]' '[][]' '[[][]]' '[][][]' '[][][]' '[][]' '[][]' '[[][]]' '[]' '[][[][]]' '[][]' '[][][]' '[][]' '[]' '[][][]' '[]' '[]' '[]' '[[][][]]' '[][]' '[]' '[][]' '[][]']	'[][]': 9, '[]': 6, '[][][]': 4, '[[][]]': 2, '[][[][]]': 1, '[[][][]]': 1	23	2.174035868	4.512840747
0	2	0	4	18	['[][]' '[[][]]' '[[][]]' '[]' '[][][]' '[][]' '[][][][]' '[][]' '[[][]]' '[][][]' '[][][]' '[][][]' '[][][]' '[][]' '[]' '[[][]]' '[[][]][]' '[][]' '[][]' '[][]' '[]' '[][]' '[[][][]]']	'[][]': 8, '[][][]': 5, '[[][]]': 4, '[]': 3, '[][][][]': 1, '[[][]][]': 1, '[[][][]]': 1	23	2.420756392	5.354516808
0	4	1	7	27	['[][]' '[][]' '[][]' '[[][]][]' '[][][][]' '[][[][]]' '[][]' '[[][]]' '[][]' '[][]' '[][][][]' '[][]' '[]' '[[][]]' '[][]' '[]' '[][]' '[][][]' '[][][]' '[][]' '[]' '[][]' '[[][]][]']	'[][]': 11, '[]': 3, '[[][]][]': 2, '[][][][]': 2, '[[][]]': 2, '[][][]': 2, '[][[][]]': 1	23	2.314490856	4.974290817
1	3	0	8	24	['[][][]' '[]' '[[][]]' '[][][][]' '[][]' '[][]' '[[][]]' '[][]' '[][][]' '[][]' '[[][]][]' '[][]' '[][][]' '[]' '[][][]' '[[][]]' '[][][]' '[][][]' '[][][]' '[[][]]' '[][][]' '[]' '[][]']	'[][][]': 8, '[][]': 6, '[[][]]': 4, '[]': 3, '[][][][]': 1, '[[][]][]': 1	23	2.251185325	4.7607383
0	2	1	8	28	['[][]' '[[][]]' '[[][][]][]' '[[][][]]' '[][]' '[][]' '[[][]]' '[]' '[[][]]' '[[][][]]' '[][]' '[]' '[[][][]]' '[[][]][]' '[][][]' '[][]' '[][[][]][]' '[[][]][]' '[[][][]]' '[][]' '[][]' '[][]' '[][[][]]']	'[][]': 8, '[[][][]]': 4, '[[][]]': 3, '[]': 2, '[[][]][]': 2, '[[][][]][]': 1, '[][][]': 1, '[][[][]][]': 1, '[][[][]]': 1	23	2.751610326	6.734684333
0	2	0	9	28	['[]' '[][]' '[[][]]' '[][][]' '[[[][]][]]' '[][]' '[][]' '[][]' '[][]' '[][]' '[][]' '[][]' '[][]' '[][][]' '[][][]' '[[][][]]' '[[][]]' '[][]' '[][]' '[]' '[[][]]' '[][][]' '[[][]]']	'[][]': 11, '[[][]]': 4, '[][][]': 4, '[]': 2, '[[[][]][]]': 1, '[[][][]]': 1	23	2.086442486	4.246995224
2	1	0	6	25	['[[][]][]' '[[][]]' '[][][]' '[][]' '[][]' '[][][]' '[[][][]]' '[][[][]]' '[][][]' '[][][]' '[][][]' '[][]' '[][]' '[]' '[[][][]]' '[[][][]]' '[[][][]]' '[[][]]' '[]' '[][]' '[][[][]]' '[][][]' '[[][]]']	'[][][]': 6, '[][]': 5, '[[][][]]': 4, '[[][]]': 3, '[][[][]]': 2, '[]': 2, '[[][]][]': 1	23	2.615983566	6.130410006
0	2	0	4	19	['[][]' '[][][]' '[][[][]]' '[][[][][]]' '[][]' '[]' '[][]' '[][]' '[[][][]]' '[][]' '[[][][]]' '[[][]]' '[][]' '[]' '[][]' '[[][][]]' '[][][][]' '[[][][]]' '[][[][]]' '[]' '[[][]]' '[][]' '[][]']	'[][]': 9, '[[][][]]': 4, '[]': 3, '[][[][]]': 2, '[[][]]': 2, '[][][]': 1, '[][[][][]]': 1, '[][][][]': 1	23	2.554683151	5.875384022
2	2	1	7	30	['[]' '[[][]]' '[][]' '[][]' '[][][]' '[]' '[][]' '[][]' '[[][]]' '[[][]]' '[][[][]]' '[][]' '[][][]' '[][]' '[][]' '[[][][]]' '[[][][][][]]' '[[][]]' '[][]' '[][]' '[][][][]' '[[][]]' '[][]']	'[][]': 10, '[[][]]': 5, '[]': 2, '[][][]': 2, '[][[][]]': 1, '[[][][]]': 1, '[[][][][][]]': 1, '[][][][]': 1	23	2.400565372	5.280100437
2	1	0	9	32	['[][][]' '[][]' '[][]' '[[][]][][]' '[][]' '[][][]' '[][[][]]' '[][][]' '[]' '[][][]' '[][[][]][]' '[][]' '[][]' '[[][]][]' '[][][]' '[][]' '[]' '[][]' '[][]' '[][]' '[[][][]]' '[][][]' '[][]']	'[][]': 10, '[][][]': 6, '[]': 2, '[[][]][][]': 1, '[][[][]]': 1, '[][[][]][]': 1, '[[][]][]': 1, '[[][][]]': 1	23	2.317950828	4.986234825
2	2	0	8	33	['[][]' '[][[][]]' '[]' '[[][][]]' '[][]' '[][][]' '[][][]' '[][]' '[][]' '[][]' '[][]' '[][]' '[[][]]' '[[][]]' '[[][]]' '[[][]]' '[]' '[][][]' '[][]' '[][][]' '[][]' '[][]' '[]']	'[][]': 10, '[][][]': 4, '[[][]]': 4, '[]': 3, '[][[][]]': 1, '[[][][]]': 1	23	2.17685898	4.521680263
1	2	0	7	21	['[][]' '[[][]]' '[][]' '[][]' '[][]' '[]' '[][[][]]' '[]' '[]' '[][]' '[][]' '[][][]' '[][]' '[[][][]]' '[]' '[]' '[]' '[][]' '[][]' '[][]' '[[][][]]' '[][]' '[][]']	'[][]': 12, '[]': 6, '[[][][]]': 2, '[[][]]': 1, '[][[][]]': 1, '[][][]': 1	23	1.891852173	3.711113624
1	2	0	6	30	['[]' '[[][]]' '[]' '[][]' '[[][]]' '[][][]' '[[][]]' '[[][][]]' '[[][]]' '[][][]' '[]' '[][]' '[][]' '[][]' '[[][]]' '[][][]' '[][]' '[]' '[][]' '[[][]]' '[]' '[][]' '[[][]]']	'[[][]]': 7, '[][]': 7, '[]': 5, '[][][]': 3, '[[][][]]': 1	23	2.103236005	4.296720712
1	1	0	9	31	['[][][]' '[][][][]' '[][]' '[[][][]]' '[[][][]]' '[][][]' '[][][]' '[][][][]' '[][[][]]' '[][]' '[][]' '[]' '[][]' '[]' '[][][]' '[][]' '[][][]' '[][][]' '[]' '[[][]]' '[][]' '[][]' '[[][]][]']	'[][]': 7, '[][][]': 6, '[]': 3, '[][][][]': 2, '[[][][]]': 2, '[][[][]]': 1, '[[][]]': 1, '[[][]][]': 1	23	2.614164262	6.122684155
2	2	1	9	30	['[[][]][]' '[[][[][]]]' '[][[[][]][]]' '[]' '[]' '[][]' '[][][]' '[][]' '[][]' '[][]' '[][][]' '[[][]]' '[][]' '[][]' '[[][]][]' '[[][][][]]' '[][]' '[[][]][]' '[]' '[[][]]' '[]' '[][][][]' '[[][][]]']	'[][]': 7, '[]': 4, '[[][]][]': 3, '[][][]': 2, '[[][]]': 2, '[[][[][]]]': 1, '[][[[][]][]]': 1, '[[][][][]]': 1, '[][][][]': 1, '[[][][]]': 1	23	2.940676219	7.677710802
3	3	0	8	28	['[]' '[][]' '[][][]' '[[][][]]' '[][][]' '[]' '[]' '[][][]' '[[][]]' '[[][]]' '[][]' '[][][][]' '[[][][]]' '[]' '[[][]]' '[]' '[][]' '[][][]' '[[][]]' '[][]' '[][[][]]' '[[][]]' '[[][]]']	'[[][]]': 6, '[]': 5, '[][]': 4, '[][][]': 4, '[[][][]]': 2, '[][][][]': 1, '[][[][]]': 1	23	2.56184824	5.904636468
2	1	0	7	27	['[[][]][]' '[]' '[[][]][]' '[][]' '[]' '[[][]]' '[]' '[]' '[][]' '[][]' '[[][][]][]' '[][][]' '[][]' '[]' '[][]' '[[][]]' '[[][][]][]' '[[][]][]' '[][]' '[][]' '[[][]]' '[]' '[][][]']	'[][]': 7, '[]': 6, '[[][]][]': 3, '[[][]]': 3, '[[][][]][]': 2, '[][][]': 2	23	2.407430023	5.305284147
2	3	1	7	26	['[][][]' '[][]' '[][]' '[[][]]' '[]' '[][]' '[]' '[[][][]]' '[][]' '[[][][]]' '[[][]][]' '[[][]]' '[[][]]' '[[][]]' '[][][][]' '[][]' '[]' '[][]' '[][][]' '[][]' '[]' '[[][]]' '[]']	'[][]': 7, '[[][]]': 5, '[]': 5, '[][][]': 2, '[[][][]]': 2, '[[][]][]': 1, '[][][][]': 1	23	2.485702591	5.601070513
1	1	0	5	22	['[][][]' '[][[][][]]' '[][]' '[]' '[]' '[]' '[[][]]' '[][][]' '[][]' '[[][]]' '[][]' '[][[][]]' '[[][][]]' '[][]' '[]' '[][][]' '[[][][]]' '[[][][]][]' '[[][]]' '[][][]' '[][][]' '[][]' '[[][]]']	'[][][]': 5, '[][]': 5, '[]': 4, '[[][]]': 4, '[[][][]]': 2, '[][[][][]]': 1, '[][[][]]': 1, '[[][][]][]': 1	23	2.731419306	6.641086575
0	4	1	7	29	['[][]' '[[][]][]' '[][[][]]' '[[][]]' '[][]' '[][[][]]' '[[][]]' '[[][]]' '[][]' '[][][]' '[][]' '[][][]' '[]' '[][]' '[][]' '[[][]]' '[[][][]]' '[][][]' '[][][]' '[][]' '[[][][]]' '[][]' '[][]']	'[][]': 9, '[[][]]': 4, '[][][]': 4, '[][[][]]': 2, '[[][][]]': 2, '[[][]][]': 1, '[]': 1	23	2.413591303	5.327989737
1	3	1	6	22	['[][][]' '[][]' '[][]' '[[][][]]' '[]' '[][][]' '[]' '[][][]' '[]' '[][][]' '[[][][][]]' '[]' '[[][][]]' '[[][]]' '[][]' '[][]' '[[[][]][]]' '[][][]' '[[][][][]]' '[[][]][]' '[][]' '[][]']	'[][]': 6, '[][][]': 5, '[]': 4, '[[][][]]': 2, '[[][][][]]': 2, '[[][]]': 1, '[[[][]][]]': 1, '[[][]][]': 1	22	2.68127637	6.414231259
2	3	1	8	32	['[[][]]' '[[][]][]' '[][]' '[]' '[[][]]' '[][]' '[][]' '[][][]' '[][][][]' '[]' '[[][]][]' '[][]' '[[][][][]]' '[[][][]]' '[]' '[][]' '[]' '[][]' '[]' '[][][]' '[[][][]]' '[][]']	'[][]': 7, '[]': 5, '[[][]]': 2, '[[][]][]': 2, '[][][]': 2, '[[][][]]': 2, '[][][][]': 1, '[[][][][]]': 1	22	2.674835031	6.385656863
3	2	1	8	29	['[][][]' '[][][]' '[]' '[][][]' '[][][][]' '[[][]]' '[][]' '[][]' '[][][][]' '[[][]]' '[]' '[][][]' '[][[][][]]' '[[][]]' '[[][]][]' '[][]' '[[][][]]' '[][[][][]]' '[][][][]' '[][][]' '[[][]]' '[[][][]]']	'[][][]': 5, '[[][]]': 4, '[][][][]': 3, '[][]': 3, '[]': 2, '[][[][][]]': 2, '[[][][]]': 2, '[[][]][]': 1	22	2.863094551	7.275742837
0	2	0	9	30	['[][][]' '[][][]' '[][]' '[][]' '[][]' '[[][]]' '[[][]]' '[[][][]][]' '[][][]' '[][]' '[][][]' '[][][]' '[[][][]]' '[[][][]]' '[][][]' '[][][]' '[][]' '[[][][]]' '[[][]]' '[][][]' '[]' '[][]']	'[][][]': 8, '[][]': 6, '[[][]]': 3, '[[][][]]': 3, '[[][][]][]': 1, '[]': 1	22	2.231270255	4.695472216
1	3	1	7	23	['[[][]]' '[][]' '[[][][]]' '[][]' '[[][]][][]' '[[][]]' '[][][]' '[][][]' '[][]' '[]' '[][][]' '[][]' '[][]' '[]' '[][][]' '[[][]]' '[[][]]' '[][]' '[][]' '[][][]' '[][][]' '[][]']	'[][]': 8, '[][][]': 6, '[[][]]': 4, '[]': 2, '[[][][]]': 1, '[[][]][][]': 1	22	2.2089873	4.623506126
0	2	0	5	26	['[]' '[][[][][]]' '[][]' '[][][][]' '[[][]]' '[][]' '[][][]' '[]' '[[[][][]][]]' '[][][]' '[]' '[[][[][]]]' '[[][]]' '[][]' '[[][][]]' '[][]' '[][]' '[[][][][]]' '[][]' '[[][]]' '[[][][]]' '[][]']	'[][]': 7, '[]': 3, '[[][]]': 3, '[][][]': 2, '[[][][]]': 2, '[][[][][]]': 1, '[][][][]': 1, '[[[][][]][]]': 1, '[[][[][]]]': 1, '[[][][][]]': 1	22	2.952101643	7.738755842
2	1	0	7	30	['[[][]]' '[][]' '[][]' '[]' '[][][]' '[][]' '[[][]]' '[][][]' '[[][]][]' '[][][]' '[]' '[[][][]]' '[[][]][]' '[][][[][][]]' '[[][]]' '[][]' '[]' '[][]' '[[][][]]' '[][]' '[][]' '[][]']	'[][]': 8, '[[][]]': 3, '[]': 3, '[][][]': 3, '[[][]][]': 2, '[[][][]]': 2, '[][][[][][]]': 1	22	2.538310596	5.809083614
0	2	0	5	18	['[[][]][]' '[]' '[][]' '[[][][]]' '[[][][]]' '[][]' '[][][][]' '[][]' '[[][][]]' '[][][][]' '[[][]][]' '[][]' '[][]' '[]' '[][][][]' '[[][][]]' '[[][]]' '[][]' '[][]' '[][]' '[[][]]' '[[][]][]']	'[][]': 8, '[[][][]]': 4, '[[][]][]': 3, '[][][][]': 3, '[]': 2, '[[][]]': 2	22	2.390805482	5.244500895
0	1	0	7	29	['[[][][]]' '[]' '[[][]][]' '[[][][]]' '[]' '[][]' '[]' '[][]' '[][[][]]' '[][][]' '[[][]]' '[][]' '[][][]' '[[][]]' '[]' '[]' '[]' '[][]' '[[][]]' '[[][][]][]' '[[][]]' '[[][][]][]']	'[]': 6, '[][]': 4, '[[][]]': 4, '[[][][]]': 2, '[][][]': 2, '[[][][]][]': 2, '[[][]][]': 1, '[][[][]]': 1	22	2.754441846	6.74791521
0	2	1	7	31	['[][][]' '[]' '[][]' '[][]' '[][]' '[[][]]' '[][]' '[][][]' '[][][]' '[]' '[][]' '[][]' '[[][]]' '[[][]]' '[]' '[[][]]' '[][]' '[][][]' '[][]' '[][][][]' '[][][]' '[][]']	'[][]': 9, '[][][]': 5, '[[][]]': 4, '[]': 3, '[][][][]': 1	22	2.055165574	4.155913347
2	2	0	7	32	['[[][][]]' '[][]' '[[][]]' '[][]' '[][]' '[[][]]' '[][]' '[][][]' '[][][]' '[[][]]' '[][]' '[[][][]]' '[[][][]]' '[[][][]]' '[][[][]]' '[][]' '[][]' '[][[][]]' '[[][]]' '[][][]' '[[][]]' '[][][][]']	'[][]': 7, '[[][]]': 5, '[[][][]]': 4, '[][][]': 3, '[][[][]]': 2, '[][][][]': 1	22	2.36779469	5.161515374
1	3	1	9	31	['[][]' '[][]' '[[][]]' '[]' '[]' '[[][]]' '[][][][]' '[][]' '[[][]]' '[][]' '[][]' '[][][]' '[[][]][]' '[]' '[][][]' '[][]' '[][]' '[][][][]' '[]' '[][]' '[][]' '[][][]']	'[][]': 9, '[]': 4, '[[][]]': 3, '[][][]': 3, '[][][][]': 2, '[[][]][]': 1	22	2.275836163	4.842782344
1	4	1	7	28	['[[][]]' '[[][]]' '[[][]]' '[[][]]' '[]' '[][][]' '[][][]' '[][[][]]' '[][[][]]' '[][]' '[[[][]][]]' '[][][]' '[[][]]' '[[][][]]' '[][]' '[][][]' '[[][]]' '[[][]]' '[]' '[][[][]]' '[][]' '[][][]']	'[[][]]': 7, '[][][]': 5, '[][[][]]': 3, '[][]': 3, '[]': 2, '[[[][]][]]': 1, '[[][][]]': 1	22	2.515299803	5.717164508
2	3	0	8	25	['[][][]' '[][]' '[[][][][]]' '[[][][]]' '[][]' '[][][]' '[[][]]' '[][]' '[][]' '[][]' '[][[][][]]' '[[][]][]' '[][]' '[[][]]' '[][[][]]' '[][][]' '[][][]' '[[][]]' '[][]' '[[][]]' '[[][][]]' '[[][]]']	'[][]': 7, '[[][]]': 5, '[][][]': 4, '[[][][]]': 2, '[[][][][]]': 1, '[][[][][]]': 1, '[[][]][]': 1, '[][[][]]': 1	22	2.58392594	5.995690614
0	3	1	6	21	['[][]' '[][]' '[][]' '[[][][]]' '[[][][]]' '[[][]]' '[[][]]' '[][][][]' '[]' '[][][]' '[][]' '[][]' '[]' '[[][][]]' '[[][][]]' '[]' '[][]' '[][]' '[][][]' '[]' '[[][][]]' '[]']	'[][]': 7, '[[][][]]': 5, '[]': 5, '[[][]]': 2, '[][][]': 2, '[][][][]': 1	22	2.328942282	5.024368511
2	1	0	8	25	['[]' '[[][][]]' '[]' '[][][]' '[][][]' '[[][]][]' '[][]' '[]' '[][][][]' '[][][]' '[][][]' '[][]' '[[][][]]' '[][]' '[]' '[[][]][]' '[][][]' '[][[][]]' '[[][]][]' '[][]' '[][][]' '[[][]]']	'[][][]': 6, '[]': 4, '[][]': 4, '[[][]][]': 3, '[[][][]]': 2, '[][][][]': 1, '[][[][]]': 1, '[[][]]': 1	22	2.720128777	6.589316286
1	2	1	9	32	['[][]' '[][]' '[][][]' '[]' '[]' '[][]' '[][]' '[][]' '[][]' '[[][][]]' '[][][]' '[]' '[][][]' '[][]' '[[][]]' '[][][][]' '[[][][]]' '[][]' '[][][]' '[][][]' '[][][]' '[[][][]][]']	'[][]': 8, '[][][]': 6, '[]': 3, '[[][][]]': 2, '[[][]]': 1, '[][][][]': 1, '[[][][]][]': 1	22	2.356492414	5.121237313
2	2	1	7	31	['[][]' '[][]' '[][][]' '[][]' '[[][]]' '[]' '[[][]][]' '[[][]]' '[][]' '[][]' '[][]' '[][][]' '[][]' '[]' '[[][]][]' '[][]' '[[][]]' '[[][][]]' '[[][]]' '[]' '[[][]]' '[][]']	'[][]': 9, '[[][]]': 5, '[]': 3, '[][][]': 2, '[[][]][]': 2, '[[][][]]': 1	22	2.236983755	4.714104551
1	3	1	9	30	['[][][]' '[]' '[]' '[[][]]' '[][][]' '[]' '[]' '[][][]' '[]' '[][][]' '[][][]' '[[][]]' '[][]' '[[][][]][][]' '[]' '[][][]' '[][]' '[][]' '[][]' '[][]' '[[][][]]']	'[][][]': 6, '[]': 6, '[][]': 5, '[[][]]': 2, '[[][][]][][]': 1, '[[][][]]': 1	21	2.267117876	4.813605385
1	1	0	8	24	['[][]' '[]' '[][][][]' '[][][]' '[][]' '[][][]' '[][]' '[]' '[][]' '[][]' '[]' '[]' '[][[][]][]' '[]' '[][]' '[][][[][]]' '[[][]]' '[[][]]' '[][][]' '[][][]' '[]']	'[][]': 6, '[]': 6, '[][][]': 4, '[[][]]': 2, '[][][][]': 1, '[][[][]][]': 1, '[][][[][]]': 1	21	2.439005518	5.422678046
3	2	0	9	27	['[][][]' '[][][]' '[][]' '[][]' '[][]' '[]' '[][]' '[][]' '[[][]][]' '[[][]][]' '[]' '[][]' '[[][]]' '[[][][]]' '[][[][]]' '[[][]]' '[[][][]]' '[[][][]]' '[][]' '[][]' '[][]']	'[][]': 9, '[[][][]]': 3, '[][][]': 2, '[]': 2, '[[][]][]': 2, '[[][]]': 2, '[][[][]]': 1	21	2.426402541	5.375513371
2	3	0	9	28	['[][][]' '[][][]' '[[][]][]' '[][]' '[[][]]' '[][][]' '[][]' '[[][]]' '[][]' '[[][]]' '[]' '[]' '[][]' '[[][]]' '[]' '[][][][]' '[]' '[][]' '[[][]][]' '[[][]]' '[][]']	'[][]': 6, '[[][]]': 5, '[]': 4, '[][][]': 3, '[[][]][]': 2, '[][][][]': 1	21	2.398302995	5.271826881
2	2	1	8	26	['[[][]]' '[]' '[[][]][]' '[][]' '[][]' '[]' '[][]' '[][]' '[][]' '[][]' '[[][]]' '[][[][]]' '[]' '[][]' '[][][]' '[][]' '[]' '[][]' '[[][][]]' '[][][]' '[[][]][]']	'[][]': 9, '[]': 4, '[[][]]': 2, '[[][]][]': 2, '[][][]': 2, '[][[][]]': 1, '[[][][]]': 1	21	2.36711147	5.159071603
0	1	0	6	22	['[][]' '[[][]]' '[][]' '[[[][]][]]' '[][]' '[[][]]' '[][]' '[[][][]]' '[][]' '[][][][]' '[][][]' '[]' '[][]' '[][]' '[][][][]' '[][]' '[][]' '[][][]' '[[][]]' '[][][]' '[[][][]]']	'[][]': 9, '[[][]]': 3, '[][][]': 3, '[[][][]]': 2, '[][][][]': 2, '[[[][]][]]': 1, '[]': 1	21	2.390455517	5.243228854
2	2	0	10	30	['[]' '[][][]' '[][][]' '[[][][]]' '[][]' '[][][]' '[][][]' '[[][]][]' '[[][]][]' '[][[][]]' '[][]' '[][]' '[]' '[]' '[][]' '[][][]' '[]' '[][][]' '[]' '[][][]' '[[][][]]']	'[][][]': 7, '[]': 5, '[][]': 4, '[[][][]]': 2, '[[][]][]': 2, '[][[][]]': 1	21	2.332263855	5.035949635
1	3	0	8	25	['[][]' '[][]' '[[][][][]]' '[][]' '[][][][]' '[[][]]' '[][][]' '[[][]][]' '[][][]' '[][][]' '[][]' '[[][][][]]' '[]' '[][][]' '[][][]' '[][]' '[][][]' '[][]' '[][]' '[][]' '[[][][]][]']	'[][]': 8, '[][][]': 6, '[[][][][]]': 2, '[][][][]': 1, '[[][]]': 1, '[[][]][]': 1, '[]': 1, '[[][][]][]': 1	21	2.41566147	5.335640519
0	1	0	7	30	['[]' '[][]' '[][][]' '[][]' '[[][]]' '[][][]' '[][]' '[][]' '[[][]][]' '[[][][]]' '[][]' '[][][]' '[[][][[][]]]' '[]' '[[][]]' '[][]' '[][]' '[][][]' '[]' '[][][]' '[[][]][]']	'[][]': 7, '[][][]': 5, '[]': 3, '[[][]]': 2, '[[][]][]': 2, '[[][][]]': 1, '[[][][[][]]]': 1	21	2.486793021	5.605305564
0	3	1	8	26	['[][][]' '[][][]' '[][]' '[][]' '[][]' '[][][]' '[]' '[][]' '[[][]][]' '[][[][]]' '[[[][]][]]' '[][][]' '[][][]' '[][[][]]' '[][[][]]' '[][][]' '[][]' '[[][][]]' '[][][]' '[][]' '[][[][]]']	'[][][]': 7, '[][]': 6, '[][[][]]': 4, '[]': 1, '[[][]][]': 1, '[[[][]][]]': 1, '[[][][]]': 1	21	2.337019353	5.052576826
2	2	0	6	22	['[][][]' '[][[][]]' '[[][][]]' '[[][]]' '[]' '[][]' '[]' '[[][]]' '[]' '[]' '[[][]]' '[[][]][]' '[[][]]' '[][]' '[[][]][]' '[]' '[[][][]][]' '[][]' '[][[][]]' '[][][]' '[][]']	'[]': 5, '[[][]]': 4, '[][]': 4, '[][][]': 2, '[][[][]]': 2, '[[][]][]': 2, '[[][][]]': 1, '[[][][]][]': 1	21	2.791858353	6.925212556
1	2	0	6	19	['[]' '[][]' '[][][]' '[][]' '[][]' '[][][]' '[[][][]][]' '[][]' '[][][]' '[[][][]]' '[[][][][]]' '[]' '[][]' '[][]' '[[][]]' '[][[][][]]' '[[][]]' '[]' '[[][]]' '[[][]]' '[][]']	'[][]': 7, '[[][]]': 4, '[]': 3, '[][][]': 3, '[[][][]][]': 1, '[[][][]]': 1, '[[][][][]]': 1, '[][[][][]]': 1	21	2.622733639	6.159160139
1	2	1	5	25	['[[][][]]' '[[][]]' '[[][][]]' '[[][]]' '[][][]' '[][][]' '[[][]][]' '[][]' '[]' '[]' '[][][]' '[[][]]' '[][][]' '[]' '[][][][]' '[][]' '[]' '[[][]]' '[][]' '[[][][]]' '[][][]']	'[][][]': 5, '[[][]]': 4, '[]': 4, '[[][][]]': 3, '[][]': 3, '[[][]][]': 1, '[][][][]': 1	21	2.62472621	6.167672707
3	2	0	8	26	['[[][][][]]' '[]' '[][][][]' '[]' '[[][]]' '[[[][]][]]' '[][][]' '[[][][]]' '[][]' '[[][]]' '[][[][]]' '[[][]][]' '[][]' '[][][]' '[[][]][]' '[][][]' '[][][][]' '[[][]][]' '[[][]]' '[][]' '[[][]]']	'[[][]]': 4, '[][][]': 3, '[][]': 3, '[[][]][]': 3, '[]': 2, '[][][][]': 2, '[[][][][]]': 1, '[[[][]][]]': 1, '[[][][]]': 1, '[][[][]]': 1	21	3.141619208	8.825140263
2	3	1	7	31	['[][]' '[][]' '[][][]' '[[][]]' '[[][][]]' '[][][]' '[]' '[[][]]' '[][]' '[][]' '[[][]]' '[[][]]' '[[][][]]' '[][][]' '[][][]' '[][][][]' '[][]' '[[][]]' '[[][]]' '[[][]]']	'[[][]]': 7, '[][]': 5, '[][][]': 4, '[[][][]]': 2, '[]': 1, '[][][][]': 1	20	2.258871848	4.786170689
0	2	1	6	30	['[][]' '[[][]]' '[[][]]' '[[][][]]' '[][]' '[[][][][]]' '[]' '[[][][]]' '[][][]' '[[][]]' '[[[][]][]]' '[][]' '[][]' '[[][][]]' '[][]' '[][]' '[][][]' '[]' '[][]' '[[][]]']	'[][]': 7, '[[][]]': 4, '[[][][]]': 3, '[]': 2, '[][][]': 2, '[[][][][]]': 1, '[[[][]][]]': 1	20	2.501609497	5.663168661
2	2	0	7	22	['[][][]' '[][][]' '[]' '[[][]]' '[]' '[][]' '[][[][]]' '[][][]' '[][][]' '[][][]' '[][]' '[][][]' '[][][]' '[[][]]' '[][][]' '[]' '[][][][]' '[[][]]' '[][]' '[][]']	'[][][]': 8, '[][]': 4, '[]': 3, '[[][]]': 3, '[][[][]]': 1, '[][][][]': 1	20	2.246439345	4.745102806
0	2	1	8	30	['[]' '[]' '[[][]]' '[]' '[[][]]' '[][]' '[][]' '[][[][]]' '[][]' '[]' '[[[][]][]]' '[]' '[][]' '[]' '[][][]' '[][]' '[[][]]' '[]' '[][][][]' '[][]']	'[]': 7, '[][]': 6, '[[][]]': 3, '[][[][]]': 1, '[[[][]][]]': 1, '[][][]': 1, '[][][][]': 1	20	2.326120747	5.014551759
0	1	0	5	24	['[][][]' '[][][]' '[][]' '[][]' '[[][][][]]' '[[][]]' '[][]' '[][]' '[]' '[][]' '[][][]' '[[][]]' '[][]' '[][]' '[][[][]]' '[][][][]' '[][][]' '[]' '[]' '[]']	'[][]': 7, '[][][]': 4, '[]': 4, '[[][]]': 2, '[[][][][]]': 1, '[][[][]]': 1, '[][][][]': 1	20	2.439353872	5.42398757
1	4	1	7	30	['[]' '[][][]' '[][]' '[][][]' '[]' '[][[][]]' '[]' '[][]' '[]' '[[][]]' '[[][]]' '[[][][]]' '[][]' '[][]' '[][]' '[][]' '[[][]]' '[][]' '[]' '[][][]']	'[][]': 7, '[]': 5, '[][][]': 3, '[[][]]': 3, '[][[][]]': 1, '[[][][]]': 1	20	2.283383098	4.868181977
1	1	0	6	29	['[][][]' '[][]' '[[][][]]' '[[][]]' '[[][]][]' '[][][]' '[][]' '[][][]' '[][][][]' '[][]' '[]' '[][][]' '[][]' '[[][][][]]' '[][][]' '[[][][]]' '[][[][]]' '[][][][]' '[][[][]]' '[][]']	'[][][]': 5, '[][]': 5, '[[][][]]': 2, '[][][][]': 2, '[][[][]]': 2, '[[][]]': 1, '[[][]][]': 1, '[]': 1, '[[][][][]]': 1	20	2.860964047	7.265006293
1	2	1	6	29	['[][]' '[[][][]]' '[][]' '[[][]][]' '[][][]' '[][]' '[][]' '[[][[][]]][]' '[][]' '[][][]' '[][]' '[[[][]][]]' '[][][]' '[[][][]][]' '[][][][]' '[]' '[][][]' '[][[][]]' '[][]' '[][][]']	'[][]': 7, '[][][]': 5, '[[][][]]': 1, '[[][]][]': 1, '[[][[][]]][]': 1, '[[[][]][]]': 1, '[[][][]][]': 1, '[][][][]': 1, '[]': 1, '[][[][]]': 1	20	2.758871848	6.7686675
2	3	0	7	31	['[][[][]]' '[][[][]]' '[][]' '[[][]]' '[[][]]' '[][][][]' '[][]' '[][][]' '[][][]' '[][]' '[][]' '[][][]' '[[][][]]' '[][][]' '[[][]][]' '[][][]' '[[][]]' '[][]' '[][]' '[[][]]']	'[][]': 6, '[][][]': 5, '[[][]]': 4, '[][[][]]': 2, '[][][][]': 1, '[[][][]]': 1, '[[][]][]': 1	20	2.465957321	5.524934347
1	2	1	5	20	['[][]' '[][]' '[][][]' '[[][]]' '[][]' '[][][]' '[][][]' '[][]' '[]' '[[][]]' '[][]' '[][]' '[[][][]]' '[[][]][]' '[[][]][]' '[[][]]' '[][]' '[][]' '[][[][]]' '[][]']	'[][]': 9, '[][][]': 3, '[[][]]': 3, '[[][]][]': 2, '[]': 1, '[[][][]]': 1, '[][[][]]': 1	20	2.319973094	4.993229072
0	3	1	6	31	['[][][]' '[][[][]]' '[][][]' '[][]' '[][][]' '[[][]]' '[][][]' '[][]' '[]' '[][]' '[][][]' '[][]' '[][][]' '[[][]]' '[][]' '[][][]' '[[][]]' '[][[][]]' '[[][]]']	'[][][]': 7, '[][]': 5, '[[][]]': 4, '[][[][]]': 2, '[]': 1	19	2.076289359	4.217211448
0	3	1	5	28	['[[][]]' '[[][]]' '[]' '[][][][][][]' '[][]' '[][]' '[[][]]' '[][][]' '[][]' '[]' '[][]' '[]' '[][][][]' '[][]' '[[][]]' '[][]' '[][][]' '[[][]]' '[]']	'[][]': 6, '[[][]]': 5, '[]': 4, '[][][]': 2, '[][][][][][]': 1, '[][][][]': 1	19	2.294274067	4.905071163
3	2	0	7	27	['[][][]' '[[][][]]' '[][][][]' '[][]' '[[][]]' '[[][]][]' '[][][]' '[[][]][]' '[[][][]]' '[][][]' '[][][]' '[[][]]' '[[][][]]' '[]' '[][][]' '[[][]]' '[[][]][]' '[][[][]]' '[]']	'[][][]': 5, '[[][][]]': 3, '[[][]]': 3, '[[][]][]': 3, '[]': 2, '[][][][]': 1, '[][]': 1, '[][[][]]': 1	19	2.780858936	6.872614013
1	2	1	5	22	['[[][]]' '[][]' '[[][]]' '[][][]' '[][]' '[][]' '[[][]]' '[][][]' '[][][]' '[][][]' '[][]' '[]' '[][]' '[[][]]' '[[][]]' '[[][]]' '[][]' '[[][]]' '[][]']	'[[][]]': 7, '[][]': 7, '[][][]': 4, '[]': 1	19	1.758297571	3.382986854
1	2	1	6	21	['[]' '[][]' '[][][[][]]' '[][][]' '[[][]]' '[][]' '[[][]][]' '[][][]' '[]' '[][][]' '[[][]]' '[][]' '[[][]]' '[][][]' '[]' '[][]' '[][[][][]]' '[][]' '[][]']	'[][]': 6, '[][][]': 4, '[]': 3, '[[][]]': 3, '[][][[][]]': 1, '[[][]][]': 1, '[][[][][]]': 1	19	2.51005646	5.696423709
0	4	0	6	25	['[][][]' '[[][]]' '[][]' '[][]' '[][]' '[[][][]][]' '[]' '[[][]]' '[]' '[][][]' '[][][]' '[][][]' '[][]' '[][][]' '[[][]][]' '[][]' '[][]' '[[][]]' '[][]']	'[][]': 7, '[][][]': 5, '[[][]]': 3, '[]': 2, '[[][][]][]': 1, '[[][]][]': 1	19	2.247084754	4.747226067
1	2	0	8	23	['[][]' '[][]' '[][]' '[[][][]]' '[][]' '[[][]]' '[[][]]' '[][][]' '[[][]]' '[][]' '[][]' '[[][]][]' '[][]' '[][][]' '[][]' '[]' '[]' '[][]' '[][]']	'[][]': 10, '[[][]]': 3, '[][][]': 2, '[]': 2, '[[][][]]': 1, '[[][]][]': 1	19	2.038760753	4.108924304
0	3	1	7	23	['[][][][]' '[][][]' '[][]' '[][[][[][]]]' '[][][][]' '[][]' '[[][][]]' '[[][][]]' '[][]' '[][][]' '[]' '[][]' '[][][]' '[][]' '[[][]][]' '[][]' '[][][]' '[[][][]]' '[][]']	'[][]': 7, '[][][]': 4, '[[][][]]': 3, '[][][][]': 2, '[][[][[][]]]': 1, '[]': 1, '[[][]][]': 1	19	2.437065832	5.41539222
0	4	1	6	27	['[]' '[][]' '[[][]]' '[][]' '[[][]]' '[]' '[]' '[]' '[][][]' '[][]' '[][][]' '[][][]' '[][]' '[][]' '[][]' '[][[][]]' '[]' '[][][]' '[][][]']	'[][]': 6, '[]': 5, '[][][]': 5, '[[][]]': 2, '[][[][]]': 1	19	2.10429299	4.299869841
1	1	0	9	27	['[][]' '[][][]' '[][]' '[[][][]]' '[[][]][]' '[[][]]' '[][][]' '[[][][]]' '[][]' '[][][]' '[][]' '[[][][]]' '[][]' '[[][]]' '[][]' '[][][]' '[][]' '[[][][]]' '[][][]']	'[][]': 7, '[][][]': 5, '[[][][]]': 4, '[[][]]': 2, '[[][]][]': 1	19	2.076289359	4.217211448
0	3	0	8	26	['[[][][]][]' '[][][]' '[][]' '[][]' '[]' '[[][][]]' '[][]' '[][][]' '[][]' '[][]' '[][][]' '[][]' '[]' '[[][]]' '[]' '[][[][]]' '[][][]' '[]' '[][]']	'[][]': 7, '[][][]': 4, '[]': 4, '[[][][]][]': 1, '[[][][]]': 1, '[[][]]': 1, '[][[][]]': 1	19	2.371533595	5.174909364
3	2	0	9	28	['[][[][]]' '[]' '[][][]' '[[][][]]' '[][]' '[][][]' '[[][]][]' '[][][]' '[[][]]' '[]' '[][][]' '[][]' '[][]' '[[][]]' '[][]' '[][]' '[][]' '[][[][]]' '[[][][][][]]']	'[][]': 6, '[][][]': 4, '[][[][]]': 2, '[]': 2, '[[][]]': 2, '[[][][]]': 1, '[[][]][]': 1, '[[][][][][]]': 1	19	2.694781461	6.474556892
1	3	0	6	22	['[[][][]]' '[[][]][]' '[[][]]' '[][][]' '[][][]' '[[][][]]' '[][[][]]' '[][]' '[][]' '[][]' '[[][]]' '[]' '[]' '[][]' '[][]' '[[][]]' '[][]' '[][][]' '[[][][]][]']	'[][]': 6, '[[][]]': 3, '[][][]': 3, '[[][][]]': 2, '[]': 2, '[[][]][]': 1, '[][[][]]': 1, '[[][][]][]': 1	19	2.720582776	6.59139019
0	1	0	5	25	['[][]' '[[][]]' '[]' '[[][][]]' '[][]' '[][]' '[][][]' '[[][]]' '[]' '[][][]' '[][][]' '[][]' '[]' '[][]' '[][]' '[][][][]' '[][][]' '[][]' '[[][]]']	'[][]': 7, '[][][]': 4, '[[][]]': 3, '[]': 3, '[[][][]]': 1, '[][][][]': 1	19	2.292071752	4.897589145
0	2	0	6	31	['[][][]' '[][]' '[][]' '[][[][]]' '[]' '[][]' '[][]' '[[][][]][]' '[][]' '[]' '[][[][]]' '[][]' '[]' '[[][]][]' '[[][]]' '[]' '[[][][]]' '[][][]' '[[][][]]']	'[][]': 6, '[]': 4, '[][][]': 2, '[][[][]]': 2, '[[][][]]': 2, '[[][][]][]': 1, '[[][]][]': 1, '[[][]]': 1	19	2.694781461	6.474556892
0	1	0	5	23	['[][][]' '[][[][]]' '[]' '[]' '[[][]]' '[][][]' '[[][]][]' '[][]' '[][]' '[][]' '[][[][]]' '[[][][]]' '[[][]][]' '[][]' '[][]' '[]' '[][]' '[]' '[[][]]']	'[][]': 6, '[]': 4, '[][][]': 2, '[][[][]]': 2, '[[][]]': 2, '[[][]][]': 2, '[[][][]]': 1	19	2.589518303	6.018976995
0	1	0	6	29	['[][]' '[[][][]]' '[][][]' '[[][][]]' '[][]' '[]' '[][]' '[[][][]]' '[]' '[][]' '[][][][]' '[][]' '[][][]' '[[][]]' '[][]' '[[][][]]' '[]' '[]' '[]']	'[][]': 6, '[]': 5, '[[][][]]': 4, '[][][]': 2, '[][][][]': 1, '[[][]]': 1	19	2.294274067	4.905071163
0	2	0	8	32	['[][]' '[][][][][]' '[]' '[[][]][]' '[]' '[][][]' '[]' '[[][]][]' '[][][]' '[]' '[[][]]' '[][][]' '[[][]][]' '[][][][]' '[][]' '[]' '[][][]' '[][][]' '[][]']	'[]': 5, '[][][]': 5, '[][]': 3, '[[][]][]': 3, '[][][][][]': 1, '[[][]]': 1, '[][][][]': 1	19	2.525345621	5.757113365
0	3	0	6	21	['[][][]' '[][][][]' '[[][]][]' '[][][]' '[][]' '[]' '[][]' '[[][]]' '[][]' '[][[][]]' '[][]' '[][]' '[[][]]' '[]' '[[][][]]' '[][][]' '[][]' '[[][][]]' '[][][]']	'[][]': 6, '[][][]': 4, '[]': 2, '[[][]]': 2, '[[][][]]': 2, '[][][][]': 1, '[[][]][]': 1, '[][[][]]': 1	19	2.694781461	6.474556892
0	2	1	7	32	['[[][][]]' '[][]' '[[][]]' '[[][]][]' '[][][]' '[][]' '[[][]]' '[[][]]' '[][]' '[][]' '[[][]][]' '[][][]' '[[][]]' '[[][]]' '[[][][]]' '[][]' '[][]' '[[][][]]' '[[][]]']	'[][]': 6, '[[][]]': 6, '[[][][]]': 3, '[[][]][]': 2, '[][][]': 2	19	2.154536066	4.452254509
3	2	0	10	31	['[][]' '[][][]' '[[][][]][]' '[][][]' '[[][]]' '[][][]' '[][[][]]' '[][]' '[]' '[[][]][]' '[][][]' '[][]' '[[][]]' '[][[][]][]' '[[][]]' '[[][]]' '[]' '[][]' '[][]']	'[][]': 5, '[][][]': 4, '[[][]]': 4, '[]': 2, '[[][][]][]': 1, '[][[][]]': 1, '[[][]][]': 1, '[][[][]][]': 1	19	2.689525383	6.451011475
3	1	0	8	29	['[]' '[][]' '[][]' '[[][]]' '[[][]]' '[[][]]' '[][[][][]]' '[][]' '[][]' '[][][]' '[][]' '[][]' '[[][][]]' '[[][][]]' '[][][]' '[][]' '[][]' '[[][]][]']	'[][]': 8, '[[][]]': 3, '[][][]': 2, '[[][][]]': 2, '[]': 1, '[][[][][]]': 1, '[[][]][]': 1	18	2.350209029	5.098981237
2	2	1	8	25	['[][]' '[][]' '[][]' '[][][]' '[][[][]]' '[][][][]' '[][]' '[]' '[][]' '[]' '[][]' '[][][]' '[][][]' '[[][][]]' '[][[][]]' '[][[][]]' '[][][]' '[[][]]']	'[][]': 6, '[][][]': 4, '[][[][]]': 3, '[]': 2, '[][][][]': 1, '[[][][]]': 1, '[[][]]': 1	18	2.488554862	5.612155029
2	3	1	9	32	['[[][][]]' '[[][][]]' '[[][]]' '[[][][]]' '[[][]]' '[][][]' '[][]' '[][]' '[[][]]' '[][][]' '[[][][]]' '[][][]' '[][]' '[[][]]' '[]' '[][]' '[][][]' '[[][][]]']	'[[][][]]': 5, '[[][]]': 4, '[][][]': 4, '[][]': 4, '[]': 1	18	2.191611642	4.568155123
2	2	0	10	29	['[[][]][]' '[]' '[][][]' '[]' '[][][[][]]' '[][]' '[][][]' '[]' '[]' '[][[][]]' '[][]' '[][]' '[[][[][]]]' '[][][]' '[[][]]' '[]' '[[][]]' '[][]']	'[]': 5, '[][]': 4, '[][][]': 3, '[[][]]': 2, '[[][]][]': 1, '[][][[][]]': 1, '[][[][]]': 1, '[[][[][]]]': 1	18	2.705229003	6.52161377
0	3	1	7	32	['[]' '[][][]' '[][]' '[[][]][]' '[[][]]' '[]' '[][][]' '[][]' '[][][]' '[][][]' '[]' '[][][]' '[][]' '[[][][]]' '[][]' '[[][][][]]' '[][]' '[]']	'[][][]': 5, '[][]': 5, '[]': 4, '[[][]][]': 1, '[[][]]': 1, '[[][][]]': 1, '[[][][][]]': 1	18	2.435520504	5.409594687
3	1	0	8	28	['[][][]' '[][]' '[]' '[[][]][]' '[[][]]' '[][]' '[][][][]' '[][]' '[]' '[[][]]' '[]' '[][]' '[][]' '[][]' '[[][]]' '[[][]]' '[][]' '[][]']	'[][]': 8, '[[][]]': 4, '[]': 3, '[][][]': 1, '[[][]][]': 1, '[][][][]': 1	18	2.127986807	4.371070984
3	2	0	8	25	['[]' '[][]' '[[][]]' '[[][]][]' '[]' '[][]' '[][]' '[[][][][]]' '[[][][]]' '[][]' '[[][]]' '[][]' '[][]' '[]' '[][]' '[][]' '[]' '[]']	'[][]': 8, '[]': 5, '[[][]]': 2, '[[][]][]': 1, '[[][][][]]': 1, '[[][][]]': 1	18	2.080500531	4.22953931
0	3	0	8	30	['[][]' '[][]' '[][]' '[][][]' '[][]' '[][]' '[[][]]' '[][]' '[][]' '[][]' '[][][][]' '[][][]' '[[][]]' '[][]' '[]' '[[][][]]' '[][][]' '[][][]']	'[][]': 9, '[][][]': 4, '[[][]]': 2, '[][][][]': 1, '[]': 1, '[[][][]]': 1	18	2.029406945	4.082370001
0	2	1	5	27	['[][[][][]]' '[][][]' '[]' '[][]' '[[][]][]' '[]' '[[][]]' '[][][]' '[][]' '[][[][]]' '[][[][]]' '[][]' '[[][]][]' '[][][][]' '[][]' '[]' '[[][]]' '[[][][]]']	'[][]': 4, '[]': 3, '[][][]': 2, '[[][]][]': 2, '[[][]]': 2, '[][[][]]': 2, '[][[][][]]': 1, '[][][][]': 1, '[[][][]]': 1	18	3.016875696	8.094128179
1	2	0	5	27	['[[][[][]]]' '[[][][]]' '[][]' '[][][]' '[]' '[]' '[[][]]' '[[][][]]' '[]' '[][]' '[[][][]]' '[][][]' '[]' '[][]' '[[][][]]' '[][]' '[][[][]]' '[[][]]']	'[[][][]]': 4, '[][]': 4, '[]': 4, '[][][]': 2, '[[][]]': 2, '[[][[][]]]': 1, '[][[][]]': 1	18	2.614369446	6.123555001
0	1	0	8	26	['[[][]]' '[][][]' '[][][]' '[][][]' '[[][][]]' '[][][][]' '[][][]' '[][]' '[][]' '[][]' '[][]' '[[][]]' '[]' '[[][]][]' '[][][]' '[][[][]][]' '[[][]]' '[][][]']	'[][][]': 6, '[][]': 4, '[[][]]': 3, '[[][][]]': 1, '[][][][]': 1, '[]': 1, '[[][]][]': 1, '[][[][]][]': 1	18	2.599665973	6.061462695
1	4	1	8	28	['[[][][][]]' '[]' '[][][]' '[]' '[[][]]' '[][][]' '[]' '[[][]]' '[][]' '[][]' '[][]' '[]' '[[][]][][]' '[][][]' '[][][]' '[][[][]]' '[][]' '[][][]']	'[][][]': 5, '[]': 4, '[][]': 4, '[[][]]': 2, '[[][][][]]': 1, '[[][]][][]': 1, '[][[][]]': 1	18	2.524944975	5.755514798
0	4	0	6	27	['[[][]]' '[[][]]' '[][]' '[][][]' '[][]' '[[][]]' '[][]' '[][][]' '[][][]' '[][]' '[[][]]' '[][[][]]' '[[][]]' '[[][]]' '[[][]]' '[[][]]' '[][]' '[[][]]']	'[[][]]': 9, '[][]': 5, '[][][]': 3, '[][[][]]': 1	18	1.675822058	3.195013568
1	2	1	5	27	['[][][]' '[][][][]' '[[][][]]' '[[][]]' '[[][[][]]]' '[][]' '[[][]][]' '[][]' '[[][]]' '[][]' '[]' '[]' '[][][]' '[][]' '[][]' '[][][]' '[]' '[][]']	'[][]': 6, '[][][]': 3, '[]': 3, '[[][]]': 2, '[][][][]': 1, '[[][][]]': 1, '[[][[][]]]': 1, '[[][]][]': 1	18	2.66883889	6.35917182
0	2	1	7	24	['[[][]][]' '[][]' '[][]' '[][]' '[[][]][]' '[][]' '[[][]][]' '[][][]' '[[][]]' '[][]' '[[][]][]' '[][][]' '[][[][]]' '[][]' '[]' '[][]' '[][]' '[][[][]]']	'[][]': 8, '[[][]][]': 4, '[][][]': 2, '[][[][]]': 2, '[[][]]': 1, '[]': 1	18	2.169925001	4.5
1	2	1	5	24	['[[][]]' '[][][]' '[][]' '[]' '[][]' '[][]' '[[][]]' '[][][]' '[]' '[][]' '[][]' '[[][][]]' '[[][]]' '[][][][]' '[][]' '[[][][]]' '[][]' '[]']	'[][]': 7, '[[][]]': 3, '[]': 3, '[][][]': 2, '[[][][]]': 2, '[][][][]': 1	18	2.327632809	5.019810174
3	3	0	8	30	['[][]' '[[][]]' '[][][]' '[[][]]' '[]' '[[][][]]' '[][[][]]' '[[][]]' '[][]' '[][]' '[][]' '[[][][]]' '[][[][]]' '[[][][]]' '[[][]]' '[][]' '[][]' '[][][][]']	'[][]': 6, '[[][]]': 4, '[[][][]]': 3, '[][[][]]': 2, '[][][]': 1, '[]': 1, '[][][][]': 1	18	2.488554862	5.612155029
2	3	0	7	23	['[][]' '[][]' '[][]' '[][]' '[[][]]' '[][]' '[][]' '[][]' '[][]' '[]' '[]' '[][][]' '[][][]' '[][]' '[[][][]]' '[][]' '[[][][]]' '[[][]]']	'[][]': 10, '[[][]]': 2, '[]': 2, '[][][]': 2, '[[][][]]': 2	18	1.879964949	3.680661177
0	2	0	7	32	['[][]' '[]' '[][][][]' '[][][]' '[][]' '[][][]' '[[][]]' '[][][]' '[][]' '[[][]][]' '[[][]]' '[[][]]' '[][][]' '[[][][][]]' '[][]' '[[][]]' '[]' '[][]']	'[][]': 5, '[][][]': 4, '[[][]]': 4, '[]': 2, '[][][][]': 1, '[[][]][]': 1, '[[][][][]]': 1	18	2.524944975	5.755514798
0	2	0	7	22	['[]' '[][]' '[][]' '[[][]]' '[][]' '[][]' '[][][][]' '[][]' '[[][][]]' '[[][][]]' '[[][][]]' '[]' '[][][][]' '[][]' '[[][]][][]' '[[][]][]' '[][]' '[[][]]']	'[][]': 7, '[[][][]]': 3, '[]': 2, '[[][]]': 2, '[][][][]': 2, '[[][]][][]': 1, '[[][]][]': 1	18	2.480682115	5.581613062
0	3	1	5	27	['[][][]' '[[][]]' '[][[][]]' '[[][][]]' '[[][]]' '[][]' '[][][]' '[][]' '[[][]]' '[][]' '[][][]' '[][]' '[][][]' '[][[][]]' '[[][][][]]' '[[][]]' '[][]' '[][]']	'[][]': 6, '[][][]': 4, '[[][]]': 4, '[][[][]]': 2, '[[][][]]': 1, '[[][][][]]': 1	18	2.308270835	4.952890873
2	2	1	7	32	['[][]' '[][][]' '[][][]' '[][]' '[[][]][]' '[]' '[][]' '[[[][]][]]' '[][][][]' '[[][]]' '[][]' '[]' '[][]' '[[][]]' '[][]' '[][]' '[][][[][]]' '[][]']	'[][]': 8, '[][][]': 2, '[]': 2, '[[][]]': 2, '[[][]][]': 1, '[[[][]][]]': 1, '[][][][]': 1, '[][][[][]]': 1	18	2.503258335	5.669644725
3	1	0	9	31	['[[][]]' '[]' '[][][]' '[][][]' '[[][][]][]' '[][]' '[]' '[[][]]' '[][[][][]]' '[]' '[][][]' '[][]' '[][]' '[[][]]' '[]' '[][][]' '[]' '[]']	'[]': 6, '[][][]': 4, '[[][]]': 3, '[][]': 3, '[[][][]][]': 1, '[][[][][]]': 1	18	2.335505557	5.047278018
1	3	1	9	29	['[][]' '[][][]' '[][[][]]' '[][]' '[]' '[[][][]]' '[][]' '[][]' '[[][]]' '[][]' '[]' '[][]' '[][]' '[][]' '[]' '[[][]]' '[][]' '[][]']	'[][]': 10, '[]': 3, '[[][]]': 2, '[][][]': 1, '[][[][]]': 1, '[[][][]]': 1	18	1.949137865	3.861437084
0	2	0	9	29	['[]' '[][]' '[[][][]][]' '[][][]' '[[][][]]' '[][][]' '[][]' '[[][]]' '[[][][]]' '[[][]]' '[][][]' '[]' '[][]' '[][]' '[]' '[][]' '[[][][]]' '[[][][]]']	'[][]': 5, '[[][][]]': 4, '[]': 3, '[][][]': 3, '[[][]]': 2, '[[][][]][]': 1	18	2.441068586	5.430438077
2	2	0	10	28	['[[][]]' '[[][][]]' '[[][][]]' '[[][]]' '[][[][]]' '[][]' '[[][][]]' '[[][][]]' '[][][]' '[[][]]' '[[][]]' '[][]' '[[][][][]][]' '[][]' '[[][]]' '[][]' '[]']	'[[][]]': 5, '[[][][]]': 4, '[][]': 4, '[][[][]]': 1, '[][][]': 1, '[[][][][]][]': 1, '[]': 1	17	2.463366343	5.51502086
0	1	0	5	28	['[][]' '[[][]]' '[][][]' '[]' '[][][][]' '[]' '[[][][][]]' '[][]' '[]' '[][]' '[][][]' '[[][][]]' '[][]' '[]' '[[][]][]' '[[][]]' '[][]']	'[][]': 5, '[]': 4, '[[][]]': 2, '[][][]': 2, '[][][][]': 1, '[[][][][]]': 1, '[[][][]]': 1, '[[][]][]': 1	17	2.69866046	6.491988573
0	1	0	8	30	['[[][][]]' '[][][]' '[][]' '[[][][]][]' '[]' '[][][]' '[][]' '[[][][]][]' '[[][]][][]' '[][]' '[][]' '[]' '[]' '[]' '[][]' '[]' '[]']	'[]': 6, '[][]': 5, '[][][]': 2, '[[][][]][]': 2, '[[][][]]': 1, '[[][]][][]': 1	17	2.25690899	4.779663291
2	3	0	6	26	['[][][]' '[][][]' '[][][]' '[][]' '[][][]' '[][][]' '[][]' '[]' '[][][]' '[[][]]' '[[][][][]]' '[][][]' '[][]' '[][][]' '[[][]][]' '[][]' '[][][]']	'[][][]': 9, '[][]': 4, '[]': 1, '[[][]]': 1, '[[][][][]]': 1, '[[][]][]': 1	17	1.938679017	3.833544739
0	4	1	7	25	['[[][]]' '[][][]' '[]' '[[][]]' '[[][][]][]' '[][]' '[][][]' '[[][]]' '[][][]' '[][]' '[][]' '[][]' '[][]' '[[][]]' '[][][][]' '[][]' '[]']	'[][]': 6, '[[][]]': 4, '[][][]': 3, '[]': 2, '[[][][]][]': 1, '[][][][]': 1	17	2.307188576	4.949176784
0	2	1	8	27	['[[][][]]' '[[][]]' '[][]' '[[][][]]' '[[][]]' '[]' '[[][]]' '[[][][]]' '[]' '[][]' '[][][]' '[][][][]' '[[][][]]' '[][[][]]' '[[][]]' '[[][]]' '[[][]]']	'[[][]]': 6, '[[][][]]': 4, '[][]': 2, '[]': 2, '[][][]': 1, '[][][][]': 1, '[][[][]]': 1	17	2.469240782	5.537522986
1	3	1	5	24	['[][[][]]' '[[][]]' '[]' '[][]' '[[][]]' '[][][]' '[][][]' '[[][]][]' '[][][]' '[][][]' '[[][][][]]' '[[][]]' '[][]' '[][][]' '[][]' '[][]' '[][][]']	'[][][]': 6, '[][]': 4, '[[][]]': 3, '[][[][]]': 1, '[]': 1, '[[][]][]': 1, '[[][][][]]': 1	17	2.424835635	5.369678213
0	3	1	8	31	['[[][][][]]' '[[][][]][][]' '[][]' '[][[][][]]' '[][][]' '[][][]' '[][][]' '[[][]]' '[][]' '[][][]' '[[][]][]' '[[][]]' '[][]' '[][][]' '[][]' '[[][][]]' '[][][]']	'[][][]': 6, '[][]': 4, '[[][]]': 2, '[[][][][]]': 1, '[[][][]][][]': 1, '[][[][][]]': 1, '[[][]][]': 1, '[[][][]]': 1	17	2.586887841	6.008012611
0	1	0	6	21	['[]' '[][]' '[][]' '[][][]' '[][[][]]' '[]' '[[][][]]' '[]' '[[][][]][]' '[][]' '[[][]][]' '[][]' '[][][]' '[]' '[]' '[]' '[][]']	'[]': 6, '[][]': 5, '[][][]': 2, '[][[][]]': 1, '[[][][]]': 1, '[[][][]][]': 1, '[[][]][]': 1	17	2.374556048	5.185762191
2	3	0	7	24	['[[][]]' '[][[][]]' '[][]' '[][]' '[][[][][]][]' '[[][]]' '[][]' '[][[][]]' '[[][]][]' '[]' '[][]' '[][]' '[[][]]' '[][][]' '[][]' '[][[][][]]' '[][]']	'[][]': 7, '[[][]]': 3, '[][[][]]': 2, '[][[][][]][]': 1, '[[][]][]': 1, '[]': 1, '[][][]': 1, '[][[][][]]': 1	17	2.534146844	5.792342229
0	2	0	8	24	['[][]' '[[][]][]' '[]' '[][]' '[][]' '[][[][]]' '[][]' '[][][]' '[]' '[][][]' '[][]' '[[][]]' '[][]' '[][]' '[[][]]' '[]' '[[][]]']	'[][]': 7, '[]': 3, '[[][]]': 3, '[][][]': 2, '[[][]][]': 1, '[][[][]]': 1	17	2.254447579	4.771515566
3	2	1	9	30	['[][]' '[]' '[][]' '[][]' '[[][]][]' '[][[][]]' '[[][]]' '[[][]][]' '[][]' '[[][]]' '[[][]]' '[][]' '[][]' '[][][]' '[]' '[][][]' '[[][]]']	'[][]': 6, '[[][]]': 4, '[]': 2, '[[][]][]': 2, '[][][]': 2, '[][[][]]': 1	17	2.351593723	5.103877572
1	3	0	8	33	['[][]' '[][]' '[][]' '[][][]' '[][]' '[][]' '[[][][]]' '[[][][]]' '[][][]' '[][]' '[[][]]' '[][]' '[][][]' '[[][]]' '[][][]' '[][][]' '[][][]']	'[][]': 7, '[][][]': 6, '[[][][]]': 2, '[[][]]': 2	17	1.783859344	3.443461015
0	2	1	6	21	['[]' '[][][][]' '[][]' '[[][][][]]' '[][][]' '[]' '[][]' '[]' '[][][]' '[]' '[[][][]]' '[][]' '[][][]' '[][[][]]' '[]' '[][]' '[][][]']	'[]': 5, '[][]': 4, '[][][]': 4, '[][][][]': 1, '[[][][][]]': 1, '[[][][]]': 1, '[][[][]]': 1	17	2.463366343	5.51502086
0	2	0	7	21	['[][]' '[[][]]' '[][][]' '[][]' '[][]' '[][][]' '[]' '[][][]' '[]' '[[][]]' '[[][][]]' '[][]' '[][[][][]]' '[[][]][]' '[[][]]' '[[][]][]' '[][]']	'[][]': 5, '[[][]]': 3, '[][][]': 3, '[]': 2, '[[][]][]': 2, '[[][][]]': 1, '[][[][][]]': 1	17	2.609850166	6.104402818
1	2	1	9	30	['[]' '[][][]' '[][[][]]' '[][][][]' '[][][]' '[][][]' '[[][]]' '[][]' '[[][][]]' '[]' '[][]' '[]' '[[][]][]' '[[][]]' '[[][][]]' '[][]' '[[][]]']	'[]': 3, '[][][]': 3, '[[][]]': 3, '[][]': 3, '[[][][]]': 2, '[][[][]]': 1, '[][][][]': 1, '[[][]][]': 1	17	2.851018723	7.215096663
0	2	1	8	31	['[][]' '[][][]' '[[][]]' '[]' '[]' '[][][]' '[][]' '[[][]]' '[][]' '[][]' '[]' '[]' '[]' '[]' '[]' '[][][]' '[][][][]']	'[]': 7, '[][]': 4, '[][][]': 3, '[[][]]': 2, '[][][][]': 1	17	2.063558609	4.180161288
3	2	0	10	33	['[][]' '[][]' '[][][]' '[][]' '[][][]' '[[][][]]' '[[][][]]' '[][][]' '[]' '[][]' '[][]' '[][][]' '[][]' '[][][]' '[][]' '[[][[][]]]' '[[][][]]']	'[][]': 7, '[][][]': 5, '[[][][]]': 3, '[]': 1, '[[][[][]]]': 1	17	1.968873875	3.914624357
1	3	1	9	28	['[][]' '[][][]' '[]' '[[][]]' '[][][][]' '[][]' '[][][][]' '[][][]' '[][]' '[][[][]]' '[]' '[[][]]' '[][][]' '[][[][]]' '[][]' '[][[][]]' '[]']	'[][]': 4, '[][][]': 3, '[]': 3, '[][[][]]': 3, '[[][]]': 2, '[][][][]': 2	17	2.542482694	5.825907089
2	2	1	6	25	['[[][]]' '[]' '[[][][]]' '[][]' '[]' '[]' '[]' '[][]' '[[][]]' '[][]' '[[][]]' '[]' '[[][]]' '[[][]]' '[[][]]' '[][]' '[]']	'[[][]]': 6, '[]': 6, '[][]': 4, '[[][][]]': 1	17	1.792195194	3.463414823
2	3	1	7	25	['[[][]]' '[][]' '[[][][]]' '[[][]]' '[][[][]]' '[]' '[][][]' '[][][]' '[[][]]' '[][][]' '[][]' '[[][]][]' '[]' '[[][]]' '[][]' '[[][][]]' '[][][]']	'[[][]]': 4, '[][][]': 4, '[][]': 3, '[[][][]]': 2, '[]': 2, '[][[][]]': 1, '[[][]][]': 1	17	2.631292988	6.195810365
2	2	0	10	32	['[][][]' '[][]' '[[][][]]' '[[][]]' '[][]' '[[][]][]' '[[][]]' '[[][][]]' '[]' '[][]' '[][][]' '[][][]' '[][]' '[[][]]' '[][]' '[][]' '[[][]][]']	'[][]': 6, '[][][]': 3, '[[][]]': 3, '[[][][]]': 2, '[[][]][]': 2, '[]': 1	17	2.380430488	5.20692089
0	1	0	5	20	['[][][]' '[][[][]]' '[][]' '[][[][]]' '[][]' '[]' '[[][]]' '[]' '[]' '[][]' '[[][][]]' '[[][]]' '[[][]][]' '[][]' '[][][]' '[][][][]' '[[][]]']	'[][]': 4, '[]': 3, '[[][]]': 3, '[][][]': 2, '[][[][]]': 2, '[[][][]]': 1, '[[][]][]': 1, '[][][][]': 1	17	2.822181959	7.072312181
2	2	1	6	26	['[[][][]]' '[]' '[]' '[]' '[][]' '[]' '[][]' '[[][]]' '[[][]][]' '[][][]' '[[][]]' '[][[][][]]' '[][][]' '[][][]' '[][][][]' '[][]' '[][][]']	'[]': 4, '[][][]': 4, '[][]': 3, '[[][]]': 2, '[[][][]]': 1, '[[][]][]': 1, '[][[][][]]': 1, '[][][][]': 1	17	2.748940047	6.722230661
1	2	1	9	27	['[][]' '[]' '[][]' '[][][]' '[]' '[][]' '[][]' '[][]' '[][][]' '[][][]' '[][]' '[[][][]]' '[]' '[[][]]' '[][]' '[[][]][]' '[][][]']	'[][]': 7, '[][][]': 4, '[]': 3, '[[][][]]': 1, '[[][]]': 1, '[[][]][]': 1	17	2.181205667	4.535324151
0	2	0	4	20	['[][[][]]' '[][][]' '[][]' '[][][]' '[][]' '[][][]' '[][]' '[][][]' '[][]' '[][][]' '[][]' '[][[][]]' '[][]' '[[][]]' '[[][]]' '[]' '[][[][]]']	'[][]': 6, '[][][]': 5, '[][[][]]': 3, '[[][]]': 2, '[]': 1	17	2.094856784	4.271837545
2	1	0	7	23	['[][][]' '[[][][]]' '[][]' '[[[][]][]]' '[[][]]' '[][]' '[][][]' '[][][]' '[[][]]' '[][[][][]]' '[]' '[]' '[][]' '[[][]]' '[[][]]' '[]' '[]']	'[[][]]': 4, '[]': 4, '[][][]': 3, '[][]': 3, '[[][][]]': 1, '[[[][]][]]': 1, '[][[][][]]': 1	17	2.586887841	6.008012611
2	2	1	9	28	['[][]' '[][]' '[][]' '[][]' '[][]' '[][]' '[][[][]]' '[]' '[][]' '[][[][]]' '[][]' '[][][]' '[][]' '[[][]]' '[][][]' '[][[][]][]']	'[][]': 9, '[][[][]]': 2, '[][][]': 2, '[]': 1, '[[][]]': 1, '[][[][]][]': 1	16	1.966917187	3.909318657
1	3	0	5	25	['[][]' '[][]' '[][][][]' '[[][]]' '[][]' '[][]' '[[][][][]]' '[][]' '[][][]' '[][][]' '[][][]' '[][][]' '[]' '[][][]' '[[][]][]' '[[][]][]']	'[][]': 5, '[][][]': 5, '[[][]][]': 2, '[][][][]': 1, '[[][]]': 1, '[[][][][]]': 1, '[]': 1	16	2.423794941	5.36580617
1	3	0	6	21	['[][][]' '[][]' '[[][]]' '[][]' '[[][]]' '[][]' '[][][][]' '[][][]' '[[][]]' '[][[][]]' '[][][]' '[[][]][]' '[][]' '[][]' '[][]' '[[][]]']	'[][]': 6, '[[][]]': 4, '[][][]': 3, '[][][][]': 1, '[][[][]]': 1, '[[][]][]': 1	16	2.233458593	4.702599904
2	2	0	8	34	['[[][]]' '[[][][]]' '[][]' '[]' '[][][]' '[[][]]' '[[][][][]]' '[[][]][]' '[][][]' '[[][[][]]]' '[][]' '[][[][]]' '[][][]' '[[][][][]]' '[][]' '[][]']	'[][]': 4, '[][][]': 3, '[[][]]': 2, '[[][][][]]': 2, '[[][][]]': 1, '[]': 1, '[[][]][]': 1, '[[][[][]]]': 1, '[][[][]]': 1	16	2.952819531	7.74260762
1	2	1	5	21	['[[][][]]' '[[][]]' '[][][]' '[][][]' '[][]' '[][][]' '[][]' '[[][]][]' '[][]' '[[][]]' '[[][]]' '[[][]]' '[][][]' '[][[][]]' '[[][][][]]' '[][]']	'[[][]]': 4, '[][][]': 4, '[][]': 4, '[[][][]]': 1, '[[][]][]': 1, '[][[][]]': 1, '[[][][][]]': 1	16	2.5	5.656854249
2	3	0	9	32	['[][][]' '[][]' '[]' '[][]' '[[][]][]' '[[][]]' '[]' '[][]' '[][][]' '[[][]]' '[][[][]]' '[[][]]' '[][][][]' '[]' '[]' '[][]']	'[][]': 4, '[]': 4, '[[][]]': 3, '[][][]': 2, '[[][]][]': 1, '[][[][]]': 1, '[][][][]': 1	16	2.577819531	5.970366644
1	3	0	9	27	['[[][]]' '[][]' '[][]' '[][]' '[]' '[][[][]]' '[][][]' '[][]' '[][][]' '[][]' '[][][]' '[][]' '[][]' '[[][][]]' '[]' '[]']	'[][]': 7, '[]': 3, '[][][]': 3, '[[][]]': 1, '[][[][]]': 1, '[[][][]]': 1	16	2.177421284	4.523442974
1	1	0	7	22	['[]' '[][][]' '[[][]][]' '[][][]' '[[][][]]' '[[][]][]' '[][]' '[[][][]]' '[][][]' '[[][][][]]' '[][]' '[][]' '[]' '[]' '[][][]' '[][][]']	'[][][]': 5, '[]': 3, '[][]': 3, '[[][]][]': 2, '[[][][]]': 2, '[[][][][]]': 1	16	2.430036533	5.38907077
1	1	0	6	21	['[][]' '[][]' '[][]' '[][]' '[][[][]]' '[][][]' '[[][]]' '[][]' '[][][]' '[][]' '[]' '[][][]' '[[][][]]' '[][][]' '[][][][]' '[][[][]]']	'[][]': 6, '[][][]': 4, '[][[][]]': 2, '[[][]]': 1, '[]': 1, '[[][][]]': 1, '[][][][]': 1	16	2.405639062	5.298702257
2	2	1	9	32	['[]' '[]' '[[][]]' '[][][]' '[][]' '[][]' '[[][]][]' '[[][][]]' '[]' '[][]' '[][]' '[][][]' '[][]' '[][]' '[][][]' '[][]']	'[][]': 7, '[]': 3, '[][][]': 3, '[[][]]': 1, '[[][]][]': 1, '[[][][]]': 1	16	2.177421284	4.523442974
0	2	1	7	33	['[][][][]' '[[][][]][]' '[[][]]' '[][]' '[][]' '[][[][]]' '[][[][]]' '[[][][][]]' '[][]' '[][]' '[][]' '[[][][][]]' '[][]' '[][][]' '[][]' '[]']	'[][]': 7, '[][[][]]': 2, '[[][][][]]': 2, '[][][][]': 1, '[[][][]][]': 1, '[[][]]': 1, '[][][]': 1, '[]': 1	16	2.521782222	5.74291107
0	4	1	7	26	['[][]' '[]' '[][]' '[][][]' '[][][]' '[][][][]' '[][][]' '[]' '[][][]' '[][]' '[][]' '[][][]' '[[][]]' '[[][][][]]' '[[][]]' '[[][]][]']	'[][][]': 5, '[][]': 4, '[]': 2, '[[][]]': 2, '[][][][]': 1, '[[][][][]]': 1, '[[][]][]': 1	16	2.52439747	5.753330987
1	4	1	8	31	['[][]' '[[][]]' '[[][]][]' '[][]' '[[][]]' '[][]' '[]' '[][][]' '[][]' '[][][]' '[][]' '[][]' '[][][]' '[[][]]' '[][][]' '[[][]][]']	'[][]': 6, '[][][]': 4, '[[][]]': 3, '[[][]][]': 2, '[]': 1	16	2.108458593	4.312303126
0	1	0	8	28	['[][]' '[[][][]]' '[][][]' '[][][]' '[][[][][]]' '[][][]' '[][]' '[[][][]][]' '[[][]]' '[][]' '[][]' '[[][][]]' '[][[][]]' '[]' '[]' '[][]']	'[][]': 5, '[][][]': 3, '[[][][]]': 2, '[]': 2, '[][[][][]]': 1, '[[][][]][]': 1, '[[][]]': 1, '[][[][]]': 1	16	2.727217001	6.62177046
3	3	0	9	31	['[][][]' '[][]' '[][]' '[][[][]]' '[][][]' '[]' '[[][][]]' '[][]' '[[][]][]' '[][]' '[[][]]' '[[][]][]' '[]' '[][]' '[[][]]' '[[][]]']	'[][]': 5, '[[][]]': 3, '[][][]': 2, '[]': 2, '[[][]][]': 2, '[][[][]]': 1, '[[][][]]': 1	16	2.602217001	6.072190285
3	3	0	8	31	['[][]' '[][][]' '[][]' '[][]' '[[][]]' '[[][]]' '[][[][]]' '[[][]][]' '[][]' '[][]' '[][][][]' '[][]' '[][]' '[][]' '[][]' '[][][]']	'[][]': 9, '[][][]': 2, '[[][]]': 2, '[][[][]]': 1, '[[][]][]': 1, '[][][][]': 1	16	1.966917187	3.909318657
1	4	0	7	26	['[][]' '[]' '[][][]' '[[][][]]' '[[][]]' '[][]' '[][][]' '[[][]][]' '[][][]' '[[][]]' '[]' '[][]' '[]' '[][]' '[][[][]][]' '[][]']	'[][]': 5, '[]': 3, '[][][]': 3, '[[][]]': 2, '[[][][]]': 1, '[[][]][]': 1, '[][[][]][]': 1	16	2.555036533	5.876823347
0	2	0	8	33	['[]' '[][][]' '[][][]' '[]' '[][][]' '[[][]]' '[[][]][]' '[][][]' '[][][][]' '[][][]' '[][]' '[[][][]]' '[][]' '[][]' '[][]' '[[][]][]']	'[][][]': 5, '[][]': 4, '[]': 2, '[[][]][]': 2, '[[][]]': 1, '[][][][]': 1, '[[][][]]': 1	16	2.52439747	5.753330987
1	3	1	9	27	['[][]' '[[][]]' '[][]' '[][]' '[]' '[[][]]' '[][]' '[]' '[[][]]' '[][]' '[[][][]]' '[][]' '[][][]' '[]' '[]' '[]']	'[][]': 6, '[]': 5, '[[][]]': 3, '[[][][]]': 1, '[][][]': 1	16	2.007856064	4.021841046
0	4	1	6	24	['[][]' '[[][]]' '[]' '[][]' '[][]' '[][]' '[[][]]' '[][]' '[[][]]' '[]' '[]' '[][]' '[[][]]' '[][]' '[][]' '[][][]']	'[][]': 8, '[[][]]': 4, '[]': 3, '[][][]': 1	16	1.702819531	3.255365496
1	3	0	7	32	['[][]' '[[][]]' '[[][]]' '[][][]' '[][][]' '[[][][]]' '[]' '[][]' '[]' '[][[][][]]' '[[][][][]]' '[][][][]' '[][]' '[][][]' '[[][]]' '[][]']	'[][]': 4, '[[][]]': 3, '[][][]': 3, '[]': 2, '[[][][]]': 1, '[][[][][]]': 1, '[[][][][]]': 1, '[][][][]': 1	16	2.780639062	6.871566675
2	3	1	7	33	['[][][]' '[[][][]]' '[[][]]' '[][]' '[][][]' '[[][]][]' '[][]' '[][[][]]' '[[][]][]' '[][]' '[][][]' '[][]' '[[][][]]' '[[][]]' '[][]' '[][][]']	'[][]': 5, '[][][]': 4, '[[][][]]': 2, '[[][]]': 2, '[[][]][]': 2, '[][[][]]': 1	16	2.39939747	5.275827777
0	3	0	8	25	['[]' '[]' '[][]' '[[][][]]' '[[][]]' '[][]' '[][]' '[][][]' '[[][][]]' '[[][][]]' '[]' '[][][]' '[]' '[][][]' '[][]' '[][][]']	'[]': 4, '[][]': 4, '[][][]': 4, '[[][][]]': 3, '[[][]]': 1	16	2.202819531	4.603782035
3	2	0	8	31	['[[][]]' '[][][][]' '[]' '[][]' '[]' '[][]' '[[][][]]' '[][]' '[[][]]' '[][][]' '[[][]][]' '[][]' '[[][]]' '[][]' '[[][][]]' '[][]']	'[][]': 6, '[[][]]': 3, '[]': 2, '[[][][]]': 2, '[][][][]': 1, '[][][]': 1, '[[][]][]': 1	16	2.483458593	5.592365265
2	3	1	9	30	['[][]' '[][]' '[][][]' '[][]' '[][[][]]' '[][][[][]]' '[[][][]]' '[][][][]' '[][][]' '[[][]][]' '[][][]' '[][]' '[][]' '[][]' '[][]' '[][]']	'[][]': 8, '[][][]': 3, '[][[][]]': 1, '[][][[][]]': 1, '[[][][]]': 1, '[][][][]': 1, '[[][]][]': 1	16	2.202819531	4.603782035
3	2	0	10	32	['[[][][]]' '[][]' '[][][]' '[][][]' '[[][][]]' '[][]' '[][][]' '[][]' '[][]' '[[][][]]' '[[][]]' '[][]' '[][][]' '[][[][]]' '[][][]' '[][][]']	'[][][]': 6, '[][]': 5, '[[][][]]': 3, '[[][]]': 1, '[][[][]]': 1	16	2.007856064	4.021841046
0	2	1	5	28	['[[][]]' '[][][]' '[[][]][]' '[][]' '[[][][]]' '[][]' '[][]' '[][]' '[[][]][]' '[][[][]]' '[[][][][]]' '[]' '[][][]' '[[][]]' '[[][][][]]' '[]']	'[][]': 4, '[[][]]': 2, '[][][]': 2, '[[][]][]': 2, '[[][][][]]': 2, '[]': 2, '[[][][]]': 1, '[][[][]]': 1	16	2.875	7.336032346
0	4	0	7	28	['[[][][]]' '[][]' '[][]' '[][][]' '[[][]]' '[[][][][]]' '[][][][]' '[][]' '[][][][]' '[][]' '[[][]]' '[]' '[][]' '[][]' '[][]' '[]']	'[][]': 7, '[[][]]': 2, '[][][][]': 2, '[]': 2, '[[][][]]': 1, '[][][]': 1, '[[][][][]]': 1	16	2.396782222	5.266272671
2	3	1	9	29	['[][][]' '[]' '[]' '[][]' '[][][][]' '[[][]][]' '[[][][][]]' '[][]' '[]' '[][]' '[[][][]]' '[[][]]' '[]' '[][[][]]' '[[][]]' '[]']	'[]': 5, '[][]': 3, '[[][]]': 2, '[][][]': 1, '[][][][]': 1, '[[][]][]': 1, '[[][][][]]': 1, '[[][][]]': 1, '[][[][]]': 1	16	2.852217001	7.221091891
1	3	0	9	26	['[]' '[]' '[][]' '[][]' '[]' '[]' '[][]' '[[][][][]]' '[][]' '[[][][]]' '[][]' '[][][]' '[][][]' '[][]' '[][][]' '[[][]][]']	'[][]': 6, '[]': 4, '[][][]': 3, '[[][][][]]': 1, '[[][][]]': 1, '[[][]][]': 1	16	2.233458593	4.702599904
1	1	0	7	31	['[][][]' '[[][]]' '[[][]]' '[][]' '[][]' '[][][]' '[][][]' '[[][][]]' '[][]' '[[][][][]]' '[][][]' '[][]' '[]' '[][][]' '[[][]]' '[][]']	'[][][]': 5, '[][]': 5, '[[][]]': 3, '[[][][]]': 1, '[[][][][]]': 1, '[]': 1	16	2.251614472	4.762154647
1	1	0	5	25	['[]' '[[][]]' '[[][]]' '[][]' '[][][]' '[][]' '[][][]' '[][]' '[[][]]' '[[][]][]' '[][][]' '[][][]' '[[[][]][]]' '[][][]' '[]' '[][]']	'[][][]': 5, '[][]': 4, '[[][]]': 3, '[]': 2, '[[][]][]': 1, '[[[][]][]]': 1	16	2.352217001	5.106083044
1	4	1	8	30	['[]' '[[[][]][]]' '[][]' '[][][]' '[[][]]' '[][]' '[[][]]' '[][][]' '[[][]]' '[]' '[[][][]]' '[][]' '[][[][][]]' '[][]' '[[][]]' '[][][]']	'[][]': 4, '[[][]]': 4, '[][][]': 3, '[]': 2, '[[[][]][]]': 1, '[[][][]]': 1, '[][[][][]]': 1	16	2.577819531	5.970366644
2	2	0	6	27	['[][]' '[][]' '[][]' '[[][][]][]' '[][]' '[][][]' '[[][]]' '[][][]' '[][[][]]' '[][][][]' '[][][]' '[][]' '[][[][]]' '[][]' '[[][]][]']	'[][]': 6, '[][][]': 3, '[][[][]]': 2, '[[][][]][]': 1, '[[][]]': 1, '[][][][]': 1, '[[][]][]': 1	15	2.422579762	5.361288466
0	4	1	6	29	['[][][]' '[[][]]' '[[][][]]' '[][][]' '[][]' '[][]' '[][]' '[][[][]]' '[][]' '[][]' '[][]' '[][[][]]' '[]' '[[][]]' '[][]']	'[][]': 7, '[][][]': 2, '[[][]]': 2, '[][[][]]': 2, '[[][][]]': 1, '[]': 1	15	2.196791632	4.584586545
0	4	1	7	31	['[[][][]]' '[][]' '[][]' '[][]' '[][][]' '[][][]' '[][][]' '[][]' '[]' '[[][]]' '[]' '[][][]' '[][]' '[][]' '[[][][]]']	'[][]': 6, '[][][]': 4, '[[][][]]': 2, '[]': 2, '[[][]]': 1	15	2.072905595	4.207331795
1	1	0	5	20	['[][][]' '[][][]' '[][][]' '[][]' '[][]' '[][][]' '[][]' '[][[][]]' '[][]' '[[][]]' '[][]' '[][]' '[]' '[][][]' '[]']	'[][]': 6, '[][][]': 5, '[]': 2, '[][[][]]': 1, '[[][]]': 1	15	1.96559623	3.905740856
2	1	0	8	24	['[][[][]]' '[][]' '[][][[][]]' '[[][][]]' '[[][][]]' '[][][]' '[][][][]' '[]' '[][[][][]]' '[]' '[][]' '[]' '[][]' '[[][]][]' '[][][]']	'[][]': 3, '[]': 3, '[[][][]]': 2, '[][][]': 2, '[][[][]]': 1, '[][][[][]]': 1, '[][][][]': 1, '[][[][][]]': 1, '[[][]][]': 1	15	3.006238929	8.034670879
0	4	0	7	29	['[][]' '[][]' '[[][][]]' '[][]' '[[][]]' '[][][][]' '[]' '[[][]]' '[]' '[][][]' '[[][]]' '[][][][]' '[[][]]' '[[][]]' '[][]']	'[[][]]': 5, '[][]': 4, '[][][][]': 2, '[]': 2, '[[][][]]': 1, '[][][]': 1	15	2.332914564	5.038221549
0	2	1	4	20	['[][][]' '[][][]' '[][][]' '[[][][]]' '[][]' '[][][]' '[][]' '[]' '[][][]' '[[][]][]' '[[][]]' '[][]' '[[][]]' '[[][]][]' '[][][][]']	'[][][]': 5, '[][]': 3, '[[][]][]': 2, '[[][]]': 2, '[[][][]]': 1, '[]': 1, '[][][][]': 1	15	2.549255397	5.853320992
1	2	0	8	34	['[]' '[[][]]' '[][[][]]' '[]' '[][][]' '[]' '[[][]]' '[][[][]]' '[]' '[][][]' '[][]' '[[][][]]' '[][]' '[]' '[][][]']	'[]': 5, '[][][]': 3, '[[][]]': 2, '[][[][]]': 2, '[][]': 2, '[[][][]]': 1	15	2.415922064	5.336604381
3	1	0	9	30	['[]' '[][]' '[[][]][]' '[]' '[][]' '[][][]' '[]' '[][]' '[][]' '[][]' '[][]' '[]' '[][][][]' '[][]' '[][]']	'[][]': 8, '[]': 4, '[[][]][]': 1, '[][][]': 1, '[][][][]': 1	15	1.773557262	3.418959332
2	1	0	8	32	['[[][][]]' '[[][][]]' '[][]' '[][]' '[][[][]]' '[][][]' '[[][][]]' '[[][]]' '[][]' '[][]' '[[][]]' '[]' '[][]' '[][]' '[]']	'[][]': 6, '[[][][]]': 3, '[[][]]': 2, '[]': 2, '[][[][]]': 1, '[][][]': 1	15	2.289246429	4.888007262
3	1	0	8	26	['[][]' '[][]' '[]' '[][]' '[][]' '[][]' '[][]' '[][][[][]]' '[][][]' '[]' '[][][]' '[]' '[][]' '[][][]' '[[][]]']	'[][]': 7, '[]': 3, '[][][]': 3, '[][][[][]]': 1, '[[][]]': 1	15	1.962806632	3.898196003
2	2	0	10	31	['[][][]' '[][][]' '[[][]]' '[][]' '[][]' '[]' '[][][]' '[]' '[[][]][]' '[][][]' '[][]' '[[][][]]' '[][]' '[[][]]' '[][][][]']	'[][][]': 4, '[][]': 4, '[[][]]': 2, '[]': 2, '[[][]][]': 1, '[[][][]]': 1, '[][][][]': 1	15	2.573557262	5.952753945
2	2	0	10	33	['[][][]' '[[][][]]' '[[][]][]' '[][]' '[][]' '[][]' '[][][]' '[][]' '[][]' '[][[][]]' '[][][][]' '[][]' '[[][]]' '[][[][]]' '[[][]]']	'[][]': 6, '[][][]': 2, '[][[][]]': 2, '[[][]]': 2, '[[][][]]': 1, '[[][]][]': 1, '[][][][]': 1	15	2.472905595	5.551607587
2	3	1	7	24	['[][]' '[[][]]' '[][][[][]]' '[]' '[][]' '[[[][]][]]' '[]' '[][][]' '[[][]]' '[][][]' '[][]' '[[][][]]' '[]' '[]' '[][]']	'[][]': 4, '[]': 4, '[[][]]': 2, '[][][]': 2, '[][][[][]]': 1, '[[[][]][]]': 1, '[[][][]]': 1	15	2.573557262	5.952753945
3	2	0	9	26	['[[][]]' '[[][]]' '[][][]' '[]' '[]' '[][][]' '[[][]]' '[[][]]' '[][]' '[][]' '[]' '[[][][][]]' '[][]' '[][][]' '[][][]']	'[[][]]': 4, '[][][]': 4, '[]': 3, '[][]': 3, '[[][][][]]': 1	15	2.206238929	4.614706611
1	3	0	5	24	['[[][]][]' '[][]' '[][]' '[[][]]' '[[][]]' '[][]' '[][]' '[][]' '[][][]' '[][]' '[][]' '[][]' '[[][]][]' '[]' '[[][]]']	'[][]': 8, '[[][]]': 3, '[[][]][]': 2, '[][][]': 1, '[]': 1	15	1.856564762	3.621443236
1	1	0	6	30	['[[][]]' '[[][][]][]' '[]' '[][][][][]' '[][]' '[][]' '[]' '[[][]]' '[[][]][]' '[[][]]' '[][][]' '[[][[][]]]' '[][]' '[][][]' '[[][]][]']	'[[][]]': 3, '[][]': 3, '[]': 2, '[[][]][]': 2, '[][][]': 2, '[[][][]][]': 1, '[][][][][]': 1, '[[][[][]]]': 1	15	2.872905595	7.325390129
2	2	1	10	32	['[][]' '[][[][]]' '[[][]]' '[][]' '[][][]' '[]' '[][]' '[]' '[[][]]' '[[][]]' '[[][]]' '[][]' '[][[][]]' '[][][]' '[[][]]']	'[[][]]': 5, '[][]': 4, '[][[][]]': 2, '[][][]': 2, '[]': 2	15	2.199581231	4.593459888
3	3	1	9	30	['[][][]' '[][]' '[][][]' '[[][]]' '[][]' '[][]' '[][]' '[][]' '[][][][]' '[][][]' '[[][][]]' '[[][]]' '[][]' '[[][][]]' '[]']	'[][]': 6, '[][][]': 3, '[[][]]': 2, '[[][][]]': 2, '[][][][]': 1, '[]': 1	15	2.289246429	4.888007262
2	3	0	8	32	['[][][]' '[]' '[][][]' '[[][]]' '[][][]' '[][]' '[][[][]]' '[]' '[][]' '[][]' '[[][]][]' '[][]' '[][[][]]' '[[][]]' '[]']	'[][]': 4, '[][][]': 3, '[]': 3, '[[][]]': 2, '[][[][]]': 2, '[[][]][]': 1	15	2.472905595	5.551607587
0	3	0	5	28	['[][[][]]' '[[][]]' '[][]' '[][]' '[[][]]' '[][]' '[[][]]' '[]' '[][][]' '[[][][]][]' '[][]' '[][][]' '[][]' '[[][]][]' '[[][]]']	'[][]': 5, '[[][]]': 4, '[][][]': 2, '[][[][]]': 1, '[]': 1, '[[][][]][]': 1, '[[][]][]': 1	15	2.466247897	5.526047248
0	1	0	5	21	['[[][]][]' '[]' '[[][][]]' '[][[][][]]' '[[][]]' '[][][]' '[][][]' '[][]' '[][]' '[]' '[][][]' '[][]' '[[][]]' '[]' '[[][]]']	'[]': 3, '[[][]]': 3, '[][][]': 3, '[][]': 3, '[[][]][]': 1, '[[][][]]': 1, '[][[][][]]': 1	15	2.638920595	6.228654698
0	3	0	6	31	['[[][]]' '[][]' '[][][]' '[][]' '[][]' '[][][]' '[][]' '[[][]]' '[][][]' '[[][]][]' '[[][]]' '[]' '[][][]' '[][][[][]]' '[][][]']	'[][][]': 5, '[][]': 4, '[[][]]': 3, '[[][]][]': 1, '[]': 1, '[][][[][]]': 1	15	2.282588731	4.865502227
2	3	1	9	31	['[][][]' '[][]' '[][]' '[][]' '[[][]][]' '[][]' '[]' '[][][]' '[][]' '[][][][]' '[[][]]' '[][]' '[][[][]]' '[][]' '[][]']	'[][]': 8, '[][][]': 2, '[[][]][]': 1, '[]': 1, '[][][][]': 1, '[[][]]': 1, '[][[][]]': 1	15	2.173557262	4.511343885
1	3	0	5	21	['[]' '[[][][]]' '[][]' '[][]' '[]' '[][][]' '[][]' '[][]' '[][[][]]' '[[][][]]' '[[][]]' '[][]' '[][]' '[][]' '[][][]']	'[][]': 7, '[]': 2, '[[][][]]': 2, '[][][]': 2, '[][[][]]': 1, '[[][]]': 1	15	2.196791632	4.584586545
3	2	1	8	30	['[]' '[[][][]]' '[][]' '[][]' '[][[][]]' '[[][][]]' '[][][]' '[][]' '[][][][]' '[]' '[][]' '[[][]]' '[][]' '[[][]]' '[][]']	'[][]': 6, '[]': 2, '[[][][]]': 2, '[[][]]': 2, '[][[][]]': 1, '[][][]': 1, '[][][][]': 1	15	2.472905595	5.551607587
1	1	0	7	32	['[[][]]' '[[][]]' '[][]' '[[][]][]' '[]' '[][]' '[][]' '[[][[][]]]' '[][][]' '[][]' '[][[][]]' '[[][]]' '[][][]' '[]' '[]']	'[][]': 4, '[[][]]': 3, '[]': 3, '[][][]': 2, '[[][]][]': 1, '[[][[][]]]': 1, '[][[][]]': 1	15	2.606238929	6.089141879
3	2	0	7	29	['[][][]' '[]' '[]' '[[][]]' '[][]' '[[][]]' '[[][]][]' '[[][]][]' '[][][]' '[][]' '[[][]]' '[][][]' '[][]' '[][]' '[][]']	'[][]': 5, '[][][]': 3, '[[][]]': 3, '[]': 2, '[[][]][]': 2	15	2.232262897	4.698704034
2	3	0	6	27	['[][]' '[][][]' '[[][][]]' '[[][]]' '[]' '[][][]' '[[][]][]' '[][][][]' '[]' '[][]' '[]' '[][]' '[[][]][]' '[][][][]' '[[][]]']	'[][]': 3, '[]': 3, '[][][]': 2, '[[][]]': 2, '[[][]][]': 2, '[][][][]': 2, '[[][][]]': 1	15	2.739572262	6.678722918
0	4	1	6	28	['[][[][]]' '[][[][]]' '[][[][]]' '[][][]' '[][[][]]' '[][]' '[][]' '[][][]' '[][[][]]' '[[][]]' '[][]' '[][]' '[][[][]]' '[][[][]]']	'[][[][]]': 7, '[][]': 4, '[][][]': 2, '[[][]]': 1	14	1.689391747	3.225206974
3	2	0	7	28	['[][]' '[][]' '[]' '[[][]][]' '[[][]]' '[][[][]]' '[][][]' '[][][]' '[][][]' '[[][]]' '[[][][]]' '[[][]]' '[][]' '[][]']	'[][]': 4, '[[][]]': 3, '[][][]': 3, '[]': 1, '[[][]][]': 1, '[][[][]]': 1, '[[][][]]': 1	14	2.556656707	5.883426842
3	3	1	8	28	['[[][]]' '[]' '[][]' '[][]' '[[][]][]' '[]' '[][][][][]' '[][][]' '[][[][]]' '[][][]' '[[][]][]' '[[][][]]' '[[][]][]' '[][]']	'[][]': 3, '[[][]][]': 3, '[]': 2, '[][][]': 2, '[[][]]': 1, '[][][][][]': 1, '[][[][]]': 1, '[[][][]]': 1	14	2.842370993	7.171977654
3	3	1	8	29	['[]' '[][]' '[][][]' '[[][]]' '[][]' '[][]' '[][]' '[][]' '[[][]]' '[][]' '[][]' '[][][]' '[[][][]]' '[][]']	'[][]': 8, '[][][]': 2, '[[][]]': 2, '[]': 1, '[[][][]]': 1	14	1.807354922	3.5
0	4	1	7	28	['[][]' '[[][][][]]' '[][]' '[][]' '[][[][]]' '[]' '[][][]' '[][]' '[][]' '[][[][]]' '[][][]' '[[][][]]' '[][]' '[][]']	'[][]': 7, '[][[][]]': 2, '[][][]': 2, '[[][][][]]': 1, '[]': 1, '[[][][]]': 1	14	2.117963175	4.340806687
3	3	1	8	30	['[]' '[][[][]]' '[][]' '[][[][]][]' '[]' '[][]' '[]' '[][]' '[[][][]]' '[[][[][]]]' '[][]' '[][][]' '[][]' '[]']	'[][]': 5, '[]': 4, '[][[][]]': 1, '[][[][]][]': 1, '[[][][]]': 1, '[[][[][]]]': 1, '[][][]': 1	14	2.406666317	5.302476481
2	2	1	7	24	['[][][]' '[[][]]' '[[][]]' '[[][][]]' '[][][]' '[][]' '[][]' '[][]' '[][]' '[[][][]]' '[][]' '[][]' '[][][]' '[[][][]]']	'[][]': 6, '[][][]': 3, '[[][][]]': 3, '[[][]]': 2	14	1.877387064	3.674090248
1	2	0	5	28	['[]' '[][][]' '[][]' '[][][]' '[][]' '[][][]' '[]' '[]' '[][][]' '[][]' '[][[][]]' '[][][]' '[][]' '[][][][]']	'[][][]': 5, '[][]': 4, '[]': 3, '[][[][]]': 1, '[][][][]': 1	14	2.067031495	4.190235984
3	2	1	8	27	['[][]' '[[][]]' '[][][]' '[][]' '[][]' '[]' '[][]' '[][]' '[][]' '[][][]' '[[][][]]' '[][]' '[][][]' '[][]']	'[][]': 8, '[][][]': 3, '[[][]]': 1, '[]': 1, '[[][][]]': 1	14	1.753434386	3.371602333
3	1	0	8	30	['[[][]]' '[[][]]' '[][]' '[]' '[][]' '[][]' '[][[][]]' '[[][]][][]' '[][][]' '[][[][]]' '[[][]][]' '[]' '[]' '[[][]]']	'[[][]]': 3, '[][]': 3, '[]': 3, '[][[][]]': 2, '[[][]][][]': 1, '[][][]': 1, '[[][]][]': 1	14	2.645593314	6.257530052
1	3	0	7	22	['[]' '[[][][]]' '[][]' '[[][]]' '[[][]][][]' '[][[][][]]' '[[][][]]' '[][]' '[][][]' '[][]' '[[][]]' '[[][]]' '[][]' '[[][]][]']	'[][]': 4, '[[][]]': 3, '[[][][]]': 2, '[]': 1, '[[][]][][]': 1, '[][[][][]]': 1, '[][][]': 1, '[[][]][]': 1	14	2.753434386	6.743204666
1	2	1	9	28	['[][]' '[][[][]]' '[[][]]' '[][]' '[][]' '[][]' '[][]' '[]' '[][]' '[][]' '[][]' '[][]' '[]' '[][][]']	'[][]': 9, '[]': 2, '[][[][]]': 1, '[[][]]': 1, '[][][]': 1	14	1.62668885	3.088034455
1	4	0	7	27	['[][][[][]]' '[][]' '[[][]]' '[[][]]' '[][]' '[][]' '[[][][]]' '[][]' '[][][]' '[][]' '[][]' '[][]' '[][]' '[]']	'[][]': 8, '[[][]]': 2, '[][][[][]]': 1, '[[][][]]': 1, '[][][]': 1, '[]': 1	14	1.950212065	3.864313298
3	3	0	8	29	['[][]' '[]' '[][[][]]' '[][]' '[]' '[][][]' '[][][]' '[][]' '[[][]][]' '[][]' '[][]' '[][]' '[[][]]' '[]']	'[][]': 6, '[]': 3, '[][][]': 2, '[][[][]]': 1, '[[][]][]': 1, '[[][]]': 1	14	2.217021886	4.64932696
3	2	1	8	28	['[][]' '[][]' '[][]' '[][[][]]' '[[][][]]' '[][]' '[][]' '[][]' '[][][]' '[][]' '[][]' '[][]' '[][]' '[][]']	'[][]': 11, '[][[][]]': 1, '[[][][]]': 1, '[][][]': 1	14	1.089230079	2.127604626
1	2	1	6	30	['[]' '[][]' '[[][]]' '[][][][]' '[[][]]' '[][]' '[[][]]' '[]' '[][][][]' '[][]' '[[][]]' '[][]' '[[][][]]' '[][]']	'[][]': 5, '[[][]]': 4, '[]': 2, '[][][][]': 2, '[[][][]]': 1	14	2.120952031	4.349808932
3	1	0	8	27	['[][][]' '[][][]' '[]' '[][][]' '[][]' '[]' '[[][]][]' '[][]' '[[][]]' '[]' '[[][][]][]' '[]' '[][]' '[][]']	'[]': 4, '[][]': 4, '[][][]': 3, '[[][]][]': 1, '[[][]]': 1, '[[][][]][]': 1	14	2.324862958	5.010181812
1	2	1	6	31	['[[][]][][]' '[]' '[[][]]' '[][]' '[][]' '[]' '[][]' '[][]' '[][][]' '[[][][][]]' '[]' '[][]' '[[][]]' '[][[][]]']	'[][]': 5, '[]': 3, '[[][]]': 2, '[[][]][][]': 1, '[][][]': 1, '[[][][][]]': 1, '[][[][]]': 1	14	2.495602924	5.639639417
3	2	0	7	26	['[][]' '[]' '[][]' '[[][][]]' '[][]' '[][][]' '[][][]' '[[][][]]' '[][][]' '[[][]][]' '[][]' '[][]' '[[][]]' '[][]']	'[][]': 6, '[][][]': 3, '[[][][]]': 2, '[]': 1, '[[][]][]': 1, '[[][]]': 1	14	2.217021886	4.64932696
1	2	0	5	19	['[[][]][]' '[][]' '[][]' '[]' '[]' '[][]' '[]' '[][][]' '[[][]][]' '[][]' '[[][]]' '[][]' '[[][][]]' '[][][]']	'[][]': 5, '[]': 3, '[[][]][]': 2, '[][][]': 2, '[[][]]': 1, '[[][][]]': 1	14	2.352745781	5.107954878
0	3	0	8	31	['[][]' '[][[][][]]' '[[][]][]' '[][]' '[]' '[][]' '[][][]' '[]' '[][][[][][]]' '[]' '[]' '[][]' '[][[][]]' '[[][]]']	'[][]': 4, '[]': 4, '[][[][][]]': 1, '[[][]][]': 1, '[][][]': 1, '[][][[][][]]': 1, '[][[][]]': 1, '[[][]]': 1	14	2.664497779	6.34006565
2	3	1	8	25	['[][][]' '[][]' '[]' '[[][]][]' '[][][]' '[][]' '[][]' '[[][][]]' '[][]' '[][]' '[]' '[][][]' '[][]' '[][]']	'[][]': 7, '[][][]': 3, '[]': 2, '[[][]][]': 1, '[[][][]]': 1	14	1.921185497	3.787341457
1	3	0	7	33	['[]' '[][[][]]' '[][]' '[[][]][]' '[][][][]' '[[][]][]' '[]' '[[][][]]' '[]' '[][[][]]' '[][]' '[][[][][]]' '[][]' '[[][]]']	'[]': 3, '[][]': 3, '[][[][]]': 2, '[[][]][]': 2, '[][][][]': 1, '[[][][]]': 1, '[][[][][]]': 1, '[[][]]': 1	14	2.842370993	7.171977654
3	3	1	9	31	['[[][]]' '[][[][]]' '[][]' '[[][]]' '[][[][]]' '[][][][]' '[[][]]' '[[][][]]' '[[][]]' '[][][]' '[[][][]]' '[][]' '[]' '[[][]]']	'[[][]]': 5, '[][[][]]': 2, '[][]': 2, '[[][][]]': 2, '[][][][]': 1, '[][][]': 1, '[]': 1	14	2.54952346	5.854408679
1	3	0	9	33	['[][][]' '[][][]' '[][][]' '[[][]]' '[][][]' '[][][]' '[][][]' '[][]' '[][]' '[][][]' '[][][]' '[][[][]]' '[][][]' '[][[][]]']	'[][][]': 9, '[][]': 2, '[][[][]]': 2, '[[][]]': 1	14	1.483831707	2.796905882
4	2	0	9	31	['[][]' '[[][]]' '[][]' '[[][][][]]' '[][]' '[[][]]' '[][]' '[][]' '[[][][]]' '[][]' '[]' '[][]' '[][][]' '[][][]']	'[][]': 7, '[[][]]': 2, '[][][]': 2, '[[][][][]]': 1, '[[][][]]': 1, '[]': 1	14	2.117963175	4.340806687
1	1	0	9	32	['[]' '[][]' '[][]' '[][][]' '[[][]][]' '[][]' '[][]' '[[][][][]]' '[][]' '[]' '[][[][][]]' '[[][]]' '[][][]' '[]']	'[][]': 5, '[]': 3, '[][][]': 2, '[[][]][]': 1, '[[][][][]]': 1, '[][[][][]]': 1, '[[][]]': 1	14	2.495602924	5.639639417
3	3	0	8	27	['[]' '[][]' '[[][]]' '[][][]' '[][][]' '[][]' '[][][]' '[][]' '[][]' '[[][][]]' '[][][]' '[]' '[[][][]]' '[][[][]][]']	'[][]': 4, '[][][]': 4, '[]': 2, '[[][][]]': 2, '[[][]]': 1, '[][[][]][]': 1	14	2.378783493	5.200980012
1	2	0	10	30	['[][][]' '[][]' '[[][]]' '[][]' '[][][]' '[][]' '[][]' '[][][]' '[][]' '[]' '[[][]]' '[]' '[[][]][][]' '[[][]]']	'[][]': 5, '[][][]': 3, '[[][]]': 3, '[]': 2, '[[][]][][]': 1	14	2.155968102	4.456676065
0	3	0	4	19	['[[][][]]' '[][[][]][]' '[][]' '[][]' '[[][][]]' '[]' '[]' '[][]' '[]' '[]' '[][]' '[[][]]' '[][]' '[][][]']	'[][]': 5, '[]': 4, '[[][][]]': 2, '[][[][]][]': 1, '[[][]]': 1, '[][][]': 1	14	2.263809174	4.802578428
1	2	0	9	25	['[][][]' '[]' '[[][][]][]' '[][]' '[][]' '[][]' '[][][][]' '[][[][]]' '[[][]]' '[][][]' '[][[][]][]' '[][]' '[][]' '[[][]]']	'[][]': 5, '[][][]': 2, '[[][]]': 2, '[]': 1, '[[][][]][]': 1, '[][][][]': 1, '[][[][]]': 1, '[][[][]][]': 1	14	2.692380602	6.463791231
2	3	0	9	27	['[][]' '[[][]][]' '[][]' '[[][]]' '[][][]' '[[][]]' '[][]' '[][]' '[][[][][]]' '[][][]' '[][][]' '[][[][][]]' '[][]' '[[][]]']	'[][]': 5, '[[][]]': 3, '[][][]': 3, '[][[][][]]': 2, '[[][]][]': 1	14	2.155968102	4.456676065
0	2	0	4	16	['[[][][]]' '[[][]]' '[][][][]' '[]' '[[][][]]' '[][]' '[][]' '[]' '[][]' '[][]' '[[][]][]' '[][][]' '[][]' '[][]']	'[][]': 6, '[[][][]]': 2, '[]': 2, '[[][]]': 1, '[][][][]': 1, '[[][]][]': 1, '[][][]': 1	14	2.413799565	5.328758918
0	4	0	6	26	['[][]' '[[][]]' '[][][]' '[[][]]' '[][]' '[[][][]]' '[][][][]' '[]' '[[][]][]' '[][]' '[][]' '[][[][]]' '[][]' '[]']	'[][]': 5, '[[][]]': 2, '[]': 2, '[][][]': 1, '[[][][]]': 1, '[][][][]': 1, '[[][]][]': 1, '[][[][]]': 1	14	2.692380602	6.463791231
1	2	0	5	18	['[][]' '[[][]][]' '[[][]][]' '[][]' '[][]' '[[][][][]]' '[[][][]]' '[]' '[]' '[][]' '[[][][]]' '[[][][]]' '[[][]]' '[][]']	'[][]': 5, '[[][][]]': 3, '[[][]][]': 2, '[]': 2, '[[][][][]]': 1, '[[][]]': 1	14	2.352745781	5.107954878
1	3	1	6	32	['[][]' '[][]' '[][][]' '[][][]' '[[][]]' '[[][]]' '[][]' '[][]' '[[][]]' '[]' '[]' '[][]' '[[][]]' '[][[][]]']	'[][]': 5, '[[][]]': 4, '[][][]': 2, '[]': 2, '[][[][]]': 1	14	2.120952031	4.349808932
1	3	0	5	22	['[][]' '[[][]]' '[]' '[[][]]' '[][]' '[][]' '[][]' '[][][]' '[]' '[[][]][]' '[[][]]' '[]' '[[][]][]' '[][]']	'[][]': 5, '[[][]]': 3, '[]': 3, '[[][]][]': 2, '[][][]': 1	14	2.155968102	4.456676065
3	1	0	10	32	['[][][]' '[][][]' '[[][]]' '[][]' '[][][]' '[][]' '[][]' '[[][]]' '[][[][]]' '[][]' '[][]' '[][][]' '[][]' '[]']	'[][]': 6, '[][][]': 4, '[[][]]': 2, '[][[][]]': 1, '[]': 1	14	1.985228136	3.95925266
1	2	1	5	23	['[][][]' '[[][]][]' '[][]' '[[][]]' '[][[][][]]' '[[][][]]' '[][][][]' '[[][]]' '[][]' '[][[][]]' '[]' '[][]' '[][]' '[][][]']	'[][]': 4, '[][][]': 2, '[[][]]': 2, '[[][]][]': 1, '[][[][][]]': 1, '[[][][]]': 1, '[][][][]': 1, '[][[][]]': 1, '[]': 1	14	2.950212065	7.728626596
0	1	0	5	26	['[][]' '[][][]' '[][]' '[[][]][]' '[[][][]]' '[]' '[]' '[]' '[[][]]' '[][]' '[][]' '[[][][]]' '[[][]]' '[[][]]']	'[][]': 4, '[]': 3, '[[][]]': 3, '[[][][]]': 2, '[][][]': 1, '[[][]][]': 1	14	2.413799565	5.328758918
3	2	1	9	28	['[][]' '[]' '[][]' '[]' '[[][][]]' '[][][]' '[][][]' '[]' '[[][]]' '[][[][]]' '[][]' '[[][]]' '[][]' '[][[][]]']	'[][]': 4, '[]': 3, '[][][]': 2, '[[][]]': 2, '[][[][]]': 2, '[[][][]]': 1	14	2.4677201	5.5316892
2	2	1	6	23	['[][]' '[][]' '[][]' '[][]' '[][]' '[][]' '[[][]]' '[]' '[][]' '[][]' '[[][]]' '[][]' '[[][][]]' '[][][]']	'[][]': 9, '[[][]]': 2, '[]': 1, '[[][][]]': 1, '[][][]': 1	14	1.62668885	3.088034455
0	2	0	4	24	['[[][][]]' '[[][][]]' '[]' '[[][]]' '[[][]]' '[[][][]]' '[][]' '[[][]]' '[][]' '[]' '[]' '[[][]][]' '[][][]' '[[][]]']	'[[][]]': 4, '[[][][]]': 3, '[]': 3, '[][]': 2, '[[][]][]': 1, '[][][]': 1	14	2.413799565	5.328758918
2	1	0	6	26	['[][][]' '[][][]' '[][]' '[[][][]]' '[][]' '[][][]' '[][]' '[]' '[][][][]' '[]' '[[][][]]' '[][]' '[][]' '[][]']	'[][]': 6, '[][][]': 3, '[[][][]]': 2, '[]': 2, '[][][][]': 1	14	2.074164743	4.211005451
1	4	1	6	26	['[][]' '[[][]]' '[]' '[[][][]]' '[]' '[][][]' '[][][]' '[][]' '[]' '[]' '[]' '[][]' '[][][[][]]' '[][]']	'[]': 5, '[][]': 4, '[][][]': 2, '[[][]]': 1, '[[][][]]': 1, '[][][[][]]': 1	14	2.263809174	4.802578428
2	1	0	6	23	['[][][][]' '[][][]' '[[][]]' '[]' '[][][]' '[][]' '[[][][]]' '[][][]' '[[][]]' '[[][][]][]' '[][][]' '[][]' '[[][]][]' '[]']	'[][][]': 4, '[[][]]': 2, '[]': 2, '[][]': 2, '[][][][]': 1, '[[][][]]': 1, '[[][][]][]': 1, '[[][]][]': 1	14	2.807354922	7
1	2	0	10	32	['[][]' '[]' '[][[][][]]' '[[][]]' '[[][]]' '[][][]' '[][]' '[][[][]]' '[[][[][]]]' '[][[][]]' '[][][]' '[][]' '[][][]']	'[][]': 3, '[][][]': 3, '[[][]]': 2, '[][[][]]': 2, '[]': 1, '[][[][][]]': 1, '[[][[][]]]': 1	13	2.661226256	6.325704908
0	1	0	5	19	['[][][]' '[[][][]][]' '[[][]]' '[[][]]' '[][][]' '[][]' '[][]' '[][]' '[[][]]' '[[[][]][]]' '[[][]]' '[][[][]]' '[][]']	'[[][]]': 4, '[][]': 4, '[][][]': 2, '[[][][]][]': 1, '[[[][]][]]': 1, '[][[][]]': 1	13	2.315824334	4.978890661
3	1	0	9	32	['[]' '[][][]' '[[][]]' '[][][][]' '[][][]' '[][[][]][]' '[[][]][][]' '[][][]' '[][][]' '[][][]' '[[][]]' '[][]' '[][][][]']	'[][][]': 5, '[[][]]': 2, '[][][][]': 2, '[]': 1, '[][[][]][]': 1, '[[][]][][]': 1, '[][]': 1	13	2.499698143	5.655670783
3	2	1	8	31	['[]' '[][]' '[][][]' '[][]' '[][]' '[[][][][]]' '[[][][][]]' '[[][]]' '[]' '[]' '[][][]' '[][]' '[[][]]']	'[][]': 4, '[]': 3, '[][][]': 2, '[[][][][]]': 2, '[[][]]': 2	13	2.257756064	4.782470482
1	2	0	7	33	['[[][]]' '[]' '[[][]]' '[]' '[][][]' '[]' '[][]' '[][]' '[][]' '[][][]' '[][[][]]' '[]' '[]']	'[]': 5, '[][]': 3, '[[][]]': 2, '[][][]': 2, '[][[][]]': 1	13	2.133937566	4.389137802
2	1	0	8	33	['[[][][]]' '[[][]]' '[[][]]' '[][]' '[]' '[]' '[[][][]]' '[][][]' '[]' '[][]' '[[][][]]' '[][]' '[][][]']	'[[][][]]': 3, '[][]': 3, '[]': 3, '[[][]]': 2, '[][][]': 2	13	2.295465679	4.909124241
1	1	0	6	20	['[]' '[][]' '[[][]]' '[][]' '[][]' '[[][[][]]]' '[[][]][]' '[][][]' '[[][]][]' '[][]' '[[][]]' '[][]' '[][[][]]']	'[][]': 5, '[[][]]': 2, '[[][]][]': 2, '[]': 1, '[[][[][]]]': 1, '[][][]': 1, '[][[][]]': 1	13	2.499698143	5.655670783
0	4	1	7	30	['[[][]]' '[][]' '[]' '[[][]][][]' '[][]' '[[][][]]' '[][]' '[[][]]' '[[][]]' '[][][]' '[[][][][]]' '[[][]]' '[[][]][]']	'[[][]]': 4, '[][]': 3, '[]': 1, '[[][]][][]': 1, '[[][][]]': 1, '[][][]': 1, '[[][][][]]': 1, '[[][]][]': 1	13	2.719294526	6.585507054
2	3	0	6	23	['[][]' '[[][][][]]' '[][[][][]]' '[][][]' '[]' '[][]' '[][][]' '[][][][]' '[][][]' '[]' '[][][]' '[][]' '[[][]][]']	'[][][]': 4, '[][]': 3, '[]': 2, '[[][][][]]': 1, '[][[][][]]': 1, '[][][][]': 1, '[[][]][]': 1	13	2.565448372	5.919389424
1	3	1	5	21	['[[][]]' '[][]' '[][]' '[][][]' '[][][]' '[][]' '[][]' '[][][]' '[][]' '[[][][]]' '[][][]' '[][]' '[[][][]]']	'[][]': 6, '[][][]': 4, '[[][][]]': 2, '[[][]]': 1	13	1.738149333	3.336069474
0	2	1	8	26	['[[][]]' '[]' '[[][]]' '[][]' '[][]' '[][[][]]' '[][]' '[][][]' '[[][]]' '[][][]' '[[][]]' '[[][]][]' '[[][]]']	'[[][]]': 5, '[][]': 3, '[][][]': 2, '[]': 1, '[][[][]]': 1, '[[][]][]': 1	13	2.28778372	4.883053958
3	1	0	10	33	['[[][]][]' '[][[][]]' '[[][]][]' '[][]' '[[][]][]' '[]' '[[][]]' '[][]' '[][]' '[][][]' '[][]' '[[][]]' '[][]']	'[][]': 5, '[[][]][]': 3, '[[][]]': 2, '[][[][]]': 1, '[]': 1, '[][][]': 1	13	2.28778372	4.883053958
2	3	1	6	24	['[][[][]][]' '[[][]]' '[[][][][]]' '[]' '[[][]]' '[]' '[[][]]' '[]' '[][][]' '[][][]' '[]' '[][]' '[[][]][]']	'[]': 4, '[[][]]': 3, '[][][]': 2, '[][[][]][]': 1, '[[][][][]]': 1, '[][]': 1, '[[][]][]': 1	13	2.565448372	5.919389424
1	3	0	9	32	['[][]' '[][][][]' '[][]' '[][][[][]]' '[][][]' '[[][]]' '[][[][]]' '[][][]' '[]' '[]' '[]' '[]' '[][]']	'[]': 4, '[][]': 3, '[][][]': 2, '[][][][]': 1, '[][][[][]]': 1, '[[][]]': 1, '[][[][]]': 1	13	2.565448372	5.919389424
3	2	0	8	33	['[][]' '[[][]]' '[[][]][]' '[][]' '[][][][]' '[][]' '[[][]]' '[][]' '[][]' '[][][]' '[][]' '[][]' '[][]']	'[][]': 8, '[[][]]': 2, '[[][]][]': 1, '[][][][]': 1, '[][][]': 1	13	1.700439718	3.25
1	2	0	6	32	['[]' '[][][]' '[[][][]]' '[][][]' '[[][]]' '[][]' '[[][]]' '[]' '[]' '[][]' '[][]' '[][]' '[]']	'[]': 4, '[][]': 4, '[][][]': 2, '[[][]]': 2, '[[][][]]': 1	13	2.16197818	4.475280716
2	2	0	6	29	['[][]' '[][[][]]' '[][]' '[[][]]' '[][]' '[[][]]' '[[][]]' '[][]' '[]' '[[][][]]' '[][]' '[][][]' '[][][]']	'[][]': 5, '[[][]]': 3, '[][][]': 2, '[][[][]]': 1, '[]': 1, '[[][][]]': 1	13	2.28778372	4.883053958
3	3	1	9	29	['[[][]]' '[][[][]]' '[[][][]]' '[][]' '[[][][]][]' '[]' '[]' '[[][]]' '[][]' '[[][][][]]' '[][]' '[]' '[][]']	'[][]': 4, '[]': 3, '[[][]]': 2, '[][[][]]': 1, '[[][][]]': 1, '[[][][]][]': 1, '[[][][][]]': 1	13	2.565448372	5.919389424
1	3	1	5	23	['[][][]' '[[][][]]' '[][]' '[][]' '[[][]]' '[][]' '[][]' '[[][]]' '[[][]][]' '[[][]]' '[][]' '[[][]]' '[]']	'[][]': 5, '[[][]]': 4, '[][][]': 1, '[[][][]]': 1, '[[][]][]': 1, '[]': 1	13	2.192005835	4.56940347
1	2	1	6	20	['[[][][]]' '[][]' '[]' '[]' '[][[][]]' '[[][]]' '[][]' '[][][]' '[][][]' '[][]' '[[][]][]' '[[][]]' '[][]']	'[][]': 4, '[]': 2, '[[][]]': 2, '[][][]': 2, '[[][][]]': 1, '[][[][]]': 1, '[[][]][]': 1	13	2.623516641	6.162503843
0	4	0	6	29	['[][]' '[[][][][]]' '[][]' '[][]' '[][]' '[]' '[][]' '[][][][]' '[]' '[]' '[[][]]' '[][]' '[[][]][]']	'[][]': 6, '[]': 3, '[[][][][]]': 1, '[][][][]': 1, '[[][]]': 1, '[[][]][]': 1	13	2.141619525	4.412571102
0	4	0	6	28	['[][]' '[][]' '[[][]]' '[[][][]]' '[][][]' '[[][]]' '[][][]' '[][][][]' '[[][]]' '[][[][]]' '[][][]' '[][][]' '[][][]']	'[][][]': 5, '[[][]]': 3, '[][]': 2, '[[][][]]': 1, '[][][][]': 1, '[][[][]]': 1	13	2.28778372	4.883053958
1	2	1	9	31	['[][[][]]' '[][]' '[][][]' '[][]' '[]' '[][]' '[][]' '[[][]]' '[][]' '[[][]]' '[]' '[][]' '[[][]]']	'[][]': 6, '[[][]]': 3, '[]': 2, '[][[][]]': 1, '[][][]': 1	13	1.987773371	3.966243829
0	3	1	7	33	['[][][]' '[][][]' '[[][]]' '[][]' '[][][]' '[]' '[][][]' '[[][]]' '[[][][]]' '[][][][]' '[][]' '[[][][]]' '[[][]]']	'[][][]': 4, '[[][]]': 3, '[][]': 2, '[[][][]]': 2, '[]': 1, '[][][][]': 1	13	2.411602218	5.320648945
1	4	0	8	29	['[]' '[][]' '[][][]' '[]' '[[][]]' '[][][]' '[][]' '[][][]' '[[][]]' '[[][][]]' '[][]' '[]' '[[][]]']	'[]': 3, '[][]': 3, '[][][]': 3, '[[][]]': 3, '[[][][]]': 1	13	2.23739741	4.715456388
3	2	0	9	33	['[][]' '[[][]]' '[[][]][]' '[][][]' '[]' '[[][][][]]' '[][]' '[][]' '[[][]]' '[]' '[][][[][]]' '[]' '[]']	'[]': 4, '[][]': 3, '[[][]]': 2, '[[][]][]': 1, '[][][]': 1, '[[][][][]]': 1, '[][][[][]]': 1	13	2.565448372	5.919389424
0	4	1	8	29	['[[][][]]' '[][]' '[]' '[][]' '[[][]]' '[][]' '[][][]' '[[][]]' '[][][[][]]' '[[][][]]' '[][]' '[][]' '[][]']	'[][]': 6, '[[][][]]': 2, '[[][]]': 2, '[]': 1, '[][][]': 1, '[][][[][]]': 1	13	2.199687795	4.593799195
0	2	1	7	23	['[]' '[]' '[][][]' '[][][[][][]]' '[][]' '[][]' '[[][]][]' '[][]' '[][]' '[[][]]' '[][[][]]' '[][]' '[[[][][]][]]']	'[][]': 5, '[]': 2, '[][][]': 1, '[][][[][][]]': 1, '[[][]][]': 1, '[[][]]': 1, '[][[][]]': 1, '[[[][][]][]]': 1	13	2.653544297	6.292111764
2	3	0	8	24	['[[][]][]' '[[][]][]' '[][]' '[][]' '[][]' '[]' '[[][][]][]' '[][]' '[][]' '[[][]][]' '[][][]' '[][][][]' '[[][]][]']	'[][]': 5, '[[][]][]': 4, '[]': 1, '[[][][]][]': 1, '[][][]': 1, '[][][][]': 1	13	2.192005835	4.56940347
0	2	0	6	19	['[][][]' '[[][]][]' '[[][][]]' '[][][]' '[[][]]' '[[][]]' '[][]' '[][]' '[][]' '[][]' '[][]' '[][]' '[[[][][]][][]]']	'[][]': 6, '[][][]': 2, '[[][]]': 2, '[[][]][]': 1, '[[][][]]': 1, '[[[][][]][][]]': 1	13	2.199687795	4.593799195
1	2	1	9	26	['[][]' '[]' '[][]' '[][]' '[[][]]' '[][][][]' '[][]' '[][]' '[[][][][]]' '[][][]' '[[][]]' '[[][]]' '[]']	'[][]': 5, '[[][]]': 3, '[]': 2, '[][][][]': 1, '[[][][][]]': 1, '[][][]': 1	13	2.28778372	4.883053958
4	2	0	9	29	['[][]' '[][][]' '[][]' '[][]' '[[][]]' '[[][][][]]' '[[][]]' '[]' '[][]' '[][][]' '[][]' '[[][]]' '[][[][]]']	'[][]': 5, '[[][]]': 3, '[][][]': 2, '[[][][][]]': 1, '[]': 1, '[][[][]]': 1	13	2.28778372	4.883053958
2	3	1	9	28	['[][[][]]' '[][]' '[]' '[][][][][]' '[][][]' '[][]' '[]' '[[][][]]' '[][][]' '[][][]' '[][]' '[][][]' '[][]']	'[][]': 4, '[][][]': 4, '[]': 2, '[][[][]]': 1, '[][][][][]': 1, '[[][][]]': 1	13	2.315824334	4.978890661
1	4	1	8	27	['[]' '[[][][]]' '[][][]' '[[][]]' '[][][][]' '[][][]' '[[][]]' '[[][]]' '[][][]' '[[][]][]' '[[][]]' '[]' '[][][[][]]']	'[[][]]': 4, '[][][]': 3, '[]': 2, '[[][][]]': 1, '[][][][]': 1, '[[][]][]': 1, '[][][[][]]': 1	13	2.565448372	5.919389424
2	2	0	9	25	['[][][]' '[[][]][][]' '[[][]]' '[][]' '[[][]]' '[[][][]]' '[[][]][]' '[]' '[][[][]]' '[[][]]' '[[][]][]' '[][]']	'[[][]]': 3, '[][]': 2, '[[][]][]': 2, '[][][]': 1, '[[][]][][]': 1, '[[][][]]': 1, '[]': 1, '[][[][]]': 1	12	2.855388542	7.2369838
1	3	1	5	22	['[][][]' '[][][]' '[[][]]' '[][]' '[][]' '[[][]]' '[][]' '[[][]]' '[][][]' '[]' '[]' '[][][]']	'[][][]': 4, '[[][]]': 3, '[][]': 3, '[]': 2	12	1.959147917	3.888322594
0	2	0	5	29	['[][]' '[][]' '[][][][]' '[][][]' '[][][]' '[[][][]]' '[[][][]]' '[][][]' '[][]' '[]' '[[][]][]' '[][]']	'[][]': 4, '[][][]': 3, '[[][][]]': 2, '[][][][]': 1, '[]': 1, '[[][]][]': 1	12	2.355388542	5.117320321
2	2	0	7	33	['[][]' '[]' '[][[][]]' '[[][]][]' '[][]' '[][][][][]' '[][]' '[][][]' '[[][]]' '[][][]' '[]' '[[][]][]']	'[][]': 3, '[]': 2, '[[][]][]': 2, '[][][]': 2, '[][[][]]': 1, '[][][][][]': 1, '[[][]]': 1	12	2.688721876	6.447419591
0	2	0	4	17	['[][]' '[][][][]' '[][][]' '[[[][]][]]' '[][]' '[][][]' '[][][][]' '[][][]' '[][[][]]' '[]' '[][][[][]]' '[]']	'[][][]': 3, '[][]': 2, '[][][][]': 2, '[]': 2, '[[[][]][]]': 1, '[][[][]]': 1, '[][][[][]]': 1	12	2.688721876	6.447419591
1	2	0	6	18	['[][][][[][]]' '[][]' '[[][]]' '[][][]' '[][]' '[]' '[[][]]' '[][[][]]' '[][]' '[][][]' '[][][]' '[][]']	'[][]': 4, '[][][]': 3, '[[][]]': 2, '[][][][[][]]': 1, '[]': 1, '[][[][]]': 1	12	2.355388542	5.117320321
3	1	0	9	33	['[[][][]]' '[[][]][]' '[[][]]' '[[][]]' '[][]' '[][]' '[[][]]' '[]' '[]' '[][]' '[[][]][]' '[]']	'[[][]]': 3, '[][]': 3, '[]': 3, '[[][]][]': 2, '[[][][]]': 1	12	2.229573959	4.689954604
0	1	0	8	25	['[][]' '[][][]' '[[][][]]' '[[][]][]' '[[][]]' '[][]' '[][][]' '[][][]' '[][]' '[]' '[[][]]' '[]']	'[][]': 3, '[][][]': 3, '[[][]]': 2, '[]': 2, '[[][][]]': 1, '[[][]][]': 1	12	2.459147917	5.498918548
0	4	1	7	24	['[[][]]' '[][][]' '[][][]' '[][]' '[][][]' '[[][]]' '[][[][]]' '[][[][]]' '[][]' '[][][]' '[[][]]' '[][]']	'[][][]': 4, '[[][]]': 3, '[][]': 3, '[][[][]]': 2	12	1.959147917	3.888322594
0	3	1	8	32	['[][]' '[]' '[][]' '[][][]' '[]' '[]' '[][]' '[]' '[][][][]' '[][[][]]' '[][][]' '[]']	'[]': 5, '[][]': 3, '[][][]': 2, '[][][][]': 1, '[][[][]]': 1	12	2.054585169	4.154241736
1	3	0	5	23	['[[][]]' '[][][]' '[[][]][]' '[][]' '[[][[][]]]' '[[][][]]' '[]' '[[][]]' '[]' '[][]' '[][]' '[]']	'[][]': 3, '[]': 3, '[[][]]': 2, '[][][]': 1, '[[][]][]': 1, '[[][[][]]]': 1, '[[][][]]': 1	12	2.625814584	6.172327377
1	2	0	10	29	['[]' '[][][]' '[][][][]' '[[][]]' '[[][]]' '[[][][]]' '[][]' '[][[][]]' '[][]' '[][][]' '[]' '[]']	'[]': 3, '[][][]': 2, '[[][]]': 2, '[][]': 2, '[][][][]': 1, '[[][][]]': 1, '[][[][]]': 1	12	2.688721876	6.447419591
2	1	0	9	26	['[][]' '[]' '[[][][][]]' '[[][]][]' '[[][]]' '[[][]]' '[][][]' '[[][]]' '[]' '[][]' '[][]' '[][]']	'[][]': 4, '[[][]]': 3, '[]': 2, '[[][][][]]': 1, '[[][]][]': 1, '[][][]': 1	12	2.355388542	5.117320321
2	1	0	9	27	['[][]' '[[][]][]' '[][]' '[][]' '[][]' '[]' '[][]' '[[][][][][]]' '[][][]' '[[][][]]' '[][]' '[[][]][]']	'[][]': 6, '[[][]][]': 2, '[]': 1, '[[][][][][]]': 1, '[][][]': 1, '[[][][]]': 1	12	2.125814584	4.364494544
2	3	0	10	30	['[][]' '[[][]]' '[[][]]' '[][]' '[][][]' '[]' '[][]' '[][][][]' '[][[][][]]' '[][][[[][]][]]' '[][]' '[][]']	'[][]': 5, '[[][]]': 2, '[][][]': 1, '[]': 1, '[][][][]': 1, '[][[][][]]': 1, '[][][[[][]][]]': 1	12	2.450825795	5.467289592
3	2	1	9	32	['[]' '[][]' '[][][][]' '[]' '[][]' '[][]' '[][][]' '[][]' '[][][]' '[[][][][]]' '[][]' '[][]']	'[][]': 6, '[]': 2, '[][][]': 2, '[][][][]': 1, '[[][][][]]': 1	12	1.959147917	3.888322594
3	2	1	9	31	['[[][][]]' '[][][]' '[][]' '[][[][]]' '[][[][]][]' '[][][]' '[][]' '[][][]' '[[][][]]' '[][]' '[][][]' '[][][]']	'[][][]': 5, '[][]': 3, '[[][][]]': 2, '[][[][]]': 1, '[][[][]][]': 1	12	2.054585169	4.154241736
2	3	0	9	26	['[][][]' '[][][]' '[[][]]' '[][[][]]' '[][]' '[[][]]' '[[][]][]' '[[][]]' '[][[][]]' '[][]' '[][]' '[][]']	'[][]': 4, '[[][]]': 3, '[][][]': 2, '[][[][]]': 2, '[[][]][]': 1	12	2.188721876	4.559014114
1	1	0	10	31	['[][][][]' '[]' '[][[][]]' '[][[][]][]' '[][]' '[][][]' '[][]' '[[][]][]' '[][]' '[][]' '[][[][]]' '[][]']	'[][]': 5, '[][[][]]': 2, '[][][][]': 1, '[]': 1, '[][[][]][]': 1, '[][][]': 1, '[[][]][]': 1	12	2.450825795	5.467289592
1	2	0	9	33	['[][][]' '[[][]]' '[][][]' '[][][]' '[][]' '[][]' '[][]' '[[][]]' '[[][]][]' '[][]' '[][][]' '[[][][]]']	'[][][]': 4, '[][]': 4, '[[][]]': 2, '[[][]][]': 1, '[[][][]]': 1	12	2.084962501	4.242640687
0	3	0	5	19	['[][][]' '[][]' '[][]' '[]' '[]' '[[][]]' '[][]' '[][]' '[][]' '[[][]]' '[][]' '[[][]]']	'[][]': 6, '[[][]]': 3, '[]': 2, '[][][]': 1	12	1.729573959	3.316298704
1	2	1	9	29	['[][]' '[][[][][]]' '[][][]' '[][][]' '[][]' '[][]' '[]' '[[][]][]' '[][]' '[[][]]' '[][]' '[][]']	'[][]': 6, '[][][]': 2, '[][[][][]]': 1, '[]': 1, '[[][]][]': 1, '[[][]]': 1	12	2.125814584	4.364494544
0	3	0	7	22	['[][]' '[][[][]]' '[][]' '[][][]' '[[][][]]' '[[][]]' '[][][]' '[[][]][]' '[][]' '[][][][]' '[][]' '[[][]][]']	'[][]': 4, '[][][]': 2, '[[][]][]': 2, '[][[][]]': 1, '[[][][]]': 1, '[[][]]': 1, '[][][][]': 1	12	2.584962501	6
0	1	0	4	22	['[][[][]]' '[][]' '[][]' '[][]' '[[][][]]' '[][]' '[[][]]' '[][][]' '[][][]' '[[][]]' '[[][]]' '[][]']	'[][]': 5, '[[][]]': 3, '[][][]': 2, '[][[][]]': 1, '[[][][]]': 1	12	2.054585169	4.154241736
1	2	1	7	33	['[[][]]' '[][][]' '[][][]' '[][]' '[[][]]' '[[][]]' '[][][]' '[[][]][]' '[][][]' '[[][][]][]' '[][]' '[]']	'[][][]': 4, '[[][]]': 3, '[][]': 2, '[[][]][]': 1, '[[][][]][]': 1, '[]': 1	12	2.355388542	5.117320321
2	3	0	6	24	['[[][][][]][]' '[][]' '[]' '[[][]]' '[][][]' '[[][][][]]' '[[][]]' '[]' '[[][]][]' '[[][]]' '[]' '[[][]][]']	'[]': 3, '[[][]]': 3, '[[][]][]': 2, '[[][][][]][]': 1, '[][]': 1, '[][][]': 1, '[[][][][]]': 1	12	2.625814584	6.172327377
3	2	1	8	26	['[][]' '[[][]][]' '[]' '[[][][]]' '[]' '[[][]]' '[][]' '[][]' '[[][][]][]' '[][]' '[]' '[][]']	'[][]': 5, '[]': 3, '[[][]][]': 1, '[[][][]]': 1, '[[][]]': 1, '[[][][]][]': 1	12	2.221251836	4.662978688
0	3	1	4	24	['[][]' '[][]' '[][][]' '[][]' '[][]' '[][][]' '[[][][]]' '[[][]][]' '[][][]' '[][]' '[[][][]]' '[][]']	'[][]': 6, '[][][]': 3, '[[][][]]': 2, '[[][]][]': 1	12	1.729573959	3.316298704
2	1	0	6	24	['[[][]][]' '[][]' '[][][]' '[][]' '[[][]]' '[][[][][]]' '[]' '[][]' '[][]' '[][][]' '[]' '[]']	'[][]': 4, '[]': 3, '[][][]': 2, '[[][]][]': 1, '[[][]]': 1, '[][[][][]]': 1	12	2.355388542	5.117320321
2	4	1	8	29	['[][][]' '[[][]]' '[]' '[][]' '[][]' '[][][]' '[][]' '[[][][]]' '[[][][]]' '[[][]]' '[]' '[][][]']	'[][][]': 3, '[][]': 3, '[[][]]': 2, '[]': 2, '[[][][]]': 2	12	2.29248125	4.898979486
0	2	1	8	25	['[][][]' '[][]' '[][[][][]]' '[][]' '[][][]' '[]' '[[][][]]' '[][]' '[[][]]' '[[][][]]' '[][]' '[][]']	'[][]': 5, '[][][]': 2, '[[][][]]': 2, '[][[][][]]': 1, '[]': 1, '[[][]]': 1	12	2.284159128	4.87080129
1	1	0	5	23	['[][][]' '[]' '[[][][]]' '[]' '[][][]' '[][]' '[][]' '[]' '[[][]]' '[]' '[][[][]]' '[[][]]']	'[]': 4, '[][][]': 2, '[][]': 2, '[[][]]': 2, '[[][][]]': 1, '[][[][]]': 1	12	2.418295834	5.345392309
2	1	0	7	31	['[]' '[][]' '[][[][]]' '[][][][]' '[][][]' '[][]' '[][]' '[][]' '[][]' '[]' '[[][][]]' '[[][]]']	'[][]': 5, '[]': 2, '[][[][]]': 1, '[][][][]': 1, '[][][]': 1, '[[][][]]': 1, '[[][]]': 1	12	2.450825795	5.467289592
2	2	0	6	20	['[[][][]][]' '[[][]][]' '[[][][]]' '[][]' '[[][][]]' '[[][]]' '[[][]]' '[][][]' '[][][][]' '[][][]' '[[][]][]' '[[][]][]']	'[[][]][]': 3, '[[][][]]': 2, '[[][]]': 2, '[][][]': 2, '[[][][]][]': 1, '[][]': 1, '[][][][]': 1	12	2.688721876	6.447419591
0	2	0	9	27	['[][[][]]' '[][[][]]' '[][][]' '[[][][]]' '[][]' '[]' '[[][][]]' '[][]' '[][][]' '[][]' '[][][]' '[]']	'[][][]': 3, '[][]': 3, '[][[][]]': 2, '[[][][]]': 2, '[]': 2	12	2.29248125	4.898979486
0	4	1	6	23	['[[][]]' '[][[][]]' '[][][]' '[][]' '[][][]' '[]' '[[][][]]' '[[][]][]' '[][]' '[][]' '[][]' '[]']	'[][]': 4, '[][][]': 2, '[]': 2, '[[][]]': 1, '[][[][]]': 1, '[[][][]]': 1, '[[][]][]': 1	12	2.584962501	6
2	3	1	7	32	['[][]' '[][]' '[[][]]' '[]' '[]' '[[][]]' '[][]' '[][]' '[[][][]]' '[]' '[][][][][]' '[[][]]']	'[][]': 4, '[[][]]': 3, '[]': 3, '[[][][]]': 1, '[][][][][]': 1	12	2.125814584	4.364494544
2	2	0	9	34	['[[][]][]' '[[][]]' '[[][]]' '[][][]' '[][][]' '[][]' '[][]' '[[][]][]' '[][]' '[][][]' '[][]' '[][]']	'[][]': 5, '[][][]': 3, '[[][]][]': 2, '[[][]]': 2	12	1.887918503	3.701008638
0	2	1	4	19	['[][][]' '[][]' '[][]' '[][][]' '[][][]' '[][]' '[]' '[][]' '[]' '[][][]' '[]' '[[][][]]']	'[][][]': 4, '[][]': 4, '[]': 3, '[[][][]]': 1	12	1.855388542	3.6184919
0	2	1	4	21	['[][]' '[[][][]]' '[[][][]]' '[][][][]' '[][]' '[]' '[[][]]' '[][][]' '[[][][]]' '[]' '[][]' '[][]']	'[][]': 4, '[[][][]]': 3, '[]': 2, '[][][][]': 1, '[[][]]': 1, '[][][]': 1	12	2.355388542	5.117320321
0	2	1	4	23	['[][][]' '[]' '[][]' '[[][][]]' '[][]' '[][]' '[][]' '[][]' '[][]' '[[][]]' '[[][]]' '[]']	'[][]': 6, '[]': 2, '[[][]]': 2, '[][][]': 1, '[[][][]]': 1	12	1.959147917	3.888322594
1	3	0	6	31	['[][][]' '[]' '[[][]]' '[]' '[][]' '[]' '[[][]][][]' '[[][]]' '[[][][]]' '[[][]]' '[][][]' '[][][]']	'[][][]': 3, '[]': 3, '[[][]]': 3, '[][]': 1, '[[][]][][]': 1, '[[][][]]': 1	12	2.396240625	5.264296052
1	1	0	5	24	['[[][]]' '[][]' '[[][]]' '[]' '[][]' '[][]' '[][][]' '[][][]' '[[][][]]' '[][]' '[][][]' '[][][]']	'[][]': 4, '[][][]': 4, '[[][]]': 2, '[]': 1, '[[][][]]': 1	12	2.084962501	4.242640687
2	3	1	6	26	['[][]' '[][][]' '[][][]' '[][][]' '[][][]' '[][]' '[][][]' '[]' '[][]' '[][]' '[][][][][]' '[[][]][]']	'[][][]': 5, '[][]': 4, '[]': 1, '[][][][][]': 1, '[[][]][]': 1	12	1.950825795	3.865957546
0	2	1	6	32	['[]' '[[][][]]' '[][]' '[][][]' '[][[][]]' '[][[][]]' '[][]' '[][]' '[][][]' '[][]' '[][][]' '[][]']	'[][]': 5, '[][][]': 3, '[][[][]]': 2, '[]': 1, '[[][][]]': 1	12	2.054585169	4.154241736
3	2	0	10	29	['[][][]' '[][][][]' '[][][]' '[[][][]]' '[][]' '[]' '[][][]' '[][]' '[][][]' '[[][]][]' '[[][]]' '[[][][][]]']	'[][][]': 4, '[][]': 2, '[][][][]': 1, '[[][][]]': 1, '[]': 1, '[[][]][]': 1, '[[][]]': 1, '[[][][][]]': 1	12	2.751629167	6.73477229
0	1	0	6	20	['[][]' '[[][]]' '[]' '[][]' '[][]' '[][]' '[[][][][][]]' '[][[][]]' '[][]' '[][][][]' '[][]']	'[][]': 6, '[[][]]': 1, '[]': 1, '[[][][][][]]': 1, '[][[][]]': 1, '[][][][]': 1	11	2.049452073	4.139487244
2	1	0	7	32	['[]' '[][][]' '[]' '[][]' '[][]' '[][]' '[][][]' '[][[][]]' '[][][]' '[][]' '[]']	'[][]': 4, '[]': 3, '[][][]': 3, '[][[][]]': 1	11	1.867633891	3.649335754
0	1	0	7	22	['[][][]' '[[][]][]' '[][]' '[][][]' '[[][]]' '[]' '[][][]' '[[][][][]]' '[][]' '[][]' '[]']	'[][][]': 3, '[][]': 3, '[]': 2, '[[][]][]': 1, '[[][]]': 1, '[[][][][]]': 1	11	2.413088436	5.326132932
2	1	0	9	33	['[]' '[][]' '[][][]' '[[][]]' '[][][]' '[][]' '[]' '[][][]' '[]' '[][][]' '[][]']	'[][][]': 4, '[]': 3, '[][]': 3, '[[][]]': 1	11	1.867633891	3.649335754
2	2	0	6	30	['[][][]' '[][]' '[[][]]' '[[][]]' '[][][]' '[[][]]' '[][][]' '[][][][]' '[][][]' '[][]' '[[][][]][]']	'[][][]': 4, '[[][]]': 3, '[][]': 2, '[][][][]': 1, '[[][][]][]': 1	11	2.118078209	4.341152818
2	1	0	10	30	['[][]' '[][][]' '[[][]]' '[][]' '[[][]]' '[[][]]' '[][][]' '[][]' '[][]' '[][][]' '[][]']	'[][]': 5, '[][][]': 3, '[[][]]': 3	11	1.539484757	2.906906679
2	4	1	8	30	['[][][[][]]' '[][]' '[[][]]' '[][]' '[][]' '[[][][]]' '[[][]][]' '[][]' '[][][]' '[][]' '[][[][]]']	'[][]': 5, '[][][[][]]': 1, '[[][]]': 1, '[[][][]]': 1, '[[][]][]': 1, '[][][]': 1, '[][[][]]': 1	11	2.404009757	5.292721556
1	1	0	8	33	['[][]' '[][]' '[][]' '[[][]][]' '[][]' '[[][]]' '[][]' '[][]' '[[][][]]' '[[][]]' '[[][]][]']	'[][]': 6, '[[][]][]': 2, '[[][]]': 2, '[[][][]]': 1	11	1.685815709	3.217222487
2	4	1	8	27	['[][]' '[]' '[][]' '[][]' '[[][]]' '[][]' '[][][]' '[][]' '[]' '[][[][]]' '[][[][]]']	'[][]': 5, '[]': 2, '[][[][]]': 2, '[[][]]': 1, '[][][]': 1	11	2.040373394	4.113519817
2	2	0	6	21	['[[[][]][]]' '[][]' '[][][]' '[][][][]' '[][]' '[]' '[][]' '[][]' '[][][]' '[[][]]' '[][]']	'[][]': 5, '[][][]': 2, '[[[][]][]]': 1, '[][][][]': 1, '[]': 1, '[[][]]': 1	11	2.222191576	4.666017039
3	3	0	8	32	['[]' '[][]' '[][][][]' '[][]' '[][][]' '[][]' '[][]' '[][]' '[[][]]' '[][]' '[][][][]']	'[][]': 6, '[][][][]': 2, '[]': 1, '[][][]': 1, '[[][]]': 1	11	1.867633891	3.649335754
1	1	0	5	18	['[[][][]]' '[][]' '[][][]' '[][]' '[][]' '[][]' '[]' '[[][]]' '[][]' '[][]' '[[][]]']	'[][]': 6, '[[][]]': 2, '[[][][]]': 1, '[][][]': 1, '[]': 1	11	1.867633891	3.649335754
4	1	0	10	31	['[][]' '[][]' '[[][]]' '[][]' '[][][]' '[][[][]]' '[][[][]]' '[][[][]]' '[][]' '[[][]]' '[[][]]']	'[][]': 4, '[[][]]': 3, '[][[][]]': 3, '[][][]': 1	11	1.867633891	3.649335754
1	4	0	6	25	['[][]' '[][][]' '[][][]' '[[][]]' '[][]' '[][][][]' '[][]' '[][]' '[][[][][]]' '[][]' '[][]']	'[][]': 6, '[][][]': 2, '[[][]]': 1, '[][][][]': 1, '[][[][][]]': 1	11	1.867633891	3.649335754
0	3	1	5	19	['[[][]]' '[][][]' '[[][]]' '[[][]]' '[]' '[][][]' '[][]' '[][][]' '[[][]]' '[][]' '[][][]']	'[[][]]': 4, '[][][]': 4, '[][]': 2, '[]': 1	11	1.823067982	3.53832847
1	1	0	9	25	['[[][]]' '[][]' '[]' '[][][]' '[][]' '[]' '[][]' '[][][][]' '[[][]]' '[][]' '[[][]]']	'[][]': 4, '[[][]]': 3, '[]': 2, '[][][]': 1, '[][][][]': 1	11	2.118078209	4.341152818
0	2	0	6	32	['[]' '[][]' '[][]' '[[][]]' '[[][][]][]' '[[][]][]' '[[][]]' '[][]' '[][]' '[][][]' '[][][]']	'[][]': 4, '[[][]]': 2, '[][][]': 2, '[]': 1, '[[][][]][]': 1, '[[][]][]': 1	11	2.368522528	5.164120009
1	4	0	8	30	['[][][]' '[][[][]]' '[[][][]]' '[]' '[][][]' '[[][]][]' '[]' '[[][]]' '[][][]' '[][][]' '[][]']	'[][][]': 4, '[]': 2, '[][[][]]': 1, '[[][][]]': 1, '[[][]][]': 1, '[[][]]': 1, '[][]': 1	11	2.55034071	5.857725992
0	2	0	9	26	['[][][]' '[]' '[[][]]' '[][[][]]' '[][][]' '[][]' '[[][]]' '[][][][]' '[][]' '[[][][]]' '[][]']	'[][]': 3, '[][][]': 2, '[[][]]': 2, '[]': 1, '[][[][]]': 1, '[][][][]': 1, '[[][][]]': 1	11	2.663532755	6.335826173
0	3	1	7	22	['[][]' '[][]' '[][]' '[][][]' '[][][]' '[][]' '[][]' '[][]' '[[][]]' '[][][]' '[[][][][]]']	'[][]': 6, '[][][]': 3, '[[][]]': 1, '[[][][][]]': 1	11	1.617189573	3.067768403
0	2	1	4	22	['[]' '[[][]]' '[][]' '[][][]' '[[][][]]' '[[][]]' '[[][][]]' '[[][[][]]]' '[][][]' '[[][]][]' '[]']	'[]': 2, '[[][]]': 2, '[][][]': 2, '[[][][]]': 2, '[][]': 1, '[[][[][]]]': 1, '[[][]][]': 1	11	2.732158891	6.644491944
3	3	0	9	29	['[][[][][][]]' '[][][]' '[][[][]]' '[][][]' '[]' '[][][]' '[[][]]' '[[][][]][]' '[[][]]' '[][][][]' '[][]']	'[][][]': 3, '[[][]]': 2, '[][[][][][]]': 1, '[][[][]]': 1, '[]': 1, '[[][][]][]': 1, '[][][][]': 1, '[][]': 1	11	2.845350937	7.186806967
1	4	1	8	29	['[][][][]' '[[][][]]' '[]' '[][]' '[][][]' '[]' '[[][]]' '[[][][]]' '[][][]' '[[][]]' '[][]']	'[[][][]]': 2, '[]': 2, '[][]': 2, '[][][]': 2, '[[][]]': 2, '[][][][]': 1	11	2.55034071	5.857725992
3	2	0	7	24	['[]' '[][]' '[][][]' '[][]' '[[][][]][]' '[][]' '[][]' '[[][]]' '[]' '[][]' '[][]']	'[][]': 6, '[]': 2, '[][][]': 1, '[[][][]][]': 1, '[[][]]': 1	11	1.867633891	3.649335754
3	3	1	8	31	['[[][]]' '[[][][]]' '[][[][]]' '[][]' '[]' '[]' '[[][]]' '[][][]' '[][]' '[]' '[][]']	'[][]': 3, '[]': 3, '[[][]]': 2, '[[][][]]': 1, '[][[][]]': 1, '[][][]': 1	11	2.413088436	5.326132932
0	2	1	5	29	['[[][]]' '[[][][]]' '[[][]]' '[]' '[[][][]][]' '[][]' '[][]' '[][]' '[][]' '[[][][]]' '[][]']	'[][]': 5, '[[][]]': 2, '[[][][]]': 2, '[]': 1, '[[][][]][]': 1	11	2.040373394	4.113519817
0	4	0	7	27	['[][]' '[][]' '[[][][]]' '[[][][]][]' '[]' '[][]' '[][][]' '[][][][]' '[][][]' '[][]' '[][[][]]']	'[][]': 4, '[][][]': 2, '[[][][]]': 1, '[[][][]][]': 1, '[]': 1, '[][][][]': 1, '[][[][]]': 1	11	2.55034071	5.857725992
0	3	1	9	29	['[[][]]' '[]' '[[][]]' '[][]' '[[][][]]' '[][][]' '[[][]]' '[][][]' '[][][]' '[][][]' '[[][]]']	'[[][]]': 4, '[][][]': 4, '[]': 1, '[][]': 1, '[[][][]]': 1	11	2.004886164	4.013570291
4	2	0	8	30	['[][][]' '[[][]]' '[][][]' '[][]' '[][][]' '[][][]' '[][][]' '[]' '[][]' '[]' '[[][]]']	'[][][]': 5, '[[][]]': 2, '[][]': 2, '[]': 2	11	1.858555212	3.626443098
0	2	1	9	31	['[[][]]' '[][]' '[][][]' '[][]' '[[][]]' '[]' '[][]' '[[][]]' '[[][]]' '[[][][]]' '[][]']	'[[][]]': 4, '[][]': 4, '[][][]': 1, '[]': 1, '[[][][]]': 1	11	2.004886164	4.013570291
1	4	1	6	27	['[[][][][]]' '[]' '[][][]' '[][]' '[][]' '[]' '[]' '[[][]]' '[][]' '[][]' '[[][]][][][]']	'[][]': 4, '[]': 3, '[[][][][]]': 1, '[][][]': 1, '[[][]]': 1, '[[][]][][][]': 1	11	2.299896391	4.924224002
3	2	0	10	28	['[[][]]' '[[][]][]' '[]' '[][]' '[[][]]' '[][]' '[][]' '[[][][]]' '[[][]]' '[[][]][]' '[][]']	'[][]': 4, '[[][]]': 3, '[[][]][]': 2, '[]': 1, '[[][][]]': 1	11	2.118078209	4.341152818
0	3	1	6	32	['[]' '[][]' '[][]' '[][[][]][]' '[][]' '[[][]]' '[][]' '[][]' '[][]' '[][][]' '[][]']	'[][]': 7, '[]': 1, '[][[][]][]': 1, '[[][]]': 1, '[][][]': 1	11	1.672933032	3.188621891
2	2	0	10	34	['[]' '[][][]' '[[][][]][]' '[[][]]' '[][]' '[][]' '[][][]' '[[][]][]' '[]' '[][]' '[][]']	'[][]': 4, '[]': 2, '[][][]': 2, '[[][][]][]': 1, '[[][]]': 1, '[[][]][]': 1	11	2.368522528	5.164120009
2	2	0	8	23	['[[][]]' '[][][][]' '[][][][]' '[][]' '[[][]]' '[]' '[]' '[][]' '[]' '[]' '[][][]']	'[]': 4, '[[][]]': 2, '[][][][]': 2, '[][]': 2, '[][][]': 1	11	2.186704346	4.552643039
3	2	0	9	34	['[[][]]' '[][]' '[][]' '[]' '[][][][]' '[][]' '[][]' '[][]' '[[][]]' '[]' '[[][]]']	'[][]': 5, '[[][]]': 3, '[]': 2, '[][][][]': 1	11	1.789929075	3.457978922
1	4	0	7	25	['[][]' '[[][][]]' '[]' '[][]' '[][]' '[][]' '[][][]' '[][]' '[][][]' '[][]' '[][]']	'[][]': 7, '[][][]': 2, '[[][][]]': 1, '[]': 1	11	1.49111485	2.811061174
3	2	0	7	30	['[][[][]]' '[][]' '[][]' '[][]' '[[][][]]' '[[][][]]' '[]' '[[][]]' '[][]' '[[][][][]][]' '[[][]]']	'[][]': 4, '[[][][]]': 2, '[[][]]': 2, '[][[][]]': 1, '[]': 1, '[[][][][]][]': 1	11	2.368522528	5.164120009
3	1	0	10	30	['[]' '[]' '[][][]' '[][[][]][]' '[[][][]]' '[][]' '[][]' '[]' '[[][]]' '[][]' '[[][]]']	'[]': 3, '[][]': 3, '[[][]]': 2, '[][][]': 1, '[][[][]][]': 1, '[[][][]]': 1	11	2.413088436	5.326132932
1	2	1	7	22	['[[][]][]' '[][][]' '[][][]' '[][]' '[][]' '[[][]]' '[][][]' '[][]' '[[][]]' '[][][]' '[]']	'[][][]': 4, '[][]': 3, '[[][]]': 2, '[[][]][]': 1, '[]': 1	11	2.118078209	4.341152818
1	2	0	9	34	['[][][]' '[[][]]' '[][]' '[]' '[][][]' '[][]' '[][][]' '[][][]' '[][][]' '[][]' '[][][]']	'[][][]': 6, '[][]': 3, '[[][]]': 1, '[]': 1	11	1.617189573	3.067768403
2	3	1	8	33	['[][[][]]' '[][][]' '[][][]' '[]' '[][]' '[]' '[][]' '[][]' '[[][][]]' '[]' '[]']	'[]': 4, '[][]': 3, '[][][]': 2, '[][[][]]': 1, '[[][][]]': 1	11	2.118078209	4.341152818
1	2	1	8	25	['[][][]' '[]' '[][]' '[][]' '[][]' '[[][]]' '[[][]]' '[][][]' '[][]' '[][]' '[][]']	'[][]': 6, '[][][]': 2, '[[][]]': 2, '[]': 1	11	1.685815709	3.217222487
0	3	0	9	29	['[[][]]' '[][][]' '[][]' '[]' '[]' '[][][]' '[][][]' '[][]' '[[][]]' '[][][]' '[[][][]]']	'[][][]': 4, '[[][]]': 2, '[][]': 2, '[]': 2, '[[][][]]': 1	11	2.186704346	4.552643039
0	3	0	6	32	['[][][][][]' '[[][][][]]' '[[][]]' '[[][]]' '[][]' '[][]' '[][]' '[][][][]' '[][[][]]' '[][]']	'[][]': 4, '[[][]]': 2, '[][][][][]': 1, '[[][][][]]': 1, '[][][][]': 1, '[][[][]]': 1	10	2.321928095	5
4	2	0	10	31	['[][[][]]' '[][]' '[][]' '[][][]' '[][]' '[][]' '[][]' '[][][]' '[[][]][]' '[][]']	'[][]': 6, '[][][]': 2, '[][[][]]': 1, '[[][]][]': 1	10	1.570950594	2.971004097
2	2	1	7	23	['[[][]]' '[][]' '[][][][]' '[][]' '[][][]' '[][][]' '[]' '[][]' '[][][][]' '[][]']	'[][]': 4, '[][][][]': 2, '[][][]': 2, '[[][]]': 1, '[]': 1	10	2.121928095	4.352752816
0	3	0	8	32	['[][]' '[][][]' '[][][]' '[][]' '[][][]' '[][][]' '[]' '[][]' '[[][]]' '[[][]]']	'[][][]': 4, '[][]': 3, '[[][]]': 2, '[]': 1	10	1.846439345	3.596115467
1	3	1	6	21	['[][][]' '[][][]' '[]' '[[][]]' '[[][][]]' '[][[][]]' '[[][]]' '[][][]' '[][[][]]' '[[][]]']	'[][][]': 3, '[[][]]': 3, '[][[][]]': 2, '[]': 1, '[[][][]]': 1	10	2.170950594	4.503200128
0	1	0	7	33	['[[][]]' '[[][][]]' '[][]' '[][]' '[][][]' '[][][]' '[[][]]' '[[][]][]' '[]' '[[][]][][]']	'[[][]]': 2, '[][]': 2, '[][][]': 2, '[[][][]]': 1, '[[][]][]': 1, '[]': 1, '[[][]][][]': 1	10	2.721928095	6.597539554
2	3	0	6	25	['[[][]]' '[[][]]' '[][]' '[][[][]][]' '[]' '[][]' '[]' '[[][][]][]' '[][][]' '[[][]]']	'[[][]]': 3, '[][]': 2, '[]': 2, '[][[][]][]': 1, '[[][][]][]': 1, '[][][]': 1	10	2.446439345	5.450691788
0	3	1	4	21	['[][]' '[[][]]' '[[][]]' '[][]' '[]' '[][][][]' '[[][]]' '[][]' '[[][][][]]' '[][][]']	'[][]': 3, '[[][]]': 3, '[]': 1, '[][][][]': 1, '[[][][][]]': 1, '[][][]': 1	10	2.370950594	5.17281858
1	2	0	10	31	['[][]' '[[][]]' '[[][]][]' '[][]' '[[][][][][]]' '[[][]]' '[][]' '[[][][][]][]' '[][]' '[]']	'[][]': 4, '[[][]]': 2, '[[][]][]': 1, '[[][][][][]]': 1, '[[][][][]][]': 1, '[]': 1	10	2.321928095	5
1	1	0	6	31	['[][]' '[][]' '[[][]]' '[][]' '[]' '[]' '[][]' '[][][][]' '[][[][]]' '[][]']	'[][]': 5, '[]': 2, '[[][]]': 1, '[][][][]': 1, '[][[][]]': 1	10	1.960964047	3.893220475
1	3	1	6	31	['[[][]][]' '[][][]' '[][][]' '[][][]' '[][][]' '[[][]]' '[[][][][]]' '[[][]]' '[[][][]]' '[][][][]']	'[][][]': 4, '[[][]]': 2, '[[][]][]': 1, '[[][][][]]': 1, '[[][][]]': 1, '[][][][]': 1	10	2.321928095	5
1	4	1	7	25	['[]' '[]' '[[][]]' '[[][][]]' '[][][]' '[[][]]' '[][][]' '[]' '[][]' '[][]']	'[]': 3, '[[][]]': 2, '[][][]': 2, '[][]': 2, '[[][][]]': 1	10	2.246439345	4.745102806
2	2	1	8	33	['[]' '[][][]' '[[][][]]' '[][]' '[][]' '[][]' '[[][][]]' '[][][][]' '[][]' '[][]']	'[][]': 5, '[[][][]]': 2, '[]': 1, '[][][]': 1, '[][][][]': 1	10	1.960964047	3.893220475
1	2	1	5	19	['[][]' '[][]' '[][][][]' '[[][]]' '[][]' '[][]' '[[][]]' '[[][][]]' '[[][]]' '[[][][]]']	'[][]': 4, '[[][]]': 3, '[[][][]]': 2, '[][][][]': 1	10	1.846439345	3.596115467
0	3	0	6	20	['[][]' '[][][]' '[][]' '[[][]]' '[][][]' '[[][]]' '[[][]]' '[[][]]' '[[][][]]' '[[][][]]']	'[[][]]': 4, '[][]': 2, '[][][]': 2, '[[][][]]': 2	10	1.921928095	3.789291416
0	3	0	4	20	['[][]' '[][]' '[][][]' '[][][]' '[][]' '[][][]' '[]' '[[][]]' '[][]' '[][]']	'[][]': 5, '[][][]': 3, '[]': 1, '[[][]]': 1	10	1.685475297	3.216463455
0	3	0	4	21	['[]' '[][]' '[][][]' '[][]' '[]' '[[][]]' '[][]' '[]' '[[][]][]' '[][]']	'[][]': 4, '[]': 3, '[][][]': 1, '[[][]]': 1, '[[][]][]': 1	10	2.046439345	4.130851921
0	3	1	5	30	['[][]' '[[][]]' '[]' '[][]' '[[][][]][]' '[[][]]' '[][]' '[]' '[]' '[[][][]][]']	'[][]': 3, '[]': 3, '[[][]]': 2, '[[][][]][]': 2	10	1.970950594	3.920263408
1	1	0	9	26	['[[][]][]' '[][][]' '[[][]]' '[][]' '[]' '[[][]]' '[][]' '[][]' '[[][[][]]]' '[][[][][]]']	'[][]': 3, '[[][]]': 2, '[[][]][]': 1, '[][][]': 1, '[]': 1, '[[][[][]]]': 1, '[][[][][]]': 1	10	2.646439345	6.26120069
3	2	1	9	29	['[][]' '[][][]' '[]' '[][]' '[][]' '[][]' '[][][]' '[][]' '[]' '[][]']	'[][]': 6, '[][][]': 2, '[]': 2	10	1.370950594	2.58640929
1	2	1	6	32	['[[][]]' '[][[][]]' '[][]' '[][[][]]' '[][[][][]]' '[][][]' '[]' '[[][]]' '[][]' '[][]']	'[][]': 3, '[[][]]': 2, '[][[][]]': 2, '[][[][][]]': 1, '[][][]': 1, '[]': 1	10	2.446439345	5.450691788
4	2	0	9	33	['[[][][]]' '[][][]' '[[][]]' '[[][]]' '[]' '[]' '[[][][]]' '[][][]' '[]' '[[][]]']	'[[][]]': 3, '[]': 3, '[[][][]]': 2, '[][][]': 2	10	1.970950594	3.920263408
0	3	1	6	20	['[][][]' '[][]' '[][]' '[[][]]' '[][][]' '[][][]' '[]' '[[][]]' '[]' '[][]']	'[][][]': 3, '[][]': 3, '[[][]]': 2, '[]': 2	10	1.970950594	3.920263408
2	1	0	10	32	['[][][]' '[][]' '[]' '[][]' '[[][][][]]' '[][]' '[][]' '[[][][][]]' '[][]' '[]']	'[][]': 5, '[]': 2, '[[][][][]]': 2, '[][][]': 1	10	1.760964047	3.389245277
1	3	1	9	26	['[]' '[][][]' '[][][][]' '[[][][]]' '[]' '[][][]' '[]' '[][[][]]' '[][]' '[[][][]][]']	'[]': 3, '[][][]': 2, '[][][][]': 1, '[[][][]]': 1, '[][[][]]': 1, '[][]': 1, '[[][][]][]': 1	10	2.646439345	6.26120069
1	4	0	6	26	['[][]' '[][][]' '[][]' '[[][]]' '[][]' '[]' '[[][]]' '[[][]][]' '[][][]' '[][][]']	'[][]': 3, '[][][]': 3, '[[][]]': 2, '[]': 1, '[[][]][]': 1	10	2.170950594	4.503200128
0	1	0	5	18	['[[][]][]' '[][]' '[[][][]]' '[][][]' '[][][]' '[[][]]' '[][]' '[][]' '[[][][]][]' '[][]']	'[][]': 4, '[][][]': 2, '[[][]][]': 1, '[[][][]]': 1, '[[][]]': 1, '[[][][]][]': 1	10	2.321928095	5
2	1	0	6	27	['[][][]' '[[][][]]' '[][]' '[[][][]]' '[][]' '[][]' '[][]' '[[][]]' '[][][]' '[][[][]]']	'[][]': 4, '[][][]': 2, '[[][][]]': 2, '[[][]]': 1, '[][[][]]': 1	10	2.121928095	4.352752816
0	2	1	5	19	['[][]' '[][]' '[]' '[[][]]' '[][]' '[][]' '[][]' '[][][]' '[][][]' '[[][]][]']	'[][]': 5, '[][][]': 2, '[]': 1, '[[][]]': 1, '[[][]][]': 1	10	1.960964047	3.893220475
3	1	0	7	31	['[][]' '[][][]' '[[][]]' '[[][]]' '[]' '[]' '[[][][]]' '[][][]' '[]' '[][[][]]']	'[]': 3, '[][][]': 2, '[[][]]': 2, '[][]': 1, '[[][][]]': 1, '[][[][]]': 1	10	2.446439345	5.450691788
2	1	0	7	22	['[][]' '[[][][]]' '[][][]' '[][][]' '[]' '[][]' '[][]' '[[][]]' '[][]' '[][]']	'[][]': 5, '[][][]': 2, '[[][][]]': 1, '[]': 1, '[[][]]': 1	10	1.960964047	3.893220475
1	1	0	5	21	['[][]' '[][]' '[[][][]]' '[][]' '[][]' '[][][]' '[][]' '[]' '[[][][]]' '[][][]']	'[][]': 5, '[[][][]]': 2, '[][][]': 2, '[]': 1	10	1.760964047	3.389245277
3	1	0	8	31	['[]' '[][][]' '[][]' '[[][]]' '[[][]]' '[]' '[[][]]' '[[][][]]' '[][][]' '[][]']	'[[][]]': 3, '[]': 2, '[][][]': 2, '[][]': 2, '[[][][]]': 1	10	2.246439345	4.745102806
1	3	1	5	25	['[[][]]' '[][][]' '[][[][]]' '[]' '[][]' '[][]' '[]' '[][]' '[[][]]' '[[][]]']	'[[][]]': 3, '[][]': 3, '[]': 2, '[][][]': 1, '[][[][]]': 1	10	2.170950594	4.503200128
1	4	1	6	25	['[][]' '[[][]]' '[[][]]' '[][[][]]' '[][][]' '[][[][]]' '[][][]' '[][][]' '[[][]][]' '[][]']	'[][][]': 3, '[][]': 2, '[[][]]': 2, '[][[][]]': 2, '[[][]][]': 1	10	2.246439345	4.745102806
3	1	0	7	28	['[][][]' '[][[][]]' '[][]' '[[][]]' '[][]' '[][][]' '[[][]]' '[[][]]' '[[][][][]]' '[][][]']	'[][][]': 3, '[[][]]': 3, '[][]': 2, '[][[][]]': 1, '[[][][][]]': 1	10	2.170950594	4.503200128
2	3	1	7	23	['[[][]]' '[][]' '[][]' '[]' '[][][]' '[][][]' '[][][]' '[][][]' '[[][]]' '[[][]][]']	'[][][]': 4, '[[][]]': 2, '[][]': 2, '[]': 1, '[[][]][]': 1	10	2.121928095	4.352752816
2	2	0	9	24	['[[][][][]]' '[]' '[][]' '[][]' '[][]' '[[][]]' '[[][]]' '[[][]][]' '[][]' '[[][]]']	'[][]': 4, '[[][]]': 3, '[[][][][]]': 1, '[]': 1, '[[][]][]': 1	10	2.046439345	4.130851921
3	2	0	8	34	['[][][]' '[][][]' '[[][]]' '[][][]' '[]' '[][]' '[][[][]]' '[]' '[][]' '[][]']	'[][][]': 3, '[][]': 3, '[]': 2, '[[][]]': 1, '[][[][]]': 1	10	2.170950594	4.503200128
0	4	1	8	27	['[][[][]]' '[][]' '[][]' '[][]' '[[][]][]' '[[][]]' '[][]' '[][]' '[[][]]' '[][]']	'[][]': 6, '[[][]]': 2, '[][[][]]': 1, '[[][]][]': 1	10	1.570950594	2.971004097
0	1	0	9	28	['[][]' '[]' '[][]' '[][]' '[][]' '[]' '[]' '[][]' '[][][]' '[][]']	'[][]': 6, '[]': 3, '[][][]': 1	10	1.295461844	2.454555596
0	3	1	5	18	['[][][]' '[]' '[][]' '[][][]' '[][][]' '[[][]]' '[]' '[[][]]' '[][]' '[][]']	'[][][]': 3, '[][]': 3, '[]': 2, '[[][]]': 2	10	1.970950594	3.920263408
1	2	0	5	17	['[][][]' '[][]' '[][]' '[[][]]' '[[][]][]' '[[][][]]' '[[][]][]' '[]' '[[][]][]' '[][[][]]']	'[[][]][]': 3, '[][]': 2, '[][][]': 1, '[[][]]': 1, '[[][][]]': 1, '[]': 1, '[][[][]]': 1	10	2.646439345	6.26120069
0	4	1	6	30	['[][]' '[][]' '[][]' '[]' '[][][]' '[[][]]' '[]' '[[][][]]' '[[][]]' '[[][]]']	'[][]': 3, '[[][]]': 3, '[]': 2, '[][][]': 1, '[[][][]]': 1	10	2.170950594	4.503200128
1	4	0	8	28	['[][]' '[][]' '[][]' '[][][][]' '[][][]' '[][][]' '[][]' '[[][][]][]' '[[][][]]' '[]']	'[][]': 4, '[][][]': 2, '[][][][]': 1, '[[][][]][]': 1, '[[][][]]': 1, '[]': 1	10	2.321928095	5
0	2	0	8	23	['[][]' '[]' '[[][]]' '[[][][]]' '[[][]]' '[][][][]' '[[][]][]' '[][][][]' '[]' '[][][]']	'[]': 2, '[[][]]': 2, '[][][][]': 2, '[][]': 1, '[[][][]]': 1, '[[][]][]': 1, '[][][]': 1	10	2.721928095	6.597539554
3	3	1	8	26	['[[][][]]' '[]' '[][][]' '[[][]]' '[][]' '[][]' '[]' '[]' '[][][]' '[[][]]']	'[]': 3, '[][][]': 2, '[[][]]': 2, '[][]': 2, '[[][][]]': 1	10	2.246439345	4.745102806
3	1	0	10	31	['[][][]' '[][][[][]]' '[][]' '[[][]]' '[][]' '[[][]]' '[]' '[][][]' '[][[][]]' '[][]']	'[][]': 3, '[][][]': 2, '[[][]]': 2, '[][][[][]]': 1, '[]': 1, '[][[][]]': 1	10	2.446439345	5.450691788
2	1	0	9	25	['[][]' '[[][]]' '[][]' '[[][][]]' '[][]' '[][]' '[][][]' '[][]' '[][][]' '[][[][][]]']	'[][]': 5, '[][][]': 2, '[[][]]': 1, '[[][][]]': 1, '[][[][][]]': 1	10	1.960964047	3.893220475
0	4	0	5	25	['[][][]' '[][]' '[][]' '[][][]' '[]' '[][]' '[][][]' '[][]' '[[][]]' '[][][]']	'[][][]': 4, '[][]': 4, '[]': 1, '[[][]]': 1	10	1.721928095	3.298769777
3	2	1	7	27	['[]' '[[][]]' '[]' '[[][]]' '[][][]' '[[][]]' '[[][]]' '[][][]' '[]' '[[][]]']	'[[][]]': 5, '[]': 3, '[][][]': 2	10	1.485475297	2.800094073
2	2	1	6	24	['[][]' '[[][][]]' '[[][][]]' '[][][][]' '[[][][]][]' '[][]' '[[][]][]' '[][]' '[][]' '[][]']	'[][]': 5, '[[][][]]': 2, '[][][][]': 1, '[[][][]][]': 1, '[[][]][]': 1	10	1.960964047	3.893220475
2	3	1	6	28	['[[][][]]' '[][][]' '[][]' '[][]' '[][]' '[][]' '[[][]]' '[][][]' '[][][]' '[[][]]']	'[][]': 4, '[][][]': 3, '[[][]]': 2, '[[][][]]': 1	10	1.846439345	3.596115467
2	2	1	6	22	['[][][][]' '[][][]' '[][]' '[[][][]]' '[][[][]]' '[][[][]]' '[[][]][]' '[]' '[][]' '[][]']	'[][]': 3, '[][[][]]': 2, '[][][][]': 1, '[][][]': 1, '[[][][]]': 1, '[[][]][]': 1, '[]': 1	10	2.646439345	6.26120069
1	4	0	7	28	['[][]' '[][]' '[][[][]]' '[][][]' '[][][][][]' '[[][]]' '[][]' '[[][]]' '[][]' '[][]']	'[][]': 5, '[[][]]': 2, '[][[][]]': 1, '[][][]': 1, '[][][][][]': 1	10	1.960964047	3.893220475
1	4	0	7	29	['[][]' '[]' '[][]' '[[][]]' '[][]' '[[][]][]' '[][]' '[[][]]' '[[][]]' '[[][][][]]']	'[][]': 4, '[[][]]': 3, '[]': 1, '[[][]][]': 1, '[[][][][]]': 1	10	2.046439345	4.130851921
3	1	0	8	25	['[][]' '[][]' '[][]' '[][]' '[][]' '[[][][]][]' '[[][]]' '[][][]' '[[][][]]' '[[][]]']	'[][]': 5, '[[][]]': 2, '[[][][]][]': 1, '[][][]': 1, '[[][][]]': 1	10	1.960964047	3.893220475
3	3	0	9	32	['[][]' '[[][]][]' '[][]' '[]' '[[][]]' '[][]' '[[][][]]' '[[][]]' '[][]' '[][]']	'[][]': 5, '[[][]]': 2, '[[][]][]': 1, '[]': 1, '[[][][]]': 1	10	1.960964047	3.893220475
1	3	1	5	29	['[]' '[[][][]]' '[][]' '[[][]]' '[[][[][]]]' '[][][][]' '[][]' '[][]' '[][]' '[][]']	'[][]': 5, '[]': 1, '[[][][]]': 1, '[[][]]': 1, '[[][[][]]]': 1, '[][][][]': 1	10	2.160964047	4.472135955
1	1	0	5	27	['[[][][][]]' '[][][]' '[][]' '[][]' '[[][]]' '[[][]]' '[]' '[][]' '[][]' '[[][][]][]']	'[][]': 4, '[[][]]': 2, '[[][][][]]': 1, '[][][]': 1, '[]': 1, '[[][][]][]': 1	10	2.321928095	5
3	1	0	7	27	['[][]' '[][]' '[][[][]]' '[][]' '[][]' '[][][]' '[]' '[]' '[[][]]']	'[][]': 4, '[]': 2, '[][[][]]': 1, '[][][]': 1, '[[][]]': 1	9	2.05881389	4.166436205
4	2	0	9	32	['[[][]]' '[[][]]' '[][][]' '[][][]' '[]' '[][][]' '[][]' '[][]' '[][]']	'[][][]': 3, '[][]': 3, '[[][]]': 2, '[]': 1	9	1.891061112	3.709079298
1	3	1	9	32	['[][]' '[]' '[[][][][]]' '[[][]][]' '[][]' '[][[][]]' '[][]' '[[][][]]' '[][]']	'[][]': 4, '[]': 1, '[[][][][]]': 1, '[[][]][]': 1, '[][[][]]': 1, '[[][][]]': 1	9	2.281036113	4.860268825
3	1	0	7	26	['[][][]' '[][]' '[[][]][]' '[][]' '[[][]]' '[][]' '[][]' '[]' '[]']	'[][]': 4, '[]': 2, '[][][]': 1, '[[][]][]': 1, '[[][]]': 1	9	2.05881389	4.166436205
1	4	0	6	28	['[][]' '[]' '[][][]' '[[][]]' '[][][]' '[[][]][]' '[][]' '[][][]' '[[][]]']	'[][][]': 3, '[][]': 2, '[[][]]': 2, '[]': 1, '[[][]][]': 1	9	2.197159723	4.585756412
1	1	0	9	33	['[][]' '[][]' '[][]' '[]' '[[][][]]' '[][]' '[][][][]' '[][]' '[[][]][]']	'[][]': 5, '[]': 1, '[[][][]]': 1, '[][][][]': 1, '[[][]][]': 1	9	1.879964949	3.680661177
1	2	0	6	33	['[][]' '[][[][]]' '[][][]' '[][]' '[][][]' '[][][]' '[][]' '[[][]]' '[][][]']	'[][][]': 4, '[][]': 3, '[][[][]]': 1, '[[][]]': 1	9	1.752715279	3.369922186
1	4	1	8	32	['[][]' '[][]' '[[][]]' '[][][]' '[[][]]' '[[][]]' '[][[][]]' '[[][][]]' '[[][][]][]']	'[[][]]': 3, '[][]': 2, '[][][]': 1, '[][[][]]': 1, '[[][][]]': 1, '[[][][]][]': 1	9	2.419381946	5.349418023
1	4	0	6	29	['[][]' '[[][][]]' '[][]' '[]' '[][]' '[][][]' '[]' '[]' '[]']	'[]': 4, '[][]': 3, '[[][][]]': 1, '[][][]': 1	9	1.752715279	3.369922186
1	3	1	7	22	['[][][]' '[][]' '[]' '[[][]]' '[][][]' '[][]' '[][]' '[][]' '[][][][]']	'[][]': 4, '[][][]': 2, '[]': 1, '[[][]]': 1, '[][][][]': 1	9	2.05881389	4.166436205
1	4	1	7	33	['[][][]' '[][][]' '[][][]' '[][]' '[][]' '[][][]' '[][]' '[][]' '[][][]']	'[][][]': 5, '[][]': 4	9	0.99107606	1.987666975
3	2	1	8	32	['[][]' '[][]' '[][]' '[][]' '[]' '[][][]' '[][]' '[][][]' '[][][]']	'[][]': 5, '[][][]': 3, '[]': 1	9	1.351644115	2.552027924
1	3	1	5	28	['[[][]][]' '[]' '[]' '[][][][]' '[][]' '[[][]][]' '[]' '[[][]]' '[[][][][]]']	'[]': 3, '[[][]][]': 2, '[][][][]': 1, '[][]': 1, '[[][]]': 1, '[[][][][]]': 1	9	2.419381946	5.349418023
2	4	1	9	29	['[[][]][]' '[[][][]][]' '[][]' '[]' '[][][]' '[]' '[[][][]]' '[]' '[]']	'[]': 4, '[[][]][]': 1, '[[][][]][]': 1, '[][]': 1, '[][][]': 1, '[[][][]]': 1	9	2.281036113	4.860268825
2	1	0	6	21	['[][[][][]]' '[[][]]' '[]' '[]' '[][[][]]' '[][[][]]' '[][[][]]' '[][]' '[]']	'[]': 3, '[][[][]]': 3, '[][[][][]]': 1, '[[][]]': 1, '[][]': 1	9	2.113283334	4.326748711
1	4	1	7	24	['[[][]]' '[[][]]' '[][][][]' '[][]' '[]' '[][]' '[][]' '[[][]]' '[]']	'[[][]]': 3, '[][]': 3, '[]': 2, '[][][][]': 1	9	1.891061112	3.709079298
1	4	1	6	29	['[]' '[][]' '[[][][][]]' '[][]' '[][]' '[][][]' '[][][]' '[[][]]' '[][][]']	'[][]': 3, '[][][]': 3, '[]': 1, '[[][][][]]': 1, '[[][]]': 1	9	2.113283334	4.326748711
1	4	0	7	24	['[][]' '[[][]]' '[][]' '[[][]]' '[[][]][]' '[][]' '[]' '[[][]]' '[][][][]']	'[][]': 3, '[[][]]': 3, '[[][]][]': 1, '[]': 1, '[][][][]': 1	9	2.113283334	4.326748711
4	1	0	10	32	['[][]' '[][]' '[][][]' '[[][]][]' '[][]' '[][][][]' '[]' '[][]' '[[][]]']	'[][]': 4, '[][][]': 1, '[[][]][]': 1, '[][][][]': 1, '[]': 1, '[[][]]': 1	9	2.281036113	4.860268825
2	3	0	9	33	['[][][]' '[[][][]]' '[][[][]]' '[[][]]' '[][][]' '[[][][][]]' '[][]' '[][][]' '[[][]]']	'[][][]': 3, '[[][]]': 2, '[[][][]]': 1, '[][[][]]': 1, '[[][][][]]': 1, '[][]': 1	9	2.419381946	5.349418023
0	2	0	9	32	['[][]' '[][][][]' '[[][][]]' '[[][]]' '[[][]]' '[[][]][]' '[][][]' '[]' '[[][]]']	'[[][]]': 3, '[][]': 1, '[][][][]': 1, '[[][][]]': 1, '[[][]][]': 1, '[][][]': 1, '[]': 1	9	2.641604168	6.240251469
2	3	0	8	33	['[]' '[][][]' '[][]' '[][[][]]' '[][]' '[[][]]' '[][]' '[][]' '[][]']	'[][]': 5, '[]': 1, '[][][]': 1, '[][[][]]': 1, '[[][]]': 1	9	1.879964949	3.680661177
2	3	1	8	24	['[[][][]]' '[]' '[[][][][]]' '[][][]' '[[][]]' '[][][][]' '[[][][]]' '[]' '[][][]']	'[[][][]]': 2, '[]': 2, '[][][]': 2, '[[][][][]]': 1, '[[][]]': 1, '[][][][]': 1	9	2.503258335	5.669644725
3	2	1	7	25	['[[][]]' '[]' '[][][]' '[][]' '[]' '[[][][][]]' '[][][]' '[][]' '[[][]]']	'[[][]]': 2, '[]': 2, '[][][]': 2, '[][]': 2, '[[][][][]]': 1	9	2.281036113	4.860268825
3	2	1	7	26	['[][][]' '[][]' '[[][]]' '[][]' '[][]' '[][]' '[[][]][]' '[][]' '[[][][]]']	'[][]': 5, '[][][]': 1, '[[][]]': 1, '[[][]][]': 1, '[[][][]]': 1	9	1.879964949	3.680661177
0	1	0	9	29	['[[][]]' '[[][]]' '[][]' '[]' '[[][]]' '[[][]]' '[][]' '[]' '[][]']	'[[][]]': 4, '[][]': 3, '[]': 2	9	1.530493057	2.888845517
0	2	0	7	33	['[[][]]' '[][]' '[]' '[]' '[][][]' '[[][][]]' '[][][]' '[[][][]]' '[][][]']	'[][][]': 3, '[]': 2, '[[][][]]': 2, '[[][]]': 1, '[][]': 1	9	2.197159723	4.585756412
0	4	0	5	26	['[[][]]' '[][[][]]' '[][]' '[][][]' '[][][]' '[][][]' '[][]' '[][]' '[][]']	'[][]': 4, '[][][]': 3, '[[][]]': 1, '[][[][]]': 1	9	1.752715279	3.369922186
0	2	0	5	30	['[][]' '[[][][]]' '[[][]][]' '[][][]' '[][]' '[]' '[][]' '[][]' '[[][][]]']	'[][]': 4, '[[][][]]': 2, '[[][]][]': 1, '[][][]': 1, '[]': 1	9	2.05881389	4.166436205
0	1	0	6	30	['[][]' '[][]' '[][[][]]' '[][][][]' '[][][]' '[][]' '[][][]' '[[][][]]' '[][[][][]]']	'[][]': 3, '[][][]': 2, '[][[][]]': 1, '[][][][]': 1, '[[][][]]': 1, '[][[][][]]': 1	9	2.419381946	5.349418023
0	4	0	6	23	['[]' '[][]' '[]' '[]' '[]' '[]' '[]' '[][][][]' '[[][]]']	'[]': 6, '[][]': 1, '[][][][]': 1, '[[][]]': 1	9	1.446616668	2.725680889
0	4	0	6	24	['[][]' '[][][]' '[[][]]' '[][]' '[]' '[][[][]]' '[]' '[][[][][]]' '[][][]']	'[][]': 2, '[][][]': 2, '[]': 2, '[[][]]': 1, '[][[][]]': 1, '[][[][][]]': 1	9	2.503258335	5.669644725
0	4	0	6	30	['[[][]][]' '[][]' '[][[][]]' '[][[][]][]' '[[][][][]]' '[[][][][]]' '[[][][]]' '[[][]]' '[][]']	'[][]': 2, '[[][][][]]': 2, '[[][]][]': 1, '[][[][]]': 1, '[][[][]][]': 1, '[[][][]]': 1, '[[][]]': 1	9	2.725480557	6.613805215
3	3	1	9	33	['[][]' '[[][][]]' '[][][][]' '[][[][]]' '[][]' '[]' '[]' '[]' '[][][]']	'[]': 3, '[][]': 2, '[[][][]]': 1, '[][][][]': 1, '[][[][]]': 1, '[][][]': 1	9	2.419381946	5.349418023
0	2	0	5	17	['[][]' '[]' '[][][][]' '[][]' '[]' '[][]' '[[][]]' '[[][]]' '[][][]']	'[][]': 3, '[]': 2, '[[][]]': 2, '[][][][]': 1, '[][][]': 1	9	2.197159723	4.585756412
4	3	0	9	29	['[][]' '[]' '[][][]' '[[][]]' '[][][]' '[[][][]]' '[][]' '[][][]' '[][][][]']	'[][][]': 3, '[][]': 2, '[]': 1, '[[][]]': 1, '[[][][]]': 1, '[][][][]': 1	9	2.419381946	5.349418023
0	1	0	7	31	['[][]' '[][][]' '[[][]]' '[[][[][]]]' '[][]' '[][]' '[][]' '[[][]][]' '[][][]']	'[][]': 4, '[][][]': 2, '[[][]]': 1, '[[][[][]]]': 1, '[[][]][]': 1	9	2.05881389	4.166436205
0	4	0	7	24	['[][][]' '[][][][]' '[]' '[][]' '[]' '[[][][]]' '[][][]' '[][]' '[][]']	'[][]': 3, '[][][]': 2, '[]': 2, '[][][][]': 1, '[[][][]]': 1	9	2.197159723	4.585756412
0	3	1	4	18	['[][][]' '[][]' '[][]' '[][]' '[][]' '[][]' '[[][]]' '[[][][][]]' '[][]']	'[][]': 6, '[][][]': 1, '[[][]]': 1, '[[][][][]]': 1	9	1.446616668	2.725680889
0	4	0	7	26	['[][][]' '[][]' '[][]' '[][]' '[][]' '[][][]' '[][][]' '[][][]' '[][]']	'[][]': 5, '[][][]': 4	9	0.99107606	1.987666975
3	3	1	8	27	['[][]' '[[][]][]' '[]' '[][][]' '[][][]' '[[][]][]' '[[][]][]' '[]' '[][][]']	'[[][]][]': 3, '[][][]': 3, '[]': 2, '[][]': 1	9	1.891061112	3.709079298
3	3	1	8	32	['[][]' '[]' '[]' '[][]' '[[][][]]' '[][]' '[][[][]]' '[][]' '[][][]']	'[][]': 4, '[]': 2, '[[][][]]': 1, '[][[][]]': 1, '[][][]': 1	9	2.05881389	4.166436205
0	1	0	8	23	['[][][]' '[][][][][]' '[][][]' '[]' '[]' '[][]' '[][[][][]]' '[][]' '[]']	'[]': 3, '[][][]': 2, '[][]': 2, '[][][][][]': 1, '[][[][][]]': 1	9	2.197159723	4.585756412
0	3	1	9	28	['[]' '[]' '[[][]]' '[]' '[][]' '[][]' '[[][]]' '[[][[][]]]' '[][][][]']	'[]': 3, '[[][]]': 2, '[][]': 2, '[[][[][]]]': 1, '[][][][]': 1	9	2.197159723	4.585756412
0	3	1	4	22	['[][]' '[]' '[][]' '[][][][]' '[][]' '[]' '[][[][]]' '[][]' '[][]']	'[][]': 5, '[]': 2, '[][][][]': 1, '[][[][]]': 1	9	1.657742727	3.155224647
0	1	0	9	30	['[]' '[][][]' '[][][][]' '[][]' '[[][]]' '[]' '[[][][]]' '[][][][]' '[]']	'[]': 3, '[][][][]': 2, '[][][]': 1, '[][]': 1, '[[][]]': 1, '[[][][]]': 1	9	2.419381946	5.349418023
0	2	0	9	31	['[][]' '[[][]][]' '[][[][]]' '[][][]' '[][]' '[[][]]' '[[][][]]' '[][]' '[][[][]]']	'[][]': 3, '[][[][]]': 2, '[[][]][]': 1, '[][][]': 1, '[[][]]': 1, '[[][][]]': 1	9	2.419381946	5.349418023
2	2	1	6	28	['[][]' '[][]' '[][]' '[[][]]' '[[][]]' '[[][]]' '[][[][]]' '[][]' '[][][]']	'[][]': 4, '[[][]]': 3, '[][[][]]': 1, '[][][]': 1	9	1.752715279	3.369922186
0	3	0	4	22	['[][][]' '[[][][]]' '[[][][]]' '[][]' '[[][][][]]' '[][][]' '[[][]]' '[][][]' '[][][]']	'[][][]': 4, '[[][][]]': 2, '[][]': 1, '[[][][][]]': 1, '[[][]]': 1	9	2.05881389	4.166436205
2	3	0	7	22	['[[][]]' '[][][][]' '[][][]' '[][][]' '[][]' '[]' '[][]' '[][]' '[[][]]']	'[][]': 3, '[[][]]': 2, '[][][]': 2, '[][][][]': 1, '[]': 1	9	2.197159723	4.585756412
1	1	0	7	33	['[]' '[][][]' '[][]' '[[][]][]' '[[][][]]' '[[][]][]' '[[][][]]' '[[][]]' '[][[][]]']	'[[][]][]': 2, '[[][][]]': 2, '[]': 1, '[][][]': 1, '[][]': 1, '[[][]]': 1, '[][[][]]': 1	9	2.725480557	6.613805215
2	3	1	6	25	['[][][]' '[][]' '[][][][]' '[][]' '[]' '[[][]]' '[[][]][][]' '[][][]' '[][][]']	'[][][]': 3, '[][]': 2, '[][][][]': 1, '[]': 1, '[[][]]': 1, '[[][]][][]': 1	9	2.419381946	5.349418023
2	2	1	9	34	['[][][]' '[][]' '[][]' '[[][]]' '[][]' '[][]' '[[][]]' '[[][][][]]' '[]']	'[][]': 4, '[[][]]': 2, '[][][]': 1, '[[][][][]]': 1, '[]': 1	9	2.05881389	4.166436205
3	3	0	9	28	['[][]' '[][]' '[][]' '[[][][]]' '[][]' '[[][]]' '[]' '[[][]]' '[][]']	'[][]': 5, '[[][]]': 2, '[[][][]]': 1, '[]': 1	9	1.657742727	3.155224647
0	1	0	4	20	['[]' '[[][][]]' '[]' '[][][]' '[][]' '[[][][]]' '[][][][]' '[][]' '[[][]][]']	'[]': 2, '[[][][]]': 2, '[][]': 2, '[][][]': 1, '[][][][]': 1, '[[][]][]': 1	9	2.503258335	5.669644725
0	3	1	8	25	['[][]' '[][]' '[[][][]]' '[[][]]' '[][[][]]' '[][]' '[[][]]' '[[][]][]' '[][][]']	'[][]': 3, '[[][]]': 2, '[[][][]]': 1, '[][[][]]': 1, '[[][]][]': 1, '[][][]': 1	9	2.419381946	5.349418023
0	3	0	7	33	['[][]' '[][][]' '[][][]' '[[][]]' '[[][][]][]' '[[][]]' '[]' '[][][]' '[][]']	'[][][]': 3, '[][]': 2, '[[][]]': 2, '[[][][]][]': 1, '[]': 1	9	2.197159723	4.585756412
0	2	1	4	17	['[][]' '[][]' '[][]' '[][]' '[][]' '[[][]]' '[][]' '[][]' '[[][][][]]']	'[][]': 7, '[[][]]': 1, '[[][][][]]': 1	9	0.986426729	1.981271689
3	2	0	9	25	['[]' '[][]' '[[][]]' '[][][]' '[][][]' '[]' '[[][][]][]' '[]' '[[][]]']	'[]': 3, '[[][]]': 2, '[][][]': 2, '[][]': 1, '[[][][]][]': 1	9	2.197159723	4.585756412
2	3	1	6	27	['[]' '[][][]' '[]' '[[][]]' '[][][]' '[][]' '[][][]' '[[][][]]' '[][][]']	'[][][]': 4, '[]': 2, '[[][]]': 1, '[][]': 1, '[[][][]]': 1	9	2.05881389	4.166436205
3	3	0	9	30	['[]' '[]' '[][][]' '[[][]]' '[]' '[][]' '[][]' '[]' '[][]']	'[]': 4, '[][]': 3, '[][][]': 1, '[[][]]': 1	9	1.752715279	3.369922186
4	2	0	10	30	['[[][][][]]' '[[][]]' '[][]' '[][]' '[][]' '[[][]][][]' '[]' '[][]']	'[][]': 4, '[[][][][]]': 1, '[[][]]': 1, '[[][]][][]': 1, '[]': 1	8	2	4
2	3	0	6	28	['[][]' '[[][][][]]' '[][]' '[][]' '[][]' '[[][][]]' '[][][]' '[][]']	'[][]': 5, '[[][][][]]': 1, '[[][][]]': 1, '[][][]': 1	8	1.548794941	2.92572656
1	3	0	6	20	['[]' '[[][]]' '[][]' '[[][]]' '[][][]' '[][]' '[][]' '[][]']	'[][]': 4, '[[][]]': 2, '[]': 1, '[][][]': 1	8	1.75	3.363585661
3	2	1	9	35	['[][]' '[]' '[[][][]]' '[[][][][]]' '[][][]' '[][][]' '[][]' '[][]']	'[][]': 3, '[][][]': 2, '[]': 1, '[[][][]]': 1, '[[][][][]]': 1	8	2.155639062	4.455659734
2	2	1	8	34	['[]' '[][][]' '[[][][][]]' '[][]' '[[][]]' '[][][]' '[[][[][]]]' '[][]']	'[][][]': 2, '[][]': 2, '[]': 1, '[[][][][]]': 1, '[[][]]': 1, '[[][[][]]]': 1	8	2.5	5.656854249
2	2	1	8	24	['[[][]]' '[][]' '[]' '[][][]' '[][][][]' '[][][]' '[]' '[][][]']	'[][][]': 3, '[]': 2, '[[][]]': 1, '[][]': 1, '[][][][]': 1	8	2.155639062	4.455659734
2	3	1	9	33	['[[][][]]' '[][]' '[[][]]' '[][][]' '[[][][]]' '[][][]' '[][][]' '[][]']	'[][][]': 3, '[[][][]]': 2, '[][]': 2, '[[][]]': 1	8	1.905639062	3.746748298
0	4	0	8	29	['[][]' '[][]' '[[][]]' '[][]' '[[][][]][]' '[[][]]' '[][]' '[[][]]']	'[][]': 4, '[[][]]': 3, '[[][][]][]': 1	8	1.405639062	2.649351129
2	1	0	6	29	['[]' '[][]' '[][][]' '[][]' '[][]' '[][]' '[[][][]]' '[[][]]']	'[][]': 4, '[]': 1, '[][][]': 1, '[[][][]]': 1, '[[][]]': 1	8	2	4
1	4	0	7	30	['[[][][]]' '[][]' '[][][]' '[][]' '[][]' '[[][]]' '[][][]' '[][[][]][]']	'[][]': 3, '[][][]': 2, '[[][][]]': 1, '[[][]]': 1, '[][[][]][]': 1	8	2.155639062	4.455659734
1	2	0	7	20	['[[][]][]' '[][]' '[[][]][]' '[][][][]' '[][]' '[][]' '[[][][]]' '[][]']	'[][]': 4, '[[][]][]': 2, '[][][][]': 1, '[[][][]]': 1	8	1.75	3.363585661
1	3	1	5	20	['[]' '[][[][]]' '[[][]]' '[][]' '[][]' '[][]' '[][]' '[][[][]]']	'[][]': 4, '[][[][]]': 2, '[]': 1, '[[][]]': 1	8	1.75	3.363585661
0	4	1	5	24	['[][][][]' '[]' '[][]' '[]' '[]' '[][]' '[]' '[][][][]']	'[]': 4, '[][][][]': 2, '[][]': 2	8	1.5	2.828427125
3	3	0	9	34	['[][]' '[[][]]' '[]' '[][][]' '[]' '[][]' '[[][]][]' '[][]']	'[][]': 3, '[]': 2, '[[][]]': 1, '[][][]': 1, '[[][]][]': 1	8	2.155639062	4.455659734
0	4	1	5	27	['[]' '[]' '[][]' '[][]' '[][]' '[][][]' '[][][]' '[[][]]']	'[][]': 3, '[]': 2, '[][][]': 2, '[[][]]': 1	8	1.905639062	3.746748298
1	3	0	5	19	['[][[][]]' '[[][]]' '[][]' '[][]' '[[][]]' '[][][]' '[]' '[]']	'[[][]]': 2, '[][]': 2, '[]': 2, '[][[][]]': 1, '[][][]': 1	8	2.25	4.75682846
0	2	0	3	14	['[]' '[][][]' '[][]' '[][]' '[][[][]][]' '[]' '[][]' '[][]']	'[][]': 4, '[]': 2, '[][][]': 1, '[][[][]][]': 1	8	1.75	3.363585661
0	2	1	6	20	['[[][]]' '[][][][]' '[]' '[[][]]' '[]' '[][][]' '[][]' '[]']	'[]': 3, '[[][]]': 2, '[][][][]': 1, '[][][]': 1, '[][]': 1	8	2.155639062	4.455659734
0	3	0	5	29	['[][]' '[[][]]' '[[][][]]' '[][]' '[[][]]' '[[][]]' '[][][]' '[]']	'[[][]]': 3, '[][]': 2, '[[][][]]': 1, '[][][]': 1, '[]': 1	8	2.155639062	4.455659734
2	3	1	8	34	['[][]' '[[][]]' '[][]' '[[][]]' '[[][][]]' '[[][]]' '[][]' '[][[][][]]']	'[][]': 3, '[[][]]': 3, '[[][][]]': 1, '[][[][][]]': 1	8	1.811278124	3.509530701
2	2	1	7	33	['[][][]' '[][]' '[][][]' '[][]' '[][]' '[][]' '[][[][]]' '[][]']	'[][]': 5, '[][][]': 2, '[][[][]]': 1	8	1.298794941	2.460232976
1	3	0	7	34	['[][][]' '[][]' '[[][]][][]' '[]' '[[][]]' '[][][]' '[][]' '[][]']	'[][]': 3, '[][][]': 2, '[[][]][][]': 1, '[]': 1, '[[][]]': 1	8	2.155639062	4.455659734
0	2	0	9	25	['[]' '[][]' '[[][][]]' '[][]' '[][]' '[[][]][]' '[[][]]' '[][][]']	'[][]': 3, '[]': 1, '[[][][]]': 1, '[[][]][]': 1, '[[][]]': 1, '[][][]': 1	8	2.405639062	5.298702257
2	1	0	6	22	['[][]' '[][]' '[][]' '[[][][]]' '[][]' '[][][]' '[][][]' '[][]']	'[][]': 5, '[][][]': 2, '[[][][]]': 1	8	1.298794941	2.460232976
2	2	1	6	29	['[][]' '[][[][][]]' '[[][]]' '[]' '[][][]' '[][][][]' '[][]' '[[][]]']	'[][]': 2, '[[][]]': 2, '[][[][][]]': 1, '[]': 1, '[][][]': 1, '[][][][]': 1	8	2.5	5.656854249
0	2	1	4	18	['[[][][]]' '[]' '[][]' '[[][]]' '[[][]][]' '[][]' '[][]' '[][]']	'[][]': 4, '[[][][]]': 1, '[]': 1, '[[][]]': 1, '[[][]][]': 1	8	2	4
0	4	0	5	20	['[]' '[][][]' '[][]' '[]' '[][]' '[]' '[][]' '[][][]']	'[]': 3, '[][]': 3, '[][][]': 2	8	1.561278124	2.951151786
0	2	0	7	34	['[]' '[][]' '[[][]][]' '[][][]' '[][]' '[[][][]]' '[][][]' '[][][]']	'[][][]': 3, '[][]': 2, '[]': 1, '[[][]][]': 1, '[[][][]]': 1	8	2.155639062	4.455659734
2	2	1	6	27	['[][[][][]]' '[][[][][]]' '[][][]' '[[][]][]' '[][][]' '[][]' '[][][]' '[[][]]']	'[][][]': 3, '[][[][][]]': 2, '[[][]][]': 1, '[][]': 1, '[[][]]': 1	8	2.155639062	4.455659734
0	4	0	5	23	['[[][]][]' '[][]' '[][][[][]]' '[][]' '[[][]]' '[[][]]' '[][]' '[][]']	'[][]': 4, '[[][]]': 2, '[[][]][]': 1, '[][][[][]]': 1	8	1.75	3.363585661
0	4	0	5	24	['[][][]' '[[][]]' '[][][]' '[][][]' '[[][]]' '[[][]]' '[][]' '[][][]']	'[][][]': 4, '[[][]]': 3, '[][]': 1	8	1.405639062	2.649351129
2	1	0	6	28	['[[][][]]' '[][]' '[][]' '[][[][]]' '[][]' '[][]' '[][]' '[][]']	'[][]': 6, '[[][][]]': 1, '[][[][]]': 1	8	1.061278124	2.08677944
4	2	0	9	27	['[][]' '[][][]' '[][[][]]' '[][]' '[][]' '[[][][]]' '[[][]][]' '[]']	'[][]': 3, '[][][]': 1, '[][[][]]': 1, '[[][][]]': 1, '[[][]][]': 1, '[]': 1	8	2.405639062	5.298702257
1	4	0	9	30	['[][]' '[]' '[[][][]]' '[[][]][]' '[]' '[[][]]' '[][]' '[][]']	'[][]': 3, '[]': 2, '[[][][]]': 1, '[[][]][]': 1, '[[][]]': 1	8	2.155639062	4.455659734
3	2	1	8	33	['[][][]' '[][]' '[][[][]]' '[][]' '[][][]' '[[][][]]' '[][]' '[][]']	'[][]': 4, '[][][]': 2, '[][[][]]': 1, '[[][][]]': 1	8	1.75	3.363585661
3	3	0	9	33	['[][][]' '[][][]' '[]' '[][]' '[[][][]]' '[[][]][]' '[[][][]]' '[][]']	'[][][]': 2, '[][]': 2, '[[][][]]': 2, '[]': 1, '[[][]][]': 1	8	2.25	4.75682846
0	2	1	6	31	['[][]' '[[][]]' '[]' '[][]' '[[][]][]' '[][]' '[[][]][]' '[]']	'[][]': 3, '[]': 2, '[[][]][]': 2, '[[][]]': 1	8	1.905639062	3.746748298
2	2	0	9	35	['[]' '[[][][]]' '[][]' '[][[][]]' '[]' '[][]' '[][][]' '[][]']	'[][]': 3, '[]': 2, '[[][][]]': 1, '[][[][]]': 1, '[][][]': 1	8	2.155639062	4.455659734
0	3	0	9	30	['[[][][]]' '[[][]]' '[[][]]' '[[][]]' '[][][]' '[[][]][]' '[][][]' '[][]']	'[[][]]': 3, '[][][]': 2, '[[][][]]': 1, '[[][]][]': 1, '[][]': 1	8	2.155639062	4.455659734
1	2	0	4	17	['[[][][]]' '[[][][]]' '[[][]]' '[[][]]' '[]' '[][][]' '[][]' '[][[][]]']	'[[][][]]': 2, '[[][]]': 2, '[]': 1, '[][][]': 1, '[][]': 1, '[][[][]]': 1	8	2.5	5.656854249
1	2	0	5	29	['[][[][]][]' '[][]' '[][][]' '[[][]]' '[][][]' '[][]' '[[][]]' '[][]']	'[][]': 3, '[][][]': 2, '[[][]]': 2, '[][[][]][]': 1	8	1.905639062	3.746748298
3	1	0	10	27	['[]' '[][][]' '[][]' '[[][]]' '[][]' '[]' '[][]' '[[][]]']	'[][]': 3, '[]': 2, '[[][]]': 2, '[][][]': 1	8	1.905639062	3.746748298
0	1	0	7	21	['[[][]]' '[[][]]' '[]' '[[][][]]' '[][]' '[][][]' '[][]' '[[[][]][]]']	'[[][]]': 2, '[][]': 2, '[]': 1, '[[][][]]': 1, '[][][]': 1, '[[[][]][]]': 1	8	2.5	5.656854249
2	1	0	10	31	['[[][]]' '[][]' '[][]' '[][]' '[][]' '[][[][]]' '[][]' '[][][]']	'[][]': 5, '[[][]]': 1, '[][[][]]': 1, '[][][]': 1	8	1.548794941	2.92572656
2	4	1	8	28	['[][]' '[][][]' '[[][][]]' '[][]' '[][]' '[][]' '[][]' '[[][]]']	'[][]': 5, '[][][]': 1, '[[][][]]': 1, '[[][]]': 1	8	1.548794941	2.92572656
3	3	0	7	28	['[[][][]]' '[][][][]' '[]' '[][]' '[[][]][]' '[][][]' '[][][]' '[][][]']	'[][][]': 3, '[[][][]]': 1, '[][][][]': 1, '[]': 1, '[][]': 1, '[[][]][]': 1	8	2.405639062	5.298702257
3	2	0	10	35	['[][]' '[][][]' '[][]' '[]' '[][[][][]]' '[][]' '[][][]' '[[][][]]']	'[][]': 3, '[][][]': 2, '[]': 1, '[][[][][]]': 1, '[[][][]]': 1	8	2.155639062	4.455659734
3	2	0	7	31	['[][][]' '[][]' '[]' '[][][]' '[][][]' '[][]' '[][]' '[][]']	'[][]': 4, '[][][]': 3, '[]': 1	8	1.405639062	2.649351129
1	2	1	8	24	['[[][]][]' '[][][]' '[][]' '[][][]' '[[][]][]' '[]' '[][][]' '[][[][]]']	'[][][]': 3, '[[][]][]': 2, '[][]': 1, '[]': 1, '[][[][]]': 1	8	2.155639062	4.455659734
3	1	0	7	24	['[]' '[][]' '[][]' '[][]' '[][]' '[][]' '[]' '[][][]']	'[][]': 5, '[]': 2, '[][][]': 1	8	1.298794941	2.460232976
3	1	0	7	23	['[][]' '[][][][]' '[][]' '[[][][]]' '[][]' '[][[][][]]' '[[][][]]' '[]']	'[][]': 3, '[[][][]]': 2, '[][][][]': 1, '[][[][][]]': 1, '[]': 1	8	2.155639062	4.455659734
2	1	0	7	33	['[[][]][]' '[][][]' '[][][]' '[][][]' '[[][]]' '[[][]][]' '[][]' '[]']	'[][][]': 3, '[[][]][]': 2, '[[][]]': 1, '[][]': 1, '[]': 1	8	2.155639062	4.455659734
2	4	0	7	28	['[][]' '[][]' '[][][]' '[]' '[][]' '[][]' '[][]' '[]']	'[][]': 5, '[]': 2, '[][][]': 1	8	1.298794941	2.460232976
3	1	0	9	28	['[][]' '[][][]' '[][]' '[][]' '[][]' '[][][]' '[][][]' '[][]']	'[][]': 5, '[][][]': 3	8	0.954434003	1.937819241
0	1	0	4	18	['[][[][]]' '[][]' '[][]' '[[][]][]' '[][][]' '[][[][]]' '[]' '[[][][][]]']	'[][[][]]': 2, '[][]': 2, '[[][]][]': 1, '[][][]': 1, '[]': 1, '[[][][][]]': 1	8	2.5	5.656854249
0	1	0	5	27	['[][[][]]' '[]' '[][]' '[][]' '[][][]' '[][]' '[]' '[][]']	'[][]': 4, '[]': 2, '[][[][]]': 1, '[][][]': 1	8	1.75	3.363585661
0	1	0	4	21	['[]' '[][]' '[][]' '[][]' '[]' '[][]' '[]' '[[][][]][]']	'[][]': 4, '[]': 3, '[[][][]][]': 1	8	1.405639062	2.649351129
1	1	0	5	19	['[][]' '[][]' '[][[][]]' '[][]' '[]' '[][]' '[][][]' '[][]']	'[][]': 5, '[][[][]]': 1, '[]': 1, '[][][]': 1	8	1.548794941	2.92572656
1	2	1	8	34	['[][]' '[[][]][]' '[][][]' '[][][[][]]' '[]' '[[][]][]' '[]' '[][]']	'[][]': 2, '[[][]][]': 2, '[]': 2, '[][][]': 1, '[][][[][]]': 1	8	2.25	4.75682846
1	3	1	7	33	['[[][]]' '[[][][]][]' '[[][]]' '[]' '[][]' '[][][]' '[][]' '[][]']	'[][]': 3, '[[][]]': 2, '[[][][]][]': 1, '[]': 1, '[][][]': 1	8	2.155639062	4.455659734
2	1	0	9	34	['[[][][][]]' '[][[][]]' '[][]' '[][]' '[][][]' '[][][]' '[][[][]]' '[][[][][]]']	'[][[][]]': 2, '[][]': 2, '[][][]': 2, '[[][][][]]': 1, '[][[][][]]': 1	8	2.25	4.75682846
3	3	0	8	25	['[[][]][]' '[][]' '[[][]]' '[][][]' '[][][]' '[]' '[[][]]' '[][]']	'[][]': 2, '[[][]]': 2, '[][][]': 2, '[[][]][]': 1, '[]': 1	8	2.25	4.75682846
0	3	0	9	31	['[[][][]][]' '[][][]' '[][][]' '[][]' '[[][][][]]' '[[][]]' '[][]' '[][]']	'[][]': 3, '[][][]': 2, '[[][][]][]': 1, '[[][][][]]': 1, '[[][]]': 1	8	2.155639062	4.455659734
1	3	1	5	27	['[[][]][]' '[[][][][]]' '[][][]' '[][]' '[][]' '[[][][][]]' '[]' '[[][]]']	'[[][][][]]': 2, '[][]': 2, '[[][]][]': 1, '[][][]': 1, '[]': 1, '[[][]]': 1	8	2.5	5.656854249
0	1	0	8	32	['[[][]]' '[]' '[][][]' '[][][]' '[][][]' '[][]' '[]' '[]']	'[]': 3, '[][][]': 3, '[[][]]': 1, '[][]': 1	8	1.811278124	3.509530701
1	3	1	6	20	['[][]' '[]' '[]' '[[][]]' '[][[][]]' '[][]' '[][]' '[][[][]]']	'[][]': 3, '[]': 2, '[][[][]]': 2, '[[][]]': 1	8	1.905639062	3.746748298
3	1	0	10	29	['[][]' '[][]' '[][][]' '[[][][]]' '[[][]]' '[][][]' '[]' '[][]']	'[][]': 3, '[][][]': 2, '[[][][]]': 1, '[[][]]': 1, '[]': 1	8	2.155639062	4.455659734
3	3	0	7	27	['[][][]' '[]' '[][[][][]]' '[]' '[]' '[][]' '[][][]' '[][[][]]']	'[]': 3, '[][][]': 2, '[][[][][]]': 1, '[][]': 1, '[][[][]]': 1	8	2.155639062	4.455659734
2	3	0	7	32	['[]' '[[][][]]' '[][][]' '[][]' '[][][[][]]' '[][]' '[[][][]]' '[][]']	'[][]': 3, '[[][][]]': 2, '[]': 1, '[][][]': 1, '[][][[][]]': 1	8	2.155639062	4.455659734
1	1	0	8	34	['[][][][]' '[][][]' '[][]' '[][]' '[][]' '[][][][[][]]' '[[][][]]' '[[][][][]]']	'[][]': 3, '[][][][]': 1, '[][][]': 1, '[][][][[][]]': 1, '[[][][]]': 1, '[[][][][]]': 1	8	2.405639062	5.298702257
0	3	1	4	20	['[][]' '[]' '[]' '[[][]]' '[][][]' '[][]' '[][]' '[][][]']	'[][]': 3, '[]': 2, '[][][]': 2, '[[][]]': 1	8	1.905639062	3.746748298
0	4	1	8	30	['[][]' '[][][]' '[][]' '[[][]]' '[][]' '[][[][][]]' '[][]' '[][][]']	'[][]': 4, '[][][]': 2, '[[][]]': 1, '[][[][][]]': 1	8	1.75	3.363585661
2	1	0	10	28	['[[][]]' '[[][]]' '[][][[][]]' '[][][]' '[][[][]]' '[][]' '[][]']	'[[][]]': 2, '[][]': 2, '[][][[][]]': 1, '[][][]': 1, '[][[][]]': 1	7	2.235926351	4.710650674
1	2	1	5	28	['[[][]]' '[][]' '[][][]' '[][]' '[[][[][]]]' '[]' '[][]']	'[][]': 3, '[[][]]': 1, '[][][]': 1, '[[][[][]]]': 1, '[]': 1	7	2.128085279	4.371369344
1	4	1	6	28	['[[][]]' '[][]' '[][]' '[[][]]' '[[][]]' '[]' '[][]']	'[[][]]': 3, '[][]': 3, '[]': 1	7	1.448815636	2.729838563
0	1	0	4	19	['[][][][]' '[[][]]' '[][]' '[[][][]]' '[][]' '[][]' '[][]']	'[][]': 4, '[][][][]': 1, '[[][]]': 1, '[[][][]]': 1	7	1.664497779	3.170032825
2	3	1	7	22	['[][]' '[[][][]]' '[][]' '[[][][]]' '[[][]]' '[][][]' '[][][]']	'[][]': 2, '[[][][]]': 2, '[][][]': 2, '[[][]]': 1	7	1.950212065	3.864313298
3	3	0	7	30	['[][]' '[][]' '[][][]' '[[][]][]' '[][]' '[]' '[][]']	'[][]': 4, '[][][]': 1, '[[][]][]': 1, '[]': 1	7	1.664497779	3.170032825
2	2	1	10	30	['[[][]]' '[][]' '[][]' '[][][]' '[[][][]]' '[][]' '[][]']	'[][]': 4, '[[][]]': 1, '[][][]': 1, '[[][][]]': 1	7	1.664497779	3.170032825
0	3	0	8	24	['[[][]]' '[][][]' '[][]' '[][][]' '[][]' '[[][][][]]' '[[][][]]']	'[][][]': 2, '[][]': 2, '[[][]]': 1, '[[][][][]]': 1, '[[][][]]': 1	7	2.235926351	4.710650674
2	1	0	10	27	['[][[][]]' '[][]' '[][]' '[][]' '[][]' '[][]' '[]']	'[][]': 5, '[][[][]]': 1, '[]': 1	7	1.148834854	2.217347452
1	3	1	8	24	['[][][]' '[[][]][]' '[][][][]' '[[][]]' '[]' '[][][]' '[]']	'[][][]': 2, '[]': 2, '[[][]][]': 1, '[][][][]': 1, '[[][]]': 1	7	2.235926351	4.710650674
4	2	0	8	29	['[][]' '[][][]' '[[][]][]' '[][][]' '[[][][]]' '[][][]' '[[][][]]']	'[][][]': 3, '[[][][]]': 2, '[][]': 1, '[[][]][]': 1	7	1.842370993	3.585988827
1	4	0	6	23	['[[][]]' '[[][]][]' '[[][][]]' '[][]' '[][]' '[][]' '[][]']	'[][]': 4, '[[][]]': 1, '[[][]][]': 1, '[[][][]]': 1	7	1.664497779	3.170032825
2	1	0	10	33	['[[][][]]' '[][]' '[[][][]]' '[]' '[][][]' '[[][][]]' '[][][[][]]']	'[[][][]]': 3, '[][]': 1, '[]': 1, '[][][]': 1, '[][][[][]]': 1	7	2.128085279	4.371369344
1	4	0	9	31	['[]' '[][][]' '[][]' '[][][]' '[][][]' '[[][]]' '[]']	'[][][]': 3, '[]': 2, '[][]': 1, '[[][]]': 1	7	1.842370993	3.585988827
2	2	1	10	31	['[[][]]' '[[][][][][]]' '[[][][]]' '[][]' '[][][[][]]' '[][]' '[]']	'[][]': 2, '[[][]]': 1, '[[][][][][]]': 1, '[[][][]]': 1, '[][][[][]]': 1, '[]': 1	7	2.521640636	5.742347492
2	1	0	10	29	['[[][][]]' '[[][]]' '[]' '[][][]' '[[][][][]]' '[[][]]' '[[][][]]']	'[[][][]]': 2, '[[][]]': 2, '[]': 1, '[][][]': 1, '[[][][][]]': 1	7	2.235926351	4.710650674
2	4	1	8	31	['[[][]]' '[][]' '[][[][]]' '[]' '[[][]]' '[][[][]]' '[][]']	'[[][]]': 2, '[][]': 2, '[][[][]]': 2, '[]': 1	7	1.950212065	3.864313298
3	3	0	7	29	['[]' '[[][]]' '[][]' '[[][]][]' '[[][]]' '[[][][]]' '[]']	'[]': 2, '[[][]]': 2, '[][]': 1, '[[][]][]': 1, '[[][][]]': 1	7	2.235926351	4.710650674
1	3	0	6	32	['[][][]' '[[][]]' '[][]' '[][]' '[[][]]' '[[][]]' '[]']	'[[][]]': 3, '[][]': 2, '[][][]': 1, '[]': 1	7	1.842370993	3.585988827
1	1	0	10	30	['[]' '[[][]][]' '[][]' '[][]' '[[][][]][]' '[][]' '[][]']	'[][]': 4, '[]': 1, '[[][]][]': 1, '[[][][]][]': 1	7	1.664497779	3.170032825
2	4	1	7	30	['[[][]][]' '[][][]' '[[][][]]' '[][]' '[][][]' '[][]' '[][]']	'[][]': 3, '[][][]': 2, '[[][]][]': 1, '[[][][]]': 1	7	1.842370993	3.585988827
2	4	0	9	29	['[][]' '[[][][]]' '[]' '[][]' '[][][]' '[][[][]]' '[][][]']	'[][]': 2, '[][][]': 2, '[[][][]]': 1, '[]': 1, '[][[][]]': 1	7	2.235926351	4.710650674
2	2	1	9	27	['[]' '[][][]' '[][][]' '[][]' '[][[][]]' '[]' '[[][][]]']	'[]': 2, '[][][]': 2, '[][]': 1, '[][[][]]': 1, '[[][][]]': 1	7	2.235926351	4.710650674
2	3	1	6	30	['[][]' '[[][][]]' '[][[][]]' '[][]' '[][[][]]' '[][]' '[[][]]']	'[][]': 3, '[][[][]]': 2, '[[][][]]': 1, '[[][]]': 1	7	1.842370993	3.585988827
3	2	0	11	32	['[][[][]]' '[][][]' '[][]' '[][]' '[][[][]]' '[]' '[][]']	'[][]': 3, '[][[][]]': 2, '[][][]': 1, '[]': 1	7	1.842370993	3.585988827
1	3	0	6	19	['[][][]' '[[][]]' '[][]' '[][][][]' '[][][]' '[[][][][]]' '[[][][]]']	'[][][]': 2, '[[][]]': 1, '[][]': 1, '[][][][]': 1, '[[][][][]]': 1, '[[][][]]': 1	7	2.521640636	5.742347492
1	4	1	6	22	['[]' '[][]' '[]' '[]' '[][][]' '[][]' '[][][][]']	'[]': 3, '[][]': 2, '[][][]': 1, '[][][][]': 1	7	1.842370993	3.585988827
3	3	1	7	27	['[[][]]' '[][]' '[][][]' '[[][]]' '[]' '[][]' '[][][]']	'[[][]]': 2, '[][]': 2, '[][][]': 2, '[]': 1	7	1.950212065	3.864313298
3	2	0	11	34	['[[][]]' '[][]' '[][]' '[][]' '[]' '[]' '[][]']	'[][]': 4, '[]': 2, '[[][]]': 1	7	1.378783493	2.600490006
4	2	0	9	28	['[][][]' '[]' '[][[][]]' '[][]' '[][]' '[][]' '[][][]']	'[][]': 3, '[][][]': 2, '[]': 1, '[][[][]]': 1	7	1.842370993	3.585988827
3	1	0	11	31	['[][]' '[[][]]' '[[][]]' '[][]' '[[][]]' '[][][]' '[][]']	'[][]': 3, '[[][]]': 3, '[][][]': 1	7	1.448815636	2.729838563
3	1	0	8	33	['[[][][]]' '[][]' '[[][]]' '[]' '[][]' '[[][]]' '[]']	'[][]': 2, '[[][]]': 2, '[]': 2, '[[][][]]': 1	7	1.950212065	3.864313298
1	2	1	9	33	['[][[][]]' '[[][]][]' '[[][][]]' '[][][]' '[[][][][]]' '[][]' '[][]']	'[][]': 2, '[][[][]]': 1, '[[][]][]': 1, '[[][][]]': 1, '[][][]': 1, '[[][][][]]': 1	7	2.521640636	5.742347492
1	2	0	10	28	['[[][][]]' '[][]' '[]' '[][][]' '[[][]][]' '[]' '[][]']	'[][]': 2, '[]': 2, '[[][][]]': 1, '[][][]': 1, '[[][]][]': 1	7	2.235926351	4.710650674
0	3	1	5	29	['[[][][]][]' '[]' '[[][]][]' '[[][]]' '[]' '[[][][]]' '[][]']	'[]': 2, '[[][][]][]': 1, '[[][]][]': 1, '[[][]]': 1, '[[][][]]': 1, '[][]': 1	7	2.521640636	5.742347492
4	2	0	9	30	['[[][]]' '[]' '[[][]]' '[][]' '[][]' '[[][]]' '[][][]']	'[[][]]': 3, '[][]': 2, '[]': 1, '[][][]': 1	7	1.842370993	3.585988827
1	2	0	5	30	['[][]' '[][]' '[][]' '[[][][]]' '[]' '[[][][][]]' '[][][]']	'[][]': 3, '[[][][]]': 1, '[]': 1, '[[][][][]]': 1, '[][][]': 1	7	2.128085279	4.371369344
0	2	0	4	15	['[][][]' '[][]' '[][]' '[[][]]' '[][]' '[][]' '[[][]]']	'[][]': 4, '[[][]]': 2, '[][][]': 1	7	1.378783493	2.600490006
0	4	0	8	26	['[][][][]' '[][[][]]' '[][]' '[][]' '[][[][][]]' '[][][]' '[][][]']	'[][]': 2, '[][][]': 2, '[][][][]': 1, '[][[][]]': 1, '[][[][][]]': 1	7	2.235926351	4.710650674
3	2	1	7	31	['[][][]' '[][][][]' '[][][]' '[][]' '[]' '[][][]' '[][]']	'[][][]': 3, '[][]': 2, '[][][][]': 1, '[]': 1	7	1.842370993	3.585988827
1	4	0	8	26	['[][]' '[][][]' '[][]' '[][[][]]' '[][][]' '[][]' '[[][]]']	'[][]': 3, '[][][]': 2, '[][[][]]': 1, '[[][]]': 1	7	1.842370993	3.585988827
0	4	1	8	28	['[][]' '[[][][]]' '[][][][]' '[][][]' '[][]' '[][]' '[][][]']	'[][]': 3, '[][][]': 2, '[[][][]]': 1, '[][][][]': 1	7	1.842370993	3.585988827
2	2	0	11	29	['[[][]][]' '[][][]' '[][]' '[]' '[][]' '[][]' '[][[][][]]']	'[][]': 3, '[[][]][]': 1, '[][][]': 1, '[]': 1, '[][[][][]]': 1	7	2.128085279	4.371369344
1	3	0	10	30	['[[][][]][]' '[]' '[][[][][]]' '[][][]' '[][]' '[[][]]' '[[][]]']	'[[][]]': 2, '[[][][]][]': 1, '[]': 1, '[][[][][]]': 1, '[][][]': 1, '[][]': 1	7	2.521640636	5.742347492
1	4	0	6	27	['[][]' '[][][][]' '[][]' '[][]' '[][]' '[][][]' '[[][]]']	'[][]': 4, '[][][][]': 1, '[][][]': 1, '[[][]]': 1	7	1.664497779	3.170032825
0	3	1	4	23	['[][][]' '[]' '[][]' '[][][]' '[[][][][]]' '[]' '[]']	'[]': 3, '[][][]': 2, '[][]': 1, '[[][][][]]': 1	7	1.842370993	3.585988827
0	1	0	9	32	['[][]' '[][]' '[]' '[][]' '[][]' '[[][]][]' '[][]']	'[][]': 5, '[]': 1, '[[][]][]': 1	7	1.148834854	2.217347452
3	2	1	7	30	['[]' '[][[][][]]' '[][][]' '[[][]][]' '[][][]' '[]' '[][]']	'[]': 2, '[][][]': 2, '[][[][][]]': 1, '[[][]][]': 1, '[][]': 1	7	2.235926351	4.710650674
0	4	1	5	25	['[][]' '[]' '[][]' '[][][]' '[][]' '[][][]' '[][]']	'[][]': 4, '[][][]': 2, '[]': 1	7	1.378783493	2.600490006
0	1	0	9	31	['[][]' '[][][]' '[][]' '[][]' '[][][]' '[][]' '[]']	'[][]': 4, '[][][]': 2, '[]': 1	7	1.378783493	2.600490006
3	2	0	10	34	['[[][]]' '[]' '[][]' '[[][]]' '[[][][]]' '[[][]][]' '[][]']	'[[][]]': 2, '[][]': 2, '[]': 1, '[[][][]]': 1, '[[][]][]': 1	7	2.235926351	4.710650674
1	2	0	8	22	['[][][][]' '[[][]]' '[][]' '[][]' '[][]' '[][]' '[][]']	'[][]': 5, '[][][][]': 1, '[[][]]': 1	7	1.148834854	2.217347452
3	3	1	9	32	['[[][][][]]' '[][][]' '[[][]][]' '[[][]][]' '[][]' '[[][]][]' '[]']	'[[][]][]': 3, '[[][][][]]': 1, '[][][]': 1, '[][]': 1, '[]': 1	7	2.128085279	4.371369344
1	4	0	6	24	['[][][]' '[][]' '[][]' '[]' '[][][][]' '[][]' '[][][]']	'[][]': 3, '[][][]': 2, '[]': 1, '[][][][]': 1	7	1.842370993	3.585988827
2	4	0	8	28	['[][]' '[]' '[[][]]' '[[][]]' '[]' '[][]' '[[][]]']	'[[][]]': 3, '[][]': 2, '[]': 2	7	1.556656707	2.941713421
3	1	0	9	27	['[][]' '[[][]]' '[[][]]' '[[][]]' '[][]' '[][]' '[][[][]]']	'[][]': 3, '[[][]]': 3, '[][[][]]': 1	7	1.448815636	2.729838563
1	2	1	9	34	['[][]' '[]' '[][][]' '[][]' '[[][][]]' '[][][]' '[][]']	'[][]': 3, '[][][]': 2, '[]': 1, '[[][][]]': 1	7	1.842370993	3.585988827
2	2	1	6	30	['[][]' '[[][]]' '[][]' '[]' '[]' '[[][]]' '[][[][]]']	'[][]': 2, '[[][]]': 2, '[]': 2, '[][[][]]': 1	7	1.950212065	3.864313298
0	4	1	6	21	['[[][][][]]' '[][]' '[]' '[]' '[][[][]]' '[][]' '[][][]']	'[][]': 2, '[]': 2, '[[][][][]]': 1, '[][[][]]': 1, '[][][]': 1	7	2.235926351	4.710650674
0	1	0	5	29	['[][][]' '[[][]][]' '[][][]' '[[][][]]' '[[][]]' '[]' '[][]']	'[][][]': 2, '[[][]][]': 1, '[[][][]]': 1, '[[][]]': 1, '[]': 1, '[][]': 1	7	2.521640636	5.742347492
2	4	0	8	27	['[[][]]' '[]' '[][]' '[[][]][]' '[[][]][]' '[][][]' '[][]']	'[][]': 2, '[[][]][]': 2, '[[][]]': 1, '[]': 1, '[][][]': 1	7	2.235926351	4.710650674
2	4	0	7	29	['[[][]]' '[][][]' '[[][][]]' '[[][]]' '[[][]]' '[][]' '[][][]']	'[[][]]': 3, '[][][]': 2, '[[][][]]': 1, '[][]': 1	7	1.842370993	3.585988827
0	1	0	6	19	['[[][][]]' '[]' '[][]' '[[][][]]' '[[][][]]' '[[][][]]' '[][]']	'[[][][]]': 4, '[][]': 2, '[]': 1	7	1.378783493	2.600490006
1	2	0	8	35	['[[][]]' '[[][]][]' '[][]' '[][][]' '[[][]]' '[][]' '[][][]']	'[[][]]': 2, '[][]': 2, '[][][]': 2, '[[][]][]': 1	7	1.950212065	3.864313298
0	3	1	6	33	['[[][]]' '[][]' '[][]' '[[][]]' '[[][]]' '[]' '[][]']	'[[][]]': 3, '[][]': 3, '[]': 1	7	1.448815636	2.729838563
1	2	1	6	33	['[[][][]]' '[][]' '[][]' '[[][]][]' '[][]' '[][[][]]' '[][][]']	'[][]': 3, '[[][][]]': 1, '[[][]][]': 1, '[][[][]]': 1, '[][][]': 1	7	2.128085279	4.371369344
3	2	1	7	29	['[[][]]' '[][][]' '[[][]]' '[[][]]' '[]' '[[][][]]' '[][]']	'[[][]]': 3, '[][][]': 1, '[]': 1, '[[][][]]': 1, '[][]': 1	7	2.128085279	4.371369344
2	4	1	7	25	['[][]' '[[][]][]' '[]' '[][]' '[[][]]' '[]' '[[][]]']	'[][]': 2, '[]': 2, '[[][]]': 2, '[[][]][]': 1	7	1.950212065	3.864313298
2	3	1	10	31	['[][]' '[[][][]]' '[][]' '[][]' '[][][]' '[][]' '[][]']	'[][]': 5, '[[][][]]': 1, '[][][]': 1	7	1.148834854	2.217347452
0	3	0	4	26	['[][]' '[][]' '[][][]' '[][]' '[][][]' '[][[][]]']	'[][]': 3, '[][][]': 2, '[][[][]]': 1	6	1.459147917	2.749459274
4	2	0	8	33	['[[][]]' '[][]' '[][]' '[][[][][]]' '[][][]' '[[][][]]']	'[][]': 2, '[[][]]': 1, '[][[][][]]': 1, '[][][]': 1, '[[][][]]': 1	6	2.251629167	4.762203156
0	3	0	4	18	['[[][]]' '[][][]' '[]' '[][]' '[[][][]]' '[][]']	'[][]': 2, '[[][]]': 1, '[][][]': 1, '[]': 1, '[[][][]]': 1	6	2.251629167	4.762203156
1	4	1	8	34	['[][][]' '[][]' '[][][][]' '[][]' '[]' '[]']	'[][]': 2, '[]': 2, '[][][]': 1, '[][][][]': 1	6	1.918295834	3.77976315
0	3	0	6	19	['[][][][]' '[[][[][]]]' '[]' '[[][]]' '[][][][]' '[][]']	'[][][][]': 2, '[[][[][]]]': 1, '[]': 1, '[[][]]': 1, '[][]': 1	6	2.251629167	4.762203156
0	3	0	6	18	['[]' '[][]' '[[][]]' '[[][][]]' '[]' '[][]']	'[]': 2, '[][]': 2, '[[][]]': 1, '[[][][]]': 1	6	1.918295834	3.77976315
1	1	0	9	24	['[][]' '[[][][]]' '[][]' '[][]' '[][]' '[][]']	'[][]': 5, '[[][][]]': 1	6	0.650022422	1.569192583
2	3	0	10	28	['[][]' '[][][]' '[][]' '[]' '[[][]]' '[[][]]']	'[][]': 2, '[[][]]': 2, '[][][]': 1, '[]': 1	6	1.918295834	3.77976315
0	1	0	6	31	['[][][]' '[][][][]' '[][][]' '[][][[][]]' '[][][]' '[[][]][]']	'[][][]': 3, '[][][][]': 1, '[][][[][]]': 1, '[[][]][]': 1	6	1.79248125	3.464101615
1	4	0	7	23	['[][][]' '[][][]' '[[][]]' '[][]' '[][]' '[][]']	'[][]': 3, '[][][]': 2, '[[][]]': 1	6	1.459147917	2.749459274
0	1	0	8	31	['[][[][]]' '[][]' '[][][][]' '[][]' '[]' '[][]']	'[][]': 3, '[][[][]]': 1, '[][][][]': 1, '[]': 1	6	1.79248125	3.464101615
0	1	0	8	24	['[][]' '[[][]][]' '[]' '[[][]][]' '[][]' '[]']	'[][]': 2, '[[][]][]': 2, '[]': 2	6	1.584962501	3
1	3	1	6	19	['[][[][]]' '[][[][]]' '[]' '[]' '[[][]]' '[[][][]]']	'[][[][]]': 2, '[]': 2, '[[][]]': 1, '[[][][]]': 1	6	1.918295834	3.77976315
3	3	0	8	26	['[[][][]][]' '[][]' '[][]' '[][]' '[][][]' '[[][]]']	'[][]': 3, '[[][][]][]': 1, '[][][]': 1, '[[][]]': 1	6	1.79248125	3.464101615
0	1	0	7	32	['[][]' '[][][]' '[[][][]]' '[][]' '[[][]]' '[][]']	'[][]': 3, '[][][]': 1, '[[][][]]': 1, '[[][]]': 1	6	1.79248125	3.464101615
2	4	0	7	24	['[[][][]]' '[][][]' '[]' '[][[][]]' '[][][]' '[][]']	'[][][]': 2, '[[][][]]': 1, '[]': 1, '[][[][]]': 1, '[][]': 1	6	2.251629167	4.762203156
1	3	1	6	33	['[]' '[]' '[][][][]' '[][]' '[][][]' '[]']	'[]': 3, '[][][][]': 1, '[][]': 1, '[][][]': 1	6	1.79248125	3.464101615
0	2	0	4	25	['[[][][][]]' '[][]' '[][]' '[][]' '[][]' '[][]']	'[][]': 5, '[[][][][]]': 1	6	0.650022422	1.569192583
0	1	0	5	17	['[][][]' '[[][]]' '[]' '[][]' '[[][][]]' '[]']	'[]': 2, '[][][]': 1, '[[][]]': 1, '[][]': 1, '[[][][]]': 1	6	2.251629167	4.762203156
3	2	0	11	31	['[[][]]' '[]' '[[][]]' '[]' '[][][]' '[][]']	'[[][]]': 2, '[]': 2, '[][][]': 1, '[][]': 1	6	1.918295834	3.77976315
0	1	0	4	24	['[]' '[][]' '[][][][]' '[[][]]' '[][][][]' '[[][]]']	'[][][][]': 2, '[[][]]': 2, '[]': 1, '[][]': 1	6	1.918295834	3.77976315
1	3	1	8	34	['[][]' '[][]' '[]' '[][][]' '[]' '[[][]]']	'[][]': 2, '[]': 2, '[][][]': 1, '[[][]]': 1	6	1.918295834	3.77976315
4	1	0	9	32	['[[][][]]' '[[][][][]]' '[[[][]][]]' '[[][][]]' '[][][]' '[][]']	'[[][][]]': 2, '[[][][][]]': 1, '[[[][]][]]': 1, '[][][]': 1, '[][]': 1	6	2.251629167	4.762203156
0	1	0	4	16	['[][][]' '[][]' '[][][]' '[][][][]' '[]' '[][]']	'[][][]': 2, '[][]': 2, '[][][][]': 1, '[]': 1	6	1.918295834	3.77976315
1	3	1	9	33	['[[][]]' '[]' '[][]' '[[][]][]' '[][[][]][]' '[][[][][]]']	'[[][]]': 1, '[]': 1, '[][]': 1, '[[][]][]': 1, '[][[][]][]': 1, '[][[][][]]': 1	6	2.584962501	6
0	2	0	4	23	['[][]' '[][][]' '[]' '[[][][]]' '[[][]]' '[][]']	'[][]': 2, '[][][]': 1, '[]': 1, '[[][][]]': 1, '[[][]]': 1	6	2.251629167	4.762203156
1	3	0	9	25	['[][]' '[][]' '[][][]' '[[][]]' '[]' '[][]']	'[][]': 3, '[][][]': 1, '[[][]]': 1, '[]': 1	6	1.79248125	3.464101615
2	3	0	10	32	['[][]' '[][]' '[[][]]' '[][]' '[[][]]' '[][][]']	'[][]': 3, '[[][]]': 2, '[][][]': 1	6	1.459147917	2.749459274
0	2	1	6	33	['[[][]][]' '[][][]' '[][][]' '[][]' '[][]' '[]']	'[][][]': 2, '[][]': 2, '[[][]][]': 1, '[]': 1	6	1.918295834	3.77976315
1	4	1	7	23	['[]' '[][]' '[][]' '[][[][][]]' '[]' '[]']	'[]': 3, '[][]': 2, '[][[][][]]': 1	6	1.459147917	2.749459274
0	2	1	9	29	['[[][][]]' '[][]' '[][][]' '[][]' '[[][][]]' '[]']	'[[][][]]': 2, '[][]': 2, '[][][]': 1, '[]': 1	6	1.918295834	3.77976315
0	2	1	8	34	['[[][][]]' '[][[][]]' '[[][][]]' '[][][]' '[][]' '[][[][]]']	'[[][][]]': 2, '[][[][]]': 2, '[][][]': 1, '[][]': 1	6	1.918295834	3.77976315
0	2	1	8	33	['[][]' '[[][[][]]]' '[[][]]' '[][[][]]' '[][[][]][]' '[[][]]']	'[[][]]': 2, '[][]': 1, '[[][[][]]]': 1, '[][[][]]': 1, '[][[][]][]': 1	6	2.251629167	4.762203156
0	2	1	8	24	['[][]' '[[][]]' '[][]' '[[][]]' '[[][]][]' '[][][]']	'[][]': 2, '[[][]]': 2, '[[][]][]': 1, '[][][]': 1	6	1.918295834	3.77976315
1	4	1	6	24	['[]' '[][][]' '[][][]' '[]' '[][]' '[]']	'[]': 3, '[][][]': 2, '[][]': 1	6	1.459147917	2.749459274
2	3	1	6	29	['[]' '[]' '[][]' '[[][][]]' '[]' '[[][][]]']	'[]': 3, '[[][][]]': 2, '[][]': 1	6	1.459147917	2.749459274
0	2	1	5	17	['[[][]]' '[][]' '[[][]]' '[][]' '[[][][]]' '[][]']	'[][]': 3, '[[][]]': 2, '[[][][]]': 1	6	1.459147917	2.749459274
0	2	0	4	26	['[][]' '[]' '[][[][]]' '[[][][][]]' '[][]' '[][][]']	'[][]': 2, '[]': 1, '[][[][]]': 1, '[[][][][]]': 1, '[][][]': 1	6	2.251629167	4.762203156
3	3	0	9	27	['[][]' '[][]' '[][]' '[][]' '[[][]]' '[]']	'[][]': 4, '[[][]]': 1, '[]': 1	6	1.251629167	2.381101578
1	4	0	8	31	['[][][][]' '[]' '[][]' '[][]' '[[][]]' '[]']	'[]': 2, '[][]': 2, '[][][][]': 1, '[[][]]': 1	6	1.918295834	3.77976315
0	2	0	8	22	['[][][]' '[][]' '[][][]' '[][]' '[][][]' '[][][][]']	'[][][]': 3, '[][]': 2, '[][][][]': 1	6	1.459147917	2.749459274
0	2	0	7	20	['[][][]' '[[][]][]' '[][]' '[][]' '[[][]]' '[][][]']	'[][][]': 2, '[][]': 2, '[[][]][]': 1, '[[][]]': 1	6	1.918295834	3.77976315
0	2	0	6	18	['[][][][]' '[]' '[][]' '[][]' '[[][]]' '[]']	'[]': 2, '[][]': 2, '[][][][]': 1, '[[][]]': 1	6	1.918295834	3.77976315
0	3	0	9	28	['[][][]' '[]' '[][][]' '[[][][]][]' '[][]' '[][][][]']	'[][][]': 2, '[]': 1, '[[][][]][]': 1, '[][]': 1, '[][][][]': 1	6	2.251629167	4.762203156
1	3	0	8	34	['[[][][]]' '[][[][]]' '[][][]' '[]' '[[][]]' '[]']	'[]': 2, '[[][][]]': 1, '[][[][]]': 1, '[][][]': 1, '[[][]]': 1	6	2.251629167	4.762203156
0	2	0	5	16	['[][]' '[][][][]' '[][]' '[][]' '[][[][]]' '[][]']	'[][]': 4, '[][][][]': 1, '[][[][]]': 1	6	1.251629167	2.381101578
3	3	0	7	23	['[]' '[][]' '[][]' '[][][]' '[][]' '[[][]]']	'[][]': 3, '[]': 1, '[][][]': 1, '[[][]]': 1	6	1.79248125	3.464101615
0	4	0	5	27	['[[][][][]]' '[][]' '[][]' '[[][]]' '[]' '[]']	'[][]': 2, '[]': 2, '[[][][][]]': 1, '[[][]]': 1	6	1.918295834	3.77976315
2	1	0	10	34	['[]' '[[][]][]' '[]' '[][]' '[[][]]' '[][][]']	'[]': 2, '[[][]][]': 1, '[][]': 1, '[[][]]': 1, '[][][]': 1	6	2.251629167	4.762203156
0	4	1	7	32	['[]' '[][]' '[][][]' '[][]' '[][][]' '[][][]']	'[][][]': 3, '[][]': 2, '[]': 1	6	1.459147917	2.749459274
2	2	0	7	21	['[]' '[[][][]]' '[]' '[][]' '[][][]' '[][][]']	'[]': 2, '[][][]': 2, '[[][][]]': 1, '[][]': 1	6	1.918295834	3.77976315
1	2	0	10	33	['[][][]' '[[][]]' '[][][]' '[][]' '[][][]' '[][]']	'[][][]': 3, '[][]': 2, '[[][]]': 1	6	1.459147917	2.749459274
3	1	0	11	30	['[][]' '[][]' '[][]' '[][]' '[[][]][]' '[][][]']	'[][]': 4, '[[][]][]': 1, '[][][]': 1	6	1.251629167	2.381101578
3	2	0	6	22	['[][]' '[][][]' '[[][]]' '[][]' '[[][]]' '[][]']	'[][]': 3, '[[][]]': 2, '[][][]': 1	6	1.459147917	2.749459274
3	2	0	6	25	['[][][]' '[]' '[]' '[][[][]]' '[][]' '[[][[][]]]']	'[]': 2, '[][][]': 1, '[][[][]]': 1, '[][]': 1, '[[][[][]]]': 1	6	2.251629167	4.762203156
3	2	1	9	34	['[][]' '[][[][]]' '[]' '[][[][]]' '[[][]]' '[][]']	'[][]': 2, '[][[][]]': 2, '[]': 1, '[[][]]': 1	6	1.918295834	3.77976315
0	4	1	6	22	['[]' '[][][]' '[][][]' '[]' '[[][]]' '[]']	'[]': 3, '[][][]': 2, '[[][]]': 1	6	1.459147917	2.749459274
2	2	0	11	30	['[][]' '[[][]]' '[[][][][]]' '[[][]]' '[]' '[][]']	'[][]': 2, '[[][]]': 2, '[[][][][]]': 1, '[]': 1	6	1.918295834	3.77976315
3	3	1	8	35	['[[][][]]' '[][[][]]' '[]' '[[][]]' '[][]' '[][][]']	'[[][][]]': 1, '[][[][]]': 1, '[]': 1, '[[][]]': 1, '[][]': 1, '[][][]': 1	6	2.584962501	6
2	2	1	10	29	['[][]' '[]' '[[][]]' '[][]' '[[][]]' '[][]']	'[][]': 3, '[[][]]': 2, '[]': 1	6	1.459147917	2.749459274
3	1	0	8	32	['[[][][[][]]]' '[][]' '[[][][]]' '[][][]' '[]' '[[][]]']	'[[][][[][]]]': 1, '[][]': 1, '[[][][]]': 1, '[][][]': 1, '[]': 1, '[[][]]': 1	6	2.584962501	6
2	2	1	9	33	['[[][]]' '[[][]][]' '[]' '[[][]]' '[][]' '[][][]']	'[[][]]': 2, '[[][]][]': 1, '[]': 1, '[][]': 1, '[][][]': 1	6	2.251629167	4.762203156
1	1	0	5	26	['[]' '[][][]' '[][][]' '[[][]]' '[][][][]' '[][]']	'[][][]': 2, '[]': 1, '[[][]]': 1, '[][][][]': 1, '[][]': 1	6	2.251629167	4.762203156
1	2	0	4	18	['[][][]' '[[][]]' '[][]' '[][]' '[][]' '[[][]]']	'[][]': 3, '[[][]]': 2, '[][][]': 1	6	1.459147917	2.749459274
1	2	0	4	19	['[][]' '[[][]][]' '[][][]' '[]' '[][]' '[][][]']	'[][]': 2, '[][][]': 2, '[[][]][]': 1, '[]': 1	6	1.918295834	3.77976315
3	2	1	9	33	['[][][][]' '[][][]' '[][[][]]' '[][][]' '[][]' '[[][]][]']	'[][][]': 2, '[][][][]': 1, '[][[][]]': 1, '[][]': 1, '[[][]][]': 1	6	2.251629167	4.762203156
1	2	0	4	20	['[][]' '[][][]' '[[][]][]' '[[][][]]' '[[][][]][]' '[[][]][]']	'[[][]][]': 2, '[][]': 1, '[][][]': 1, '[[][][]]': 1, '[[][][]][]': 1	6	2.251629167	4.762203156
0	4	0	6	22	['[][]' '[[][]]' '[][][]' '[][]' '[]' '[][]']	'[][]': 3, '[[][]]': 1, '[][][]': 1, '[]': 1	6	1.79248125	3.464101615
1	2	1	5	26	['[][]' '[[][]]' '[][]' '[]' '[[][]]' '[][]']	'[][]': 3, '[[][]]': 2, '[]': 1	6	1.459147917	2.749459274
2	2	0	5	24	['[[][]]' '[[][]]' '[]' '[][]' '[[][]]' '[[][]]']	'[[][]]': 4, '[]': 1, '[][]': 1	6	1.251629167	2.381101578
2	1	0	8	34	['[][[][]]' '[][]' '[][]' '[][]' '[][]' '[][]']	'[][]': 5, '[][[][]]': 1	6	0.650022422	1.569192583
0	4	0	8	30	['[]' '[]' '[[][][]]' '[[][]][]' '[][]' '[][]']	'[]': 2, '[][]': 2, '[[][][]]': 1, '[[][]][]': 1	6	1.918295834	3.77976315
4	3	0	9	30	['[]' '[[][]]' '[][]' '[[[][]][][]]' '[][]' '[]']	'[]': 2, '[][]': 2, '[[][]]': 1, '[[[][]][][]]': 1	6	1.918295834	3.77976315
3	1	0	9	26	['[[][][]]' '[[][]]' '[][]' '[[][]]' '[][][]' '[][]']	'[[][]]': 2, '[][]': 2, '[[][][]]': 1, '[][][]': 1	6	1.918295834	3.77976315
2	2	1	6	21	['[]' '[][][]' '[][]' '[]' '[][][][]' '[[][]][]']	'[]': 2, '[][][]': 1, '[][]': 1, '[][][][]': 1, '[[][]][]': 1	6	2.251629167	4.762203156
1	1	0	8	23	['[]' '[]' '[]' '[][][]' '[[][][]]' '[][]']	'[]': 3, '[][][]': 1, '[[][][]]': 1, '[][]': 1	6	1.79248125	3.464101615
0	4	0	5	21	['[][]' '[][]' '[[][]]' '[]' '[[][]]' '[][][]']	'[][]': 2, '[[][]]': 2, '[]': 1, '[][][]': 1	6	1.918295834	3.77976315
0	4	1	8	31	['[[][]][]' '[[][]]' '[[][]]' '[[][]]' '[][][]' '[][[][]]']	'[[][]]': 3, '[[][]][]': 1, '[][][]': 1, '[][[][]]': 1	6	1.79248125	3.464101615
3	2	1	10	33	['[[][][]][]' '[[][][]]' '[][][]' '[][][]' '[][]' '[[][]]']	'[][][]': 2, '[[][][]][]': 1, '[[][][]]': 1, '[][]': 1, '[[][]]': 1	6	2.251629167	4.762203156
4	3	0	10	32	['[]' '[[][]]' '[]' '[][][][]' '[][][]' '[][][]']	'[]': 2, '[][][]': 2, '[[][]]': 1, '[][][][]': 1	6	1.918295834	3.77976315
2	1	0	6	30	['[][][]' '[][]' '[]' '[]' '[][][]' '[][]']	'[][][]': 2, '[][]': 2, '[]': 2	6	1.584962501	3
2	3	0	6	29	['[[][][]]' '[]' '[]' '[][]' '[[][]]' '[[][]]']	'[]': 2, '[[][]]': 2, '[[][][]]': 1, '[][]': 1	6	1.918295834	3.77976315
0	3	1	4	19	['[[][][]]' '[[][]]' '[][]' '[][][]' '[][[][]]' '[]']	'[[][][]]': 1, '[[][]]': 1, '[][]': 1, '[][][]': 1, '[][[][]]': 1, '[]': 1	6	2.584962501	6
3	1	0	9	25	['[][]' '[[][]]' '[[][][]]' '[][][]' '[][]' '[[][]]']	'[][]': 2, '[[][]]': 2, '[[][][]]': 1, '[][][]': 1	6	1.918295834	3.77976315
1	1	0	10	28	['[[][][]]' '[[][][]][]' '[[][][][]]' '[[][]]' '[][][]' '[[][]][]']	'[[][][]]': 1, '[[][][]][]': 1, '[[][][][]]': 1, '[[][]]': 1, '[][][]': 1, '[[][]][]': 1	6	2.584962501	6
2	3	0	6	22	['[]' '[][]' '[]' '[][[][]]' '[[][]]' '[][]']	'[]': 2, '[][]': 2, '[][[][]]': 1, '[[][]]': 1	6	1.918295834	3.77976315
0	4	0	7	25	['[[][]]' '[][]' '[[][]]' '[][]' '[][]' '[][]']	'[][]': 4, '[[][]]': 2	6	0.918295834	1.889881575
2	2	0	7	34	['[][][][]' '[][]' '[][[][]]' '[][]' '[[][]]' '[]']	'[][]': 2, '[][][][]': 1, '[][[][]]': 1, '[[][]]': 1, '[]': 1	6	2.251629167	4.762203156
2	2	1	7	22	['[[][][]]' '[[][]]' '[]' '[]' '[[][][]]' '[][]']	'[[][][]]': 2, '[]': 2, '[[][]]': 1, '[][]': 1	6	1.918295834	3.77976315
1	1	0	7	34	['[[][]]' '[]' '[]' '[][]' '[][[][]]' '[]']	'[]': 3, '[[][]]': 1, '[][]': 1, '[][[][]]': 1	6	1.79248125	3.464101615
2	3	0	6	21	['[][]' '[][][]' '[][]' '[][][]' '[][]' '[][][]']	'[][]': 3, '[][][]': 3	6	1	2
1	1	0	10	32	['[[][][]]' '[][]' '[][]' '[][]' '[][]' '[][]']	'[][]': 5, '[[][][]]': 1	6	0.650022422	1.569192583
3	2	0	7	25	['[][]' '[]' '[][]' '[][]' '[][]' '[[][][]]']	'[][]': 4, '[]': 1, '[[][][]]': 1	6	1.251629167	2.381101578
2	4	1	7	27	['[][]' '[[][]][]' '[[][]][]' '[][][]' '[]' '[][][]']	'[[][]][]': 2, '[][][]': 2, '[][]': 1, '[]': 1	6	1.918295834	3.77976315
4	2	0	10	32	['[][][]' '[]' '[][]' '[][[][][]]' '[][[][]]' '[]']	'[]': 2, '[][][]': 1, '[][]': 1, '[][[][][]]': 1, '[][[][]]': 1	6	2.251629167	4.762203156
0	4	1	5	26	['[[][]]' '[]' '[[][]]' '[][]' '[][]' '[[][]]']	'[[][]]': 3, '[][]': 2, '[]': 1	6	1.459147917	2.749459274
2	3	2	8	28	['[[][]]' '[[][]]' '[][[][]]' '[][][]' '[[][]]']	'[[][]]': 3, '[][[][]]': 1, '[][][]': 1	5	1.370950594	2.58640929
0	1	0	8	33	['[][][]' '[[][]]' '[][][]' '[]' '[[][]]']	'[][][]': 2, '[[][]]': 2, '[]': 1	5	1.521928095	2.871745887
0	1	0	8	34	['[][][]' '[]' '[][]' '[][]' '[[][]]']	'[][]': 2, '[][][]': 1, '[]': 1, '[[][]]': 1	5	1.921928095	3.789291416
2	2	0	11	31	['[[][][]]' '[][]' '[[][][]]' '[]' '[[][]]']	'[[][][]]': 2, '[][]': 1, '[]': 1, '[[][]]': 1	5	1.921928095	3.789291416
0	4	1	5	22	['[][][]' '[][][]' '[][][]' '[][]' '[][][]']	'[][][]': 4, '[][]': 1	5	0.721928095	1.649384888
1	3	0	9	34	['[][]' '[]' '[[][][]]' '[[][]]' '[]']	'[]': 2, '[][]': 1, '[[][][]]': 1, '[[][]]': 1	5	1.921928095	3.789291416
3	3	1	7	30	['[[][]]' '[]' '[]' '[]' '[[][]]']	'[]': 3, '[[][]]': 2	5	0.970950594	1.960131704
2	2	1	5	23	['[[][][]]' '[]' '[][]' '[][]' '[]']	'[]': 2, '[][]': 2, '[[][][]]': 1	5	1.521928095	2.871745887
0	3	0	9	26	['[][[][]]' '[][]' '[]' '[]' '[][]']	'[][]': 2, '[]': 2, '[][[][]]': 1	5	1.521928095	2.871745887
1	2	0	7	34	['[[][]]' '[][]' '[[][]]' '[]' '[][]']	'[[][]]': 2, '[][]': 2, '[]': 1	5	1.521928095	2.871745887
0	4	0	8	25	['[][]' '[[][][][]]' '[][]' '[][[][]]' '[][[][]]']	'[][]': 2, '[][[][]]': 2, '[[][][][]]': 1	5	1.521928095	2.871745887
0	2	0	4	14	['[]' '[[][]]' '[][][]' '[][][]' '[[][]][][]']	'[][][]': 2, '[]': 1, '[[][]]': 1, '[[][]][][]': 1	5	1.921928095	3.789291416
3	3	1	8	34	['[][]' '[[][]]' '[[][][]]' '[[][]]' '[][[][]]']	'[[][]]': 2, '[][]': 1, '[[][][]]': 1, '[][[][]]': 1	5	1.921928095	3.789291416
1	4	0	6	32	['[[][]]' '[]' '[[][]]' '[][][][]' '[][][]']	'[[][]]': 2, '[]': 1, '[][][][]': 1, '[][][]': 1	5	1.921928095	3.789291416
2	3	1	9	35	['[[][]]' '[][]' '[][]' '[][[][]]' '[][]']	'[][]': 3, '[[][]]': 1, '[][[][]]': 1	5	1.370950594	2.58640929
1	4	0	8	25	['[[][]]' '[][][]' '[]' '[][]' '[]']	'[]': 2, '[[][]]': 1, '[][][]': 1, '[][]': 1	5	1.921928095	3.789291416
3	1	0	7	25	['[][[][]]' '[][]' '[][][][]' '[][][]' '[][][]']	'[][][]': 2, '[][[][]]': 1, '[][]': 1, '[][][][]': 1	5	1.921928095	3.789291416
3	2	0	9	35	['[][]' '[][]' '[][][]' '[][]' '[][]']	'[][]': 4, '[][][]': 1	5	0.721928095	1.649384888
0	4	1	5	20	['[][][]' '[][][]' '[][[][]]' '[][]' '[][][][]']	'[][][]': 2, '[][[][]]': 1, '[][]': 1, '[][][][]': 1	5	1.921928095	3.789291416
4	2	0	11	32	['[][]' '[[][]]' '[][][][]' '[][][]' '[[][]]']	'[[][]]': 2, '[][]': 1, '[][][][]': 1, '[][][]': 1	5	1.921928095	3.789291416
3	3	1	9	28	['[[][]]' '[][][]' '[][]' '[][]' '[][[][]]']	'[][]': 2, '[[][]]': 1, '[][][]': 1, '[][[][]]': 1	5	1.921928095	3.789291416
1	2	1	8	23	['[][]' '[]' '[[][]]' '[[][]][]' '[]']	'[]': 2, '[][]': 1, '[[][]]': 1, '[[][]][]': 1	5	1.921928095	3.789291416
0	4	1	8	26	['[][][]' '[[][]]' '[[][]]' '[[][]]' '[][]']	'[[][]]': 3, '[][][]': 1, '[][]': 1	5	1.370950594	2.58640929
4	2	1	10	31	['[][]' '[][]' '[][][]' '[][][]' '[[][]]']	'[][]': 2, '[][][]': 2, '[[][]]': 1	5	1.521928095	2.871745887
2	4	0	8	32	['[]' '[[][]]' '[][]' '[][][]' '[[][]][]']	'[]': 1, '[[][]]': 1, '[][]': 1, '[][][]': 1, '[[][]][]': 1	5	2.321928095	5
2	1	0	11	33	['[]' '[][]' '[][][][]' '[][]' '[]']	'[]': 2, '[][]': 2, '[][][][]': 1	5	1.521928095	2.871745887
0	1	0	4	23	['[[][]]' '[[][]][]' '[[][]]' '[[][]]' '[][[][]][]']	'[[][]]': 3, '[[][]][]': 1, '[][[][]][]': 1	5	1.370950594	2.58640929
2	1	0	11	32	['[][]' '[][][]' '[]' '[][]' '[[][][]]']	'[][]': 2, '[][][]': 1, '[]': 1, '[[][][]]': 1	5	1.921928095	3.789291416
1	1	0	7	20	['[][]' '[[][][]]' '[][]' '[]' '[][]']	'[][]': 3, '[[][][]]': 1, '[]': 1	5	1.370950594	2.58640929
4	1	0	9	31	['[][]' '[][]' '[][]' '[][]' '[][]']	'[][]': 5	5	0	1
1	1	0	10	29	['[][[][]]' '[]' '[[][][]]' '[][]' '[][][]']	'[][[][]]': 1, '[]': 1, '[[][][]]': 1, '[][]': 1, '[][][]': 1	5	2.321928095	5
2	4	0	9	27	['[][][]' '[[][]]' '[]' '[[][]]' '[[][]][]']	'[[][]]': 2, '[][][]': 1, '[]': 1, '[[][]][]': 1	5	1.921928095	3.789291416
0	1	0	4	14	['[[][][]]' '[][][][]' '[][]' '[[][]]' '[][]']	'[][]': 2, '[[][][]]': 1, '[][][][]': 1, '[[][]]': 1	5	1.921928095	3.789291416
2	1	0	10	26	['[[][]]' '[][]' '[[][]]' '[][]' '[[][]]']	'[[][]]': 3, '[][]': 2	5	0.970950594	1.960131704
1	3	1	9	34	['[][[][]]' '[][]' '[][[][][]]' '[][]' '[][]']	'[][]': 3, '[][[][]]': 1, '[][[][][]]': 1	5	1.370950594	2.58640929
4	1	0	9	34	['[][[][]]' '[][][][]' '[][][]' '[][]' '[][]']	'[][]': 2, '[][[][]]': 1, '[][][][]': 1, '[][][]': 1	5	1.921928095	3.789291416
3	2	0	11	33	['[[][]]' '[][][][]' '[][]' '[][][]' '[[][][]]']	'[[][]]': 1, '[][][][]': 1, '[][]': 1, '[][][]': 1, '[[][][]]': 1	5	2.321928095	5
4	2	1	9	34	['[][]' '[][][]' '[[][][]]' '[[][]]' '[[][]]']	'[[][]]': 2, '[][]': 1, '[][][]': 1, '[[][][]]': 1	5	1.921928095	3.789291416
3	3	0	7	25	['[]' '[[][]]' '[[][]][]' '[][][][]' '[][][]']	'[]': 1, '[[][]]': 1, '[[][]][]': 1, '[][][][]': 1, '[][][]': 1	5	2.321928095	5
2	4	0	8	30	['[][]' '[]' '[]' '[[][]]' '[][][]']	'[]': 2, '[][]': 1, '[[][]]': 1, '[][][]': 1	5	1.921928095	3.789291416
1	3	1	8	23	['[[][]]' '[[][]]' '[[][]]' '[[][]]' '[[][][]]']	'[[][]]': 4, '[[][][]]': 1	5	0.721928095	1.649384888
4	3	0	9	31	['[][]' '[][]' '[][][][]' '[][]' '[[][][]]']	'[][]': 3, '[][][][]': 1, '[[][][]]': 1	5	1.370950594	2.58640929
4	1	0	9	30	['[[][][]]' '[][][]' '[][]' '[][]' '[][][]']	'[][][]': 2, '[][]': 2, '[[][][]]': 1	5	1.521928095	2.871745887
4	3	0	9	28	['[[][]]' '[][][]' '[[][]]' '[][]' '[[][][]]']	'[[][]]': 2, '[][][]': 1, '[][]': 1, '[[][][]]': 1	5	1.921928095	3.789291416
2	2	0	6	31	['[][]' '[[][][][]]' '[][]' '[]' '[][]']	'[][]': 3, '[[][][][]]': 1, '[]': 1	5	1.370950594	2.58640929
3	3	0	7	33	['[][][]' '[][][]' '[][]' '[[][]]' '[][][]']	'[][][]': 3, '[][]': 1, '[[][]]': 1	5	1.370950594	2.58640929
1	1	0	4	16	['[][][]' '[][]' '[]' '[][]' '[[][][][]]']	'[][]': 2, '[][][]': 1, '[]': 1, '[[][][][]]': 1	5	1.921928095	3.789291416
2	4	0	7	25	['[][][][]' '[]' '[[][][][]]' '[][][]' '[][]']	'[][][][]': 1, '[]': 1, '[[][][][]]': 1, '[][][]': 1, '[][]': 1	5	2.321928095	5
2	2	0	6	19	['[[][][]]' '[[][]]' '[[][]]' '[][]' '[][][]']	'[[][]]': 2, '[[][][]]': 1, '[][]': 1, '[][][]': 1	5	1.921928095	3.789291416
2	2	0	6	18	['[[][]]' '[[][][]]' '[][][]' '[[][]]' '[][]']	'[[][]]': 2, '[[][][]]': 1, '[][][]': 1, '[][]': 1	5	1.921928095	3.789291416
2	2	0	5	23	['[]' '[[][]]' '[][]' '[][][]' '[]']	'[]': 2, '[[][]]': 1, '[][]': 1, '[][][]': 1	5	1.921928095	3.789291416
2	4	0	7	27	['[][]' '[[][]]' '[][][]' '[][][]' '[][][]']	'[][][]': 3, '[][]': 1, '[[][]]': 1	5	1.370950594	2.58640929
1	2	0	4	23	['[]' '[][][]' '[][]' '[]' '[][]']	'[]': 2, '[][]': 2, '[][][]': 1	5	1.521928095	2.871745887
0	1	0	5	16	['[][]' '[[][][]]' '[[][][][]]' '[[][]]' '[][][]']	'[][]': 1, '[[][][]]': 1, '[[][][][]]': 1, '[[][]]': 1, '[][][]': 1	5	2.321928095	5
1	1	0	5	28	['[[][][]]' '[][]' '[]' '[][]' '[][]']	'[][]': 3, '[[][][]]': 1, '[]': 1	5	1.370950594	2.58640929
4	2	1	10	32	['[][]' '[][]' '[][][]' '[[][]]' '[][][]']	'[][]': 2, '[][][]': 2, '[[][]]': 1	5	1.521928095	2.871745887
2	4	0	8	29	['[]' '[[][][]]' '[][]' '[]' '[][][]']	'[]': 2, '[[][][]]': 1, '[][]': 1, '[][][]': 1	5	1.921928095	3.789291416
1	4	0	5	25	['[[][][]]' '[]' '[[[][]][]]' '[][][]' '[][]']	'[[][][]]': 1, '[]': 1, '[[[][]][]]': 1, '[][][]': 1, '[][]': 1	5	2.321928095	5
1	1	0	4	17	['[]' '[]' '[]' '[[][]]' '[[][][][]]']	'[]': 3, '[[][]]': 1, '[[][][][]]': 1	5	1.370950594	2.58640929
0	3	0	9	27	['[][[][]][]' '[[][][]]' '[][]' '[][]' '[][][]']	'[][]': 2, '[][[][]][]': 1, '[[][][]]': 1, '[][][]': 1	5	1.921928095	3.789291416
0	4	0	5	29	['[[][][]]' '[][[][]]' '[][][]' '[]' '[]']	'[]': 2, '[[][][]]': 1, '[][[][]]': 1, '[][][]': 1	5	1.921928095	3.789291416
4	2	0	8	31	['[][][]' '[][[][]]' '[][][]' '[]' '[][]']	'[][][]': 2, '[][[][]]': 1, '[]': 1, '[][]': 1	5	1.921928095	3.789291416
2	3	0	10	31	['[][]' '[[][]][]' '[][][]' '[]' '[][]']	'[][]': 2, '[[][]][]': 1, '[][][]': 1, '[]': 1	5	1.921928095	3.789291416
0	3	1	9	32	['[[][]]' '[][]' '[][][]' '[[][]]' '[][[][][]]']	'[[][]]': 2, '[][]': 1, '[][][]': 1, '[][[][][]]': 1	5	1.921928095	3.789291416
2	3	0	10	33	['[][][]' '[][]' '[][]' '[]' '[[][]]']	'[][]': 2, '[][][]': 1, '[]': 1, '[[][]]': 1	5	1.921928095	3.789291416
1	4	1	6	31	['[]' '[][[][]]' '[[][]][]' '[]' '[][][]']	'[]': 2, '[][[][]]': 1, '[[][]][]': 1, '[][][]': 1	5	1.921928095	3.789291416
1	2	1	5	30	['[[][]][]' '[][]' '[][][][]' '[[][]]' '[]']	'[[][]][]': 1, '[][]': 1, '[][][][]': 1, '[[][]]': 1, '[]': 1	5	2.321928095	5
1	2	1	5	29	['[][]' '[[[][]][]]' '[[][]][]' '[][]' '[][]']	'[][]': 3, '[[[][]][]]': 1, '[[][]][]': 1	5	1.370950594	2.58640929
1	2	0	9	23	['[[][]]' '[[][]]' '[[][][]][]' '[][][]' '[[][][]]']	'[[][]]': 2, '[[][][]][]': 1, '[][][]': 1, '[[][][]]': 1	5	1.921928095	3.789291416
1	3	0	5	28	['[][][]' '[[][]]' '[][]' '[][]' '[[][][]]']	'[][]': 2, '[][][]': 1, '[[][]]': 1, '[[][][]]': 1	5	1.921928095	3.789291416
2	2	1	9	26	['[[][]]' '[]' '[][][][][]' '[][][][]' '[][][]']	'[[][]]': 1, '[]': 1, '[][][][][]': 1, '[][][][]': 1, '[][][]': 1	5	2.321928095	5
4	2	0	8	26	['[][]' '[]' '[][]' '[][][]' '[]']	'[][]': 2, '[]': 2, '[][][]': 1	5	1.521928095	2.871745887
3	2	0	6	27	['[[][]]' '[][[][]][]' '[][][][]' '[[][]]' '[[][]]']	'[[][]]': 3, '[][[][]][]': 1, '[][][][]': 1	5	1.370950594	2.58640929
3	2	1	10	30	['[[][]][]' '[[][][]]' '[][]' '[[][]]' '[][][][]']	'[[][]][]': 1, '[[][][]]': 1, '[][]': 1, '[[][]]': 1, '[][][][]': 1	5	2.321928095	5
3	2	1	10	32	['[]' '[[][]][]' '[][]' '[][]' '[[][]][]']	'[[][]][]': 2, '[][]': 2, '[]': 1	5	1.521928095	2.871745887
0	2	1	7	35	['[][]' '[][]' '[][]' '[[][]][][]' '[][][]']	'[][]': 3, '[[][]][][]': 1, '[][][]': 1	5	1.370950594	2.58640929
0	2	1	7	21	['[][]' '[][][]' '[][]' '[[][]]' '[][][]']	'[][]': 2, '[][][]': 2, '[[][]]': 1	5	1.521928095	2.871745887
2	4	1	9	31	['[][]' '[][]' '[][][]' '[[][]]' '[[][][]]']	'[][]': 2, '[][][]': 1, '[[][]]': 1, '[[][][]]': 1	5	1.921928095	3.789291416
2	4	1	9	30	['[[[][]][]][]' '[]' '[][]' '[[][]][]' '[]']	'[]': 2, '[[[][]][]][]': 1, '[][]': 1, '[[][]][]': 1	5	1.921928095	3.789291416
2	3	0	10	29	['[[][][]]' '[][][]' '[][]' '[][]' '[[][][]]']	'[[][][]]': 2, '[][]': 2, '[][][]': 1	5	1.521928095	2.871745887
0	3	1	9	27	['[][]' '[][]' '[][]' '[][]' '[[][][][]]']	'[][]': 4, '[[][][][]]': 1	5	0.721928095	1.649384888
0	2	1	6	19	['[][][]' '[][]' '[][]' '[[][]]' '[][[][]][]']	'[][]': 2, '[][][]': 1, '[[][]]': 1, '[][[][]][]': 1	5	1.921928095	3.789291416
0	3	0	4	16	['[[][]]' '[]' '[[][]]' '[][][]' '[][][]']	'[[][]]': 2, '[][][]': 2, '[]': 1	5	1.521928095	2.871745887
0	3	0	8	33	['[][]' '[][]' '[[][][]]' '[][][]' '[][]']	'[][]': 3, '[[][][]]': 1, '[][][]': 1	5	1.370950594	2.58640929
2	3	0	7	21	['[[][]]' '[][]' '[][][]' '[][]' '[[][]]']	'[[][]]': 2, '[][]': 2, '[][][]': 1	5	1.521928095	2.871745887
0	3	0	8	23	['[][][]' '[[][][]]' '[]' '[[][]][]' '[][][]']	'[][][]': 2, '[[][][]]': 1, '[]': 1, '[[][]][]': 1	5	1.921928095	3.789291416
3	2	0	7	32	['[][]' '[][][][]' '[][][]' '[][]' '[[][][]][]']	'[][]': 2, '[][][][]': 1, '[][][]': 1, '[[][][]][]': 1	5	1.921928095	3.789291416
1	4	1	8	33	['[[][]]' '[][][][]' '[][][]' '[[][]]' '[[][]]']	'[[][]]': 3, '[][][][]': 1, '[][][]': 1	5	1.370950594	2.58640929
3	3	0	10	33	['[[][]]' '[][][][]' '[[][]]' '[][]' '[][][]']	'[[][]]': 2, '[][][][]': 1, '[][]': 1, '[][][]': 1	5	1.921928095	3.789291416
2	3	0	8	23	['[][][][]' '[]' '[][]' '[][]' '[][]']	'[][]': 3, '[][][][]': 1, '[]': 1	5	1.370950594	2.58640929
1	2	1	7	21	['[][][]' '[][]' '[[][]]' '[][]' '[][][][][]']	'[][]': 2, '[][][]': 1, '[[][]]': 1, '[][][][][]': 1	5	1.921928095	3.789291416
0	3	0	5	30	['[]' '[[][]]' '[[][]]' '[][][]' '[]']	'[]': 2, '[[][]]': 2, '[][][]': 1	5	1.521928095	2.871745887
0	3	0	5	17	['[][]' '[][]' '[][[][]]' '[[][]]' '[][]']	'[][]': 3, '[][[][]]': 1, '[[][]]': 1	5	1.370950594	2.58640929
2	4	1	7	28	['[][]' '[[][]][]' '[][]' '[[][][[][]]]' '[][]']	'[][]': 3, '[[][]][]': 1, '[[][][[][]]]': 1	5	1.370950594	2.58640929
3	3	0	10	32	['[][]' '[]' '[][]' '[][]' '[[][][]]']	'[][]': 3, '[]': 1, '[[][][]]': 1	5	1.370950594	2.58640929
1	4	1	8	26	['[][]' '[][]' '[][][][]' '[][]' '[][[][]]']	'[][]': 3, '[][][][]': 1, '[][[][]]': 1	5	1.370950594	2.58640929
0	3	1	8	33	['[][][]' '[][]' '[[][]]' '[[][][]]' '[][]']	'[][]': 2, '[][][]': 1, '[[][]]': 1, '[[][][]]': 1	5	1.921928095	3.789291416
1	4	1	7	32	['[][]' '[[][]]' '[]' '[[][][][]]' '[][]']	'[][]': 2, '[[][]]': 1, '[]': 1, '[[][][][]]': 1	5	1.921928095	3.789291416
1	4	1	7	31	['[[][][]]' '[]' '[[][][]]' '[[][][]]' '[[][]][][]']	'[[][][]]': 3, '[]': 1, '[[][]][][]': 1	5	1.370950594	2.58640929
3	2	0	7	23	['[][][[][]]' '[][]' '[][]' '[[][][][]]' '[[][][[][]]][]']	'[][]': 2, '[][][[][]]': 1, '[[][][][]]': 1, '[[][][[][]]][]': 1	5	1.921928095	3.789291416
3	2	0	6	26	['[]' '[][]' '[][]' '[[][]][]' '[][]']	'[][]': 3, '[]': 1, '[[][]][]': 1	5	1.370950594	2.58640929
1	3	0	5	26	['[][][]' '[][][]' '[][]' '[[][]]' '[][]']	'[][][]': 2, '[][]': 2, '[[][]]': 1	5	1.521928095	2.871745887
3	2	0	8	35	['[[][]][]' '[][][][]' '[][][][]' '[][]' '[][][]']	'[][][][]': 2, '[[][]][]': 1, '[][]': 1, '[][][]': 1	5	1.921928095	3.789291416
2	1	0	5	23	['[][]' '[][[][]]' '[][][]' '[]' '[][]']	'[][]': 2, '[][[][]]': 1, '[][][]': 1, '[]': 1	5	1.921928095	3.789291416
1	2	0	10	27	['[][]' '[][][]' '[[][]]' '[][][]' '[[][]]']	'[][][]': 2, '[[][]]': 2, '[][]': 1	5	1.521928095	2.871745887
1	3	0	8	22	['[]' '[][]' '[][]' '[][][]' '[][]']	'[][]': 3, '[]': 1, '[][][]': 1	5	1.370950594	2.58640929
3	1	0	8	24	['[][]' '[[][]][][]' '[][][]' '[]' '[][]']	'[][]': 2, '[[][]][][]': 1, '[][][]': 1, '[]': 1	5	1.921928095	3.789291416
4	1	0	8	29	['[]' '[[][][]]' '[]' '[[][]][][]' '[][][]']	'[]': 2, '[[][][]]': 1, '[[][]][][]': 1, '[][][]': 1	5	1.921928095	3.789291416
1	2	0	11	29	['[[][][]]' '[][][]' '[]' '[][]' '[][]']	'[][]': 2, '[[][][]]': 1, '[][][]': 1, '[]': 1	5	1.921928095	3.789291416
2	1	0	5	20	['[]' '[][]' '[]' '[][[][][]]' '[][][]']	'[]': 2, '[][]': 1, '[][[][][]]': 1, '[][][]': 1	5	1.921928095	3.789291416
0	2	1	5	30	['[[][]]' '[][]' '[][]' '[[][]][]' '[][]']	'[][]': 3, '[[][]]': 1, '[[][]][]': 1	5	1.370950594	2.58640929
2	3	1	8	23	['[[][][]]' '[][[][][]][]' '[][][][]' '[][]' '[]']	'[[][][]]': 1, '[][[][][]][]': 1, '[][][][]': 1, '[][]': 1, '[]': 1	5	2.321928095	5
4	2	0	10	34	['[][]' '[]' '[][][]' '[][][]' '[[][]]']	'[][][]': 2, '[][]': 1, '[]': 1, '[[][]]': 1	5	1.921928095	3.789291416
3	3	1	10	32	['[][][][]' '[][]' '[[][]]' '[][]']	'[][]': 2, '[][][][]': 1, '[[][]]': 1	4	1.5	2.828427125
2	3	1	9	27	['[]' '[][][]' '[][][]' '[][][]']	'[][][]': 3, '[]': 1	4	0.811278124	1.754765351
1	4	1	8	25	['[[][[][]]]' '[]' '[][]' '[[][]][]']	'[[][[][]]]': 1, '[]': 1, '[][]': 1, '[[][]][]': 1	4	2	4
4	1	0	8	30	['[]' '[][]' '[[][][]]' '[][]']	'[][]': 2, '[]': 1, '[[][][]]': 1	4	1.5	2.828427125
3	3	1	8	33	['[][[][]]' '[][]' '[[][]]' '[]']	'[][[][]]': 1, '[][]': 1, '[[][]]': 1, '[]': 1	4	2	4
2	4	1	7	29	['[[][][]]' '[][]' '[[][]]' '[][]']	'[][]': 2, '[[][][]]': 1, '[[][]]': 1	4	1.5	2.828427125
2	3	0	9	25	['[]' '[[][]]' '[[][][]]' '[[][]]']	'[[][]]': 2, '[]': 1, '[[][][]]': 1	4	1.5	2.828427125
2	2	1	7	34	['[[][][]]' '[][]' '[][]' '[]']	'[][]': 2, '[[][][]]': 1, '[]': 1	4	1.5	2.828427125
2	1	0	11	29	['[]' '[][[][]]' '[][]' '[][][]']	'[]': 1, '[][[][]]': 1, '[][]': 1, '[][][]': 1	4	2	4
2	3	1	9	34	['[][][]' '[][]' '[][]' '[][][]']	'[][][]': 2, '[][]': 2	4	1	2
2	3	0	5	23	['[]' '[][]' '[][]' '[[][]]']	'[][]': 2, '[]': 1, '[[][]]': 1	4	1.5	2.828427125
2	3	0	8	34	['[][][]' '[][][]' '[][][]' '[[[][]][]]']	'[][][]': 3, '[[[][]][]]': 1	4	0.811278124	1.754765351
2	3	0	6	20	['[]' '[]' '[[][]]' '[][]']	'[]': 2, '[[][]]': 1, '[][]': 1	4	1.5	2.828427125
2	4	1	9	28	['[][][]' '[[][]]' '[][]' '[]']	'[][][]': 1, '[[][]]': 1, '[][]': 1, '[]': 1	4	2	4
3	2	1	9	27	['[][[][]]' '[[][]]' '[[][][][]]' '[][[][]]']	'[][[][]]': 2, '[[][]]': 1, '[[][][][]]': 1	4	1.5	2.828427125
2	2	1	6	33	['[][]' '[][]' '[[][]]' '[[][][]]']	'[][]': 2, '[[][]]': 1, '[[][][]]': 1	4	1.5	2.828427125
2	2	1	6	31	['[[][]][]' '[]' '[[][]]' '[[][][]]']	'[[][]][]': 1, '[]': 1, '[[][]]': 1, '[[][][]]': 1	4	2	4
2	2	1	5	24	['[][][]' '[][]' '[][]' '[][][]']	'[][][]': 2, '[][]': 2	4	1	2
3	3	1	7	29	['[[][[][]]]' '[][]' '[[][][][]]' '[[][]]']	'[[][[][]]]': 1, '[][]': 1, '[[][][][]]': 1, '[[][]]': 1	4	2	4
4	1	0	10	29	['[[][][]]' '[][[][]]' '[][]' '[[][]]']	'[[][][]]': 1, '[][[][]]': 1, '[][]': 1, '[[][]]': 1	4	2	4
1	3	2	7	26	['[][]' '[[][]]' '[][]' '[]']	'[][]': 2, '[[][]]': 1, '[]': 1	4	1.5	2.828427125
1	3	2	7	28	['[][]' '[][][]' '[][][]' '[][]']	'[][]': 2, '[][][]': 2	4	1	2
1	4	1	9	29	['[][]' '[][][]' '[[][]][]' '[[][][]]']	'[][]': 1, '[][][]': 1, '[[][]][]': 1, '[[][][]]': 1	4	2	4
1	3	2	8	29	['[][][]' '[][]' '[[][]]' '[[][]][]']	'[][][]': 1, '[][]': 1, '[[][]]': 1, '[[][]][]': 1	4	2	4
2	4	0	9	31	['[][][]' '[]' '[]' '[][]']	'[]': 2, '[][][]': 1, '[][]': 1	4	1.5	2.828427125
1	4	1	9	30	['[][][][]' '[[][]]' '[]' '[[][]]']	'[[][]]': 2, '[][][][]': 1, '[]': 1	4	1.5	2.828427125
4	1	0	9	33	['[][]' '[][]' '[]' '[]']	'[][]': 2, '[]': 2	4	1	2
1	4	1	9	27	['[[][][][]]' '[][]' '[][][]' '[][]']	'[][]': 2, '[[][][][]]': 1, '[][][]': 1	4	1.5	2.828427125
2	3	1	8	36	['[[][]][]' '[]' '[[][]]' '[[][]]']	'[[][]]': 2, '[[][]][]': 1, '[]': 1	4	1.5	2.828427125
1	4	0	8	27	['[]' '[]' '[][]' '[[][]]']	'[]': 2, '[][]': 1, '[[][]]': 1	4	1.5	2.828427125
3	3	1	7	28	['[][[][]]' '[][][]' '[[][]][]' '[][]']	'[][[][]]': 1, '[][][]': 1, '[[][]][]': 1, '[][]': 1	4	2	4
2	1	0	7	21	['[][]' '[][][]' '[][]' '[[][]]']	'[][]': 2, '[][][]': 1, '[[][]]': 1	4	1.5	2.828427125
1	4	0	6	22	['[][][]' '[][]' '[[][]][]' '[][][]']	'[][][]': 2, '[][]': 1, '[[][]][]': 1	4	1.5	2.828427125
2	3	1	7	34	['[]' '[][[][]]' '[[][][][]]' '[][][]']	'[]': 1, '[][[][]]': 1, '[[][][][]]': 1, '[][][]': 1	4	2	4
2	3	0	9	34	['[[][]]' '[[][]]' '[[][]]' '[][]']	'[[][]]': 3, '[][]': 1	4	0.811278124	1.754765351
3	3	0	8	34	['[][][]' '[][]' '[][]' '[][][][]']	'[][]': 2, '[][][]': 1, '[][][][]': 1	4	1.5	2.828427125
2	3	2	7	30	['[][][]' '[[][][]]' '[]' '[][]']	'[][][]': 1, '[[][][]]': 1, '[]': 1, '[][]': 1	4	2	4
2	1	0	5	22	['[][]' '[[][][]]' '[][]' '[[][]]']	'[][]': 2, '[[][][]]': 1, '[[][]]': 1	4	1.5	2.828427125
2	1	0	5	21	['[][]' '[]' '[]' '[][[][]]']	'[]': 2, '[][]': 1, '[][[][]]': 1	4	1.5	2.828427125
3	2	1	10	29	['[]' '[][]' '[][]' '[[][]]']	'[][]': 2, '[]': 1, '[[][]]': 1	4	1.5	2.828427125
1	4	1	6	23	['[][]' '[]' '[][][]' '[][]']	'[][]': 2, '[]': 1, '[][][]': 1	4	1.5	2.828427125
1	4	0	7	22	['[][][]' '[][]' '[][][]' '[][]']	'[][][]': 2, '[][]': 2	4	1	2
1	4	0	6	31	['[][]' '[][]' '[][][][]' '[][]']	'[][]': 3, '[][][][]': 1	4	0.811278124	1.754765351
2	2	0	7	35	['[[][]]' '[][]' '[]' '[[][]][]']	'[[][]]': 1, '[][]': 1, '[]': 1, '[[][]][]': 1	4	2	4
4	1	0	8	28	['[[][]]' '[[][]]' '[][]' '[]']	'[[][]]': 2, '[][]': 1, '[]': 1	4	1.5	2.828427125
2	2	0	8	35	['[[][]]' '[[][]][]' '[][][]' '[][[][]]']	'[[][]]': 1, '[[][]][]': 1, '[][][]': 1, '[][[][]]': 1	4	2	4
3	2	1	10	34	['[][]' '[[][]]' '[][]' '[][][]']	'[][]': 2, '[[][]]': 1, '[][][]': 1	4	1.5	2.828427125
2	2	0	10	27	['[[][][]]' '[][][]' '[][][]' '[][]']	'[][][]': 2, '[[][][]]': 1, '[][]': 1	4	1.5	2.828427125
1	3	2	6	25	['[[][[][]]]' '[][]' '[][]' '[][]']	'[][]': 3, '[[][[][]]]': 1	4	0.811278124	1.754765351
2	1	0	5	18	['[[][]]' '[][]' '[[][]]' '[[][]]']	'[[][]]': 3, '[][]': 1	4	0.811278124	1.754765351
2	2	1	9	35	['[][][]' '[][[][]]' '[]' '[][]']	'[][][]': 1, '[][[][]]': 1, '[]': 1, '[][]': 1	4	2	4
3	3	1	7	25	['[][][]' '[[][]]' '[[][][]]' '[][]']	'[][][]': 1, '[[][]]': 1, '[[][][]]': 1, '[][]': 1	4	2	4
3	3	0	10	27	['[][]' '[][][]' '[][][]' '[][]']	'[][]': 2, '[][][]': 2	4	1	2
3	3	0	7	31	['[[][]]' '[[][]]' '[[][][]][]' '[][]']	'[[][]]': 2, '[[][][]][]': 1, '[][]': 1	4	1.5	2.828427125
2	3	1	6	31	['[[][]]' '[[][]]' '[[][]][]' '[[][]][]']	'[[][]]': 2, '[[][]][]': 2	4	1	2
3	3	1	10	30	['[]' '[[][]]' '[][][]' '[[][]]']	'[[][]]': 2, '[]': 1, '[][][]': 1	4	1.5	2.828427125
2	1	0	5	27	['[][[][]]' '[][]' '[[][][][]]' '[][][]']	'[][[][]]': 1, '[][]': 1, '[[][][][]]': 1, '[][][]': 1	4	2	4
1	4	0	7	31	['[[][][][]]' '[[][][]]' '[[][][]]' '[][]']	'[[][][]]': 2, '[[][][][]]': 1, '[][]': 1	4	1.5	2.828427125
2	2	1	10	28	['[][][][]' '[][][]' '[][]' '[]']	'[][][][]': 1, '[][][]': 1, '[][]': 1, '[]': 1	4	2	4
1	4	0	9	29	['[][]' '[[][][]]' '[][]' '[][][][][]']	'[][]': 2, '[[][][]]': 1, '[][][][][]': 1	4	1.5	2.828427125
2	4	0	7	30	['[][]' '[[][]]' '[[][][]][]' '[[][]]']	'[[][]]': 2, '[][]': 1, '[[][][]][]': 1	4	1.5	2.828427125
2	2	0	5	25	['[[][]][]' '[][][][]' '[][][]' '[[][][]]']	'[[][]][]': 1, '[][][][]': 1, '[][][]': 1, '[[][][]]': 1	4	2	4
2	4	1	8	26	['[[][]]' '[][]' '[][][]' '[[[][]][]]']	'[[][]]': 1, '[][]': 1, '[][][]': 1, '[[[][]][]]': 1	4	2	4
2	4	1	7	24	['[]' '[][][]' '[][]' '[][]']	'[][]': 2, '[]': 1, '[][][]': 1	4	1.5	2.828427125
2	3	1	10	32	['[[][]][][]' '[]' '[][]' '[][]']	'[][]': 2, '[[][]][][]': 1, '[]': 1	4	1.5	2.828427125
2	1	0	8	22	['[][]' '[[][]]' '[][][]' '[][]']	'[][]': 2, '[[][]]': 1, '[][][]': 1	4	1.5	2.828427125
2	3	1	10	33	['[][]' '[[][]]' '[]' '[][]']	'[][]': 2, '[[][]]': 1, '[]': 1	4	1.5	2.828427125
3	3	0	10	28	['[][]' '[][][]' '[][][][]' '[[][]][]']	'[][]': 1, '[][][]': 1, '[][][][]': 1, '[[][]][]': 1	4	2	4
2	3	1	9	25	['[][][]' '[][]' '[][]' '[]']	'[][]': 2, '[][][]': 1, '[]': 1	4	1.5	2.828427125
1	3	0	5	20	['[[][]]' '[][]' '[]' '[[][]][]']	'[[][]]': 1, '[][]': 1, '[]': 1, '[[][]][]': 1	4	2	4
0	3	1	8	34	['[][]' '[][]' '[][]' '[[][]]']	'[][]': 3, '[[][]]': 1	4	0.811278124	1.754765351
0	4	1	6	31	['[[][]][]' '[[][]]' '[][]' '[][]']	'[][]': 2, '[[][]][]': 1, '[[][]]': 1	4	1.5	2.828427125
1	3	0	5	32	['[][]' '[[][]]' '[[][]]' '[][]']	'[][]': 2, '[[][]]': 2	4	1	2
0	4	1	7	23	['[][]' '[][]' '[][]' '[][][]']	'[][]': 3, '[][][]': 1	4	0.811278124	1.754765351
5	2	0	9	29	['[][][]' '[][]' '[][]' '[][]']	'[][]': 3, '[][][]': 1	4	0.811278124	1.754765351
0	3	0	9	32	['[[][]]' '[]' '[][][][]' '[]']	'[]': 2, '[[][]]': 1, '[][][][]': 1	4	1.5	2.828427125
0	3	0	7	21	['[][]' '[[][]]' '[][]' '[][]']	'[][]': 3, '[[][]]': 1	4	0.811278124	1.754765351
0	3	0	7	20	['[[][]]' '[][]' '[][]' '[][]']	'[][]': 3, '[[][]]': 1	4	0.811278124	1.754765351
0	4	1	8	32	['[][]' '[][]' '[][]' '[][]']	'[][]': 4	4	0	1
1	2	1	4	21	['[][[][]]' '[][][]' '[[][]]' '[[][][]]']	'[][[][]]': 1, '[][][]': 1, '[[][]]': 1, '[[][][]]': 1	4	2	4
0	4	1	9	30	['[][]' '[][]' '[]' '[][]']	'[][]': 3, '[]': 1	4	0.811278124	1.754765351
0	3	0	5	16	['[][][]' '[[][]][]' '[][][]' '[[][]]']	'[][][]': 2, '[[][]][]': 1, '[[][]]': 1	4	1.5	2.828427125
0	3	0	4	24	['[][]' '[[][]]' '[][][]' '[[][]]']	'[[][]]': 2, '[][]': 1, '[][][]': 1	4	1.5	2.828427125
0	3	0	4	23	['[][[][][]]' '[]' '[][]' '[[][]]']	'[][[][][]]': 1, '[]': 1, '[][]': 1, '[[][]]': 1	4	2	4
3	2	0	8	22	['[][][]' '[]' '[]' '[][]']	'[]': 2, '[][][]': 1, '[][]': 1	4	1.5	2.828427125
3	1	0	7	30	['[][][][]' '[[][][]]' '[][][]' '[]']	'[][][][]': 1, '[[][][]]': 1, '[][][]': 1, '[]': 1	4	2	4
3	2	0	8	24	['[][][]' '[][]' '[[][][][]]' '[][][][]']	'[][][]': 1, '[][]': 1, '[[][][][]]': 1, '[][][][]': 1	4	2	4
1	3	0	8	23	['[][][]' '[[][]]' '[]' '[][][]']	'[][][]': 2, '[[][]]': 1, '[]': 1	4	1.5	2.828427125
5	2	0	11	31	['[[][]]' '[][]' '[[][]][]' '[][[][]]']	'[[][]]': 1, '[][]': 1, '[[][]][]': 1, '[][[][]]': 1	4	2	4
1	2	1	7	20	['[][]' '[][][][]' '[][]' '[[][][]]']	'[][]': 2, '[][][][]': 1, '[[][][]]': 1	4	1.5	2.828427125
0	2	1	9	27	['[[][]]' '[[][]]' '[[][][]]' '[[][]]']	'[[][]]': 3, '[[][][]]': 1	4	0.811278124	1.754765351
3	1	0	10	28	['[]' '[][]' '[[][]][]' '[][]']	'[][]': 2, '[]': 1, '[[][]][]': 1	4	1.5	2.828427125
0	2	1	7	34	['[][]' '[][]' '[[][]]' '[][][]']	'[][]': 2, '[[][]]': 1, '[][][]': 1	4	1.5	2.828427125
0	2	1	7	22	['[][[][][]]' '[][]' '[][[][]]' '[][][]']	'[][[][][]]': 1, '[][]': 1, '[][[][]]': 1, '[][][]': 1	4	2	4
4	2	0	10	33	['[[][]]' '[][]' '[][][]' '[][][]']	'[][][]': 2, '[[][]]': 1, '[][]': 1	4	1.5	2.828427125
0	2	1	5	31	['[[][][]]' '[][]' '[[][]][]' '[]']	'[[][][]]': 1, '[][]': 1, '[[][]][]': 1, '[]': 1	4	2	4
0	2	1	5	18	['[][]' '[][]' '[][[][]]' '[][]']	'[][]': 3, '[][[][]]': 1	4	0.811278124	1.754765351
4	2	0	8	27	['[][]' '[][][]' '[][]' '[]']	'[][]': 2, '[][][]': 1, '[]': 1	4	1.5	2.828427125
0	3	1	4	25	['[]' '[][]' '[]' '[][]']	'[]': 2, '[][]': 2	4	1	2
1	3	0	10	29	['[][]' '[]' '[]' '[[][]]']	'[]': 2, '[][]': 1, '[[][]]': 1	4	1.5	2.828427125
1	3	0	5	18	['[][]' '[]' '[]' '[[][]][]']	'[]': 2, '[][]': 1, '[[][]][]': 1	4	1.5	2.828427125
0	3	2	7	30	['[[][]][]' '[][][]' '[][][]' '[][][]']	'[][][]': 3, '[[][]][]': 1	4	0.811278124	1.754765351
0	3	2	7	29	['[][]' '[][][]' '[][]' '[][][]']	'[][]': 2, '[][][]': 2	4	1	2
1	2	1	6	19	['[][]' '[[][]]' '[[][]][]' '[]']	'[][]': 1, '[[][]]': 1, '[[][]][]': 1, '[]': 1	4	2	4
0	3	2	6	26	['[][]' '[[][]]' '[][]' '[][[][]]']	'[][]': 2, '[[][]]': 1, '[][[][]]': 1	4	1.5	2.828427125
0	4	0	5	22	['[][]' '[][]' '[[][]]' '[[][]]']	'[][]': 2, '[[][]]': 2	4	1	2
1	2	1	9	25	['[][][]' '[][]' '[][]' '[[][]]']	'[][]': 2, '[][][]': 1, '[[][]]': 1	4	1.5	2.828427125
0	3	2	6	24	['[]' '[[][][][]]' '[]' '[][]']	'[]': 2, '[[][][][]]': 1, '[][]': 1	4	1.5	2.828427125
3	2	1	7	28	['[]' '[][]' '[][]' '[][]']	'[][]': 3, '[]': 1	4	0.811278124	1.754765351
1	2	1	10	30	['[][]' '[[][]]' '[[][][]][]' '[][]']	'[][]': 2, '[[][]]': 1, '[[][][]][]': 1	4	1.5	2.828427125
4	3	1	10	34	['[][][]' '[[][][]]' '[][]' '[]']	'[][][]': 1, '[[][][]]': 1, '[][]': 1, '[]': 1	4	2	4
0	4	0	7	30	['[][]' '[[][]]' '[][]' '[][][][]']	'[][]': 2, '[[][]]': 1, '[][][][]': 1	4	1.5	2.828427125
3	2	1	6	23	['[][[][][]]' '[][]' '[][][][]' '[][]']	'[][]': 2, '[][[][][]]': 1, '[][][][]': 1	4	1.5	2.828427125
0	4	0	7	31	['[]' '[][][]' '[[][]]' '[]']	'[]': 2, '[][][]': 1, '[[][]]': 1	4	1.5	2.828427125
0	4	0	8	27	['[][][]' '[][][]' '[[][]]' '[]']	'[][][]': 2, '[[][]]': 1, '[]': 1	4	1.5	2.828427125
1	2	1	5	18	['[[][]][]' '[][][]' '[][]' '[[][][]]']	'[[][]][]': 1, '[][][]': 1, '[][]': 1, '[[][][]]': 1	4	2	4
0	4	0	8	28	['[][]' '[[][][]][]' '[][]' '[][][]']	'[][]': 2, '[[][][]][]': 1, '[][][]': 1	4	1.5	2.828427125
5	1	0	10	33	['[][]' '[][[][]]' '[][]' '[][][][]']	'[][]': 2, '[][[][]]': 1, '[][][][]': 1	4	1.5	2.828427125
0	3	1	9	25	['[][][]' '[][[][]]' '[[][]]' '[[][][]]']	'[][][]': 1, '[][[][]]': 1, '[[][]]': 1, '[[][][]]': 1	4	2	4
4	3	1	9	30	['[[][]]' '[][]' '[]' '[][[][][]]']	'[[][]]': 1, '[][]': 1, '[]': 1, '[][[][][]]': 1	4	2	4
0	4	1	5	28	['[[][][][]]' '[][]' '[][][]' '[]']	'[[][][][]]': 1, '[][]': 1, '[][][]': 1, '[]': 1	4	2	4
0	3	1	7	21	['[][]' '[][]' '[][][]' '[][]']	'[][]': 3, '[][][]': 1	4	0.811278124	1.754765351
0	3	1	6	19	['[]' '[][][]' '[][]' '[][][][]']	'[]': 1, '[][][]': 1, '[][]': 1, '[][][][]': 1	4	2	4
0	4	1	5	29	['[[][][]]' '[[][]][]' '[][]' '[][][]']	'[[][][]]': 1, '[[][]][]': 1, '[][]': 1, '[][][]': 1	4	2	4
1	3	0	5	17	['[][][]' '[][]' '[][][][]' '[][][]']	'[][][]': 2, '[][]': 1, '[][][][]': 1	4	1.5	2.828427125
3	1	0	11	32	['[[][]][]' '[][][][]' '[][]' '[]']	'[[][]][]': 1, '[][][][]': 1, '[][]': 1, '[]': 1	4	2	4
1	3	0	10	28	['[[][]]' '[][][]' '[][]' '[][]']	'[][]': 2, '[[][]]': 1, '[][][]': 1	4	1.5	2.828427125
1	3	0	9	24	['[][]' '[][][][]' '[][][]' '[][[][]]']	'[][]': 1, '[][][][]': 1, '[][][]': 1, '[][[][]]': 1	4	2	4
0	2	0	3	18	['[]' '[][][][]' '[[][]]' '[][]']	'[]': 1, '[][][][]': 1, '[[][]]': 1, '[][]': 1	4	2	4
4	2	1	9	29	['[][]' '[[][][]]' '[][]' '[][]']	'[][]': 3, '[[][][]]': 1	4	0.811278124	1.754765351
1	1	0	6	19	['[][][]' '[[][]]' '[]' '[][]']	'[][][]': 1, '[[][]]': 1, '[]': 1, '[][]': 1	4	2	4
3	2	0	10	26	['[][][]' '[]' '[][]' '[]']	'[]': 2, '[][][]': 1, '[][]': 1	4	1.5	2.828427125
4	1	0	11	33	['[][]' '[][]' '[][][]' '[[][]]']	'[][]': 2, '[][][]': 1, '[[][]]': 1	4	1.5	2.828427125
3	1	0	8	23	['[[][]]' '[]' '[][]' '[]']	'[]': 2, '[[][]]': 1, '[][]': 1	4	1.5	2.828427125
4	2	0	11	33	['[[][][]]' '[[][][][]]' '[[][]]' '[][][]']	'[[][][]]': 1, '[[][][][]]': 1, '[[][]]': 1, '[][][]': 1	4	2	4
0	2	0	3	17	['[]' '[]' '[]' '[][]']	'[]': 3, '[][]': 1	4	0.811278124	1.754765351
0	1	0	6	18	['[][]' '[][]' '[]' '[][][]']	'[][]': 2, '[]': 1, '[][][]': 1	4	1.5	2.828427125
1	1	0	6	32	['[][]' '[][]' '[][]' '[][]']	'[][]': 4	4	0	1
1	1	0	5	17	['[][]' '[[][]]' '[][]' '[][]']	'[][]': 3, '[[][]]': 1	4	0.811278124	1.754765351
1	3	1	7	21	['[[][]][]' '[][]' '[][[][]]' '[[][][][]]']	'[[][]][]': 1, '[][]': 1, '[][[][]]': 1, '[[][][][]]': 1	4	2	4
0	2	1	4	24	['[[][]][]' '[[][][]]' '[][]' '[][]']	'[][]': 2, '[[][]][]': 1, '[[][][]]': 1	4	1.5	2.828427125
0	2	0	4	27	['[][][]' '[][][]' '[]' '[]']	'[][][]': 2, '[]': 2	4	1	2
1	2	0	9	24	['[]' '[][]' '[[][][]]' '[[][]][]']	'[]': 1, '[][]': 1, '[[][][]]': 1, '[[][]][]': 1	4	2	4
3	2	0	10	27	['[]' '[][]' '[][]' '[][][][]']	'[][]': 2, '[]': 1, '[][][][]': 1	4	1.5	2.828427125
0	1	0	9	27	['[][]' '[][]' '[[][]]' '[][]']	'[][]': 3, '[[][]]': 1	4	0.811278124	1.754765351
0	1	0	9	26	['[][][]' '[]' '[[][]]' '[[][]]']	'[[][]]': 2, '[][][]': 1, '[]': 1	4	1.5	2.828427125
1	2	0	5	16	['[][][]' '[]' '[][][]' '[][]']	'[][][]': 2, '[]': 1, '[][]': 1	4	1.5	2.828427125
0	2	1	4	16	['[][]' '[[][]]' '[][][]' '[[][][]]']	'[][]': 1, '[[][]]': 1, '[][][]': 1, '[[][][]]': 1	4	2	4
1	1	0	9	34	['[][]' '[]' '[[][]]' '[][][]']	'[][]': 1, '[]': 1, '[[][]]': 1, '[][][]': 1	4	2	4
1	1	0	4	21	['[][][]' '[][]' '[[][]]' '[][][]']	'[][][]': 2, '[][]': 1, '[[][]]': 1	4	1.5	2.828427125
1	2	0	4	14	['[[][]][]' '[[][]]' '[][]' '[][]']	'[][]': 2, '[[][]][]': 1, '[[][]]': 1	4	1.5	2.828427125
0	1	0	7	34	['[][]' '[[][]]' '[][][]' '[][]']	'[][]': 2, '[[][]]': 1, '[][][]': 1	4	1.5	2.828427125
1	1	0	4	22	['[][]' '[]' '[[][][]]' '[]']	'[]': 2, '[][]': 1, '[[][][]]': 1	4	1.5	2.828427125
0	2	0	9	24	['[][]' '[[][]]' '[][][]' '[][]']	'[][]': 2, '[[][]]': 1, '[][][]': 1	4	1.5	2.828427125
0	2	0	8	34	['[][][]' '[]' '[[][]][]' '[]']	'[]': 2, '[][][]': 1, '[[][]][]': 1	4	1.5	2.828427125
4	2	1	9	31	['[][]' '[][][]' '[[][][][]]' '[[][]][]']	'[][]': 1, '[][][]': 1, '[[][][][]]': 1, '[[][]][]': 1	4	2	4
0	1	0	4	25	['[[][]]' '[[][]][]' '[][][]' '[[][][][]]']	'[[][]]': 1, '[[][]][]': 1, '[][][]': 1, '[[][][][]]': 1	4	2	4
0	2	0	6	17	['[][]' '[]' '[][][]' '[][]']	'[][]': 2, '[]': 1, '[][][]': 1	4	1.5	2.828427125
3	2	0	11	30	['[[][]]' '[[][][]]' '[][][]' '[][]']	'[[][]]': 1, '[[][][]]': 1, '[][][]': 1, '[][]': 1	4	2	4
0	4	0	8	31	['[][]' '[][]' '[[][][]]']	'[][]': 2, '[[][][]]': 1	3	0.918295834	1.889881575
2	2	0	11	32	['[]' '[][]' '[][]']	'[][]': 2, '[]': 1	3	0.918295834	1.889881575
2	4	1	8	32	['[[][]][]' '[[][][]]' '[[][][]]']	'[[][][]]': 2, '[[][]][]': 1	3	0.918295834	1.889881575
4	2	1	9	30	['[][]' '[[][]]' '[][][][]']	'[][]': 1, '[[][]]': 1, '[][][][]': 1	3	1.584962501	3
0	5	1	7	26	['[][]' '[][]' '[[][]]']	'[][]': 2, '[[][]]': 1	3	0.918295834	1.889881575
1	1	0	10	26	['[][]' '[][]' '[[][]]']	'[][]': 2, '[[][]]': 1	3	0.918295834	1.889881575
2	1	0	9	23	['[][]' '[[][]]' '[[][]]']	'[[][]]': 2, '[][]': 1	3	0.918295834	1.889881575
1	2	0	4	16	['[][[][]]' '[][[][][]]' '[][]']	'[][[][]]': 1, '[][[][][]]': 1, '[][]': 1	3	1.584962501	3
4	3	1	11	32	['[][][]' '[[][]][]' '[][]']	'[][][]': 1, '[[][]][]': 1, '[][]': 1	3	1.584962501	3
4	2	1	8	29	['[]' '[][]' '[][[][][][]]']	'[]': 1, '[][]': 1, '[][[][][][]]': 1	3	1.584962501	3
4	2	1	8	30	['[[][][]][]' '[]' '[[][]]']	'[[][][]][]': 1, '[]': 1, '[[][]]': 1	3	1.584962501	3
3	1	0	8	34	['[[][]]' '[[][]]' '[][]']	'[[][]]': 2, '[][]': 1	3	0.918295834	1.889881575
1	1	0	11	30	['[]' '[]' '[[][][]][]']	'[]': 2, '[[][][]][]': 1	3	0.918295834	1.889881575
2	1	0	9	24	['[]' '[]' '[]']	'[]': 3	3	0	1
3	1	0	11	34	['[][][]' '[][]' '[[][][]]']	'[][][]': 1, '[][]': 1, '[[][][]]': 1	3	1.584962501	3
3	3	1	7	31	['[[][]]' '[][][]' '[][]']	'[[][]]': 1, '[][][]': 1, '[][]': 1	3	1.584962501	3
3	3	1	8	24	['[][]' '[[][]]' '[][]']	'[][]': 2, '[[][]]': 1	3	0.918295834	1.889881575
3	3	1	8	25	['[][][]' '[][]' '[][][]']	'[][][]': 2, '[][]': 1	3	0.918295834	1.889881575
2	2	1	5	21	['[[][][]]' '[]' '[[][]]']	'[[][][]]': 1, '[]': 1, '[[][]]': 1	3	1.584962501	3
3	1	0	8	36	['[[][][]]' '[][][]' '[]']	'[[][][]]': 1, '[][][]': 1, '[]': 1	3	1.584962501	3
4	2	1	9	27	['[][]' '[[][]]' '[][]']	'[][]': 2, '[[][]]': 1	3	0.918295834	1.889881575
4	3	1	9	31	['[][]' '[][][]' '[][][]']	'[][][]': 2, '[][]': 1	3	0.918295834	1.889881575
0	4	1	6	32	['[[][]]' '[]' '[][]']	'[[][]]': 1, '[]': 1, '[][]': 1	3	1.584962501	3
0	4	1	5	21	['[[][]]' '[][]' '[][]']	'[][]': 2, '[[][]]': 1	3	0.918295834	1.889881575
2	2	0	5	17	['[]' '[][]' '[]']	'[]': 2, '[][]': 1	3	0.918295834	1.889881575
2	2	0	6	34	['[][]' '[][]' '[][]']	'[][]': 3	3	0	1
0	5	1	6	26	['[][]' '[][]' '[][]']	'[][]': 3	3	0	1
3	3	1	9	35	['[[][]]' '[][[][]][]' '[]']	'[[][]]': 1, '[][[][]][]': 1, '[]': 1	3	1.584962501	3
2	2	0	5	26	['[]' '[]' '[][]']	'[]': 2, '[][]': 1	3	0.918295834	1.889881575
3	2	1	7	32	['[][]' '[][][]' '[][]']	'[][]': 2, '[][][]': 1	3	0.918295834	1.889881575
2	2	0	5	22	['[[][][]]' '[][][]' '[[][]]']	'[[][][]]': 1, '[][][]': 1, '[[][]]': 1	3	1.584962501	3
4	3	0	10	30	['[][[][]]' '[]' '[][][]']	'[][[][]]': 1, '[]': 1, '[][][]': 1	3	1.584962501	3
2	2	0	5	21	['[][]' '[][]' '[][]']	'[][]': 3	3	0	1
2	2	0	5	19	['[]' '[][]' '[[][][][]]']	'[]': 1, '[][]': 1, '[[][][][]]': 1	3	1.584962501	3
4	3	0	10	33	['[[][][]]' '[[][]][][]' '[][]']	'[[][][]]': 1, '[[][]][][]': 1, '[][]': 1	3	1.584962501	3
2	2	0	8	22	['[[][][]][]' '[[][]]' '[]']	'[[][][]][]': 1, '[[][]]': 1, '[]': 1	3	1.584962501	3
0	4	2	7	30	['[][]' '[[][]]' '[[][][]]']	'[][]': 1, '[[][]]': 1, '[[][][]]': 1	3	1.584962501	3
4	3	0	11	31	['[[][]][]' '[][]' '[][]']	'[][]': 2, '[[][]][]': 1	3	0.918295834	1.889881575
0	4	1	5	23	['[][][]' '[][]' '[][]']	'[][]': 2, '[][][]': 1	3	0.918295834	1.889881575
3	1	0	10	34	['[]' '[][[][]][]' '[][]']	'[]': 1, '[][[][]][]': 1, '[][]': 1	3	1.584962501	3
4	2	1	10	33	['[][]' '[][]' '[[][]]']	'[][]': 2, '[[][]]': 1	3	0.918295834	1.889881575
2	2	0	4	16	['[][]' '[]' '[][][]']	'[][]': 1, '[]': 1, '[][][]': 1	3	1.584962501	3
0	4	1	8	25	['[[][][]]' '[[][]]' '[]']	'[[][][]]': 1, '[[][]]': 1, '[]': 1	3	1.584962501	3
3	3	1	9	27	['[[][][]]' '[][]' '[][]']	'[][]': 2, '[[][][]]': 1	3	0.918295834	1.889881575
2	2	0	9	23	['[][][]' '[][][]' '[][]']	'[][][]': 2, '[][]': 1	3	0.918295834	1.889881575
3	3	1	10	31	['[][]' '[][][]' '[][[][]]']	'[][]': 1, '[][][]': 1, '[][[][]]': 1	3	1.584962501	3
1	1	0	6	18	['[][]' '[][]' '[][]']	'[][]': 3	3	0	1
0	4	1	7	33	['[[][]][]' '[[][][][]]' '[][][]']	'[[][]][]': 1, '[[][][][]]': 1, '[][][]': 1	3	1.584962501	3
1	1	0	6	33	['[][]' '[][]' '[][]']	'[][]': 3	3	0	1
1	1	0	7	21	['[[][][]]' '[[][][]]' '[][][]']	'[[][][]]': 2, '[][][]': 1	3	0.918295834	1.889881575
2	2	0	10	26	['[][]' '[[][][]]' '[[][][][]][]']	'[][]': 1, '[[][][]]': 1, '[[][][][]][]': 1	3	1.584962501	3
0	4	0	4	16	['[][]' '[][]' '[[][][]]']	'[][]': 2, '[[][][]]': 1	3	0.918295834	1.889881575
1	3	2	6	26	['[[][][]]' '[[][]]' '[[][]]']	'[[][]]': 2, '[[][][]]': 1	3	0.918295834	1.889881575
0	3	2	8	27	['[][]' '[[][]][]' '[][]']	'[][]': 2, '[[][]][]': 1	3	0.918295834	1.889881575
0	2	0	4	29	['[][][]' '[][]' '[]']	'[][][]': 1, '[][]': 1, '[]': 1	3	1.584962501	3
2	3	1	10	29	['[[][]]' '[]' '[][[][]]']	'[[][]]': 1, '[]': 1, '[][[][]]': 1	3	1.584962501	3
2	3	1	9	37	['[][]' '[][]' '[]']	'[][]': 2, '[]': 1	3	0.918295834	1.889881575
3	3	0	9	25	['[][]' '[][]' '[][]']	'[][]': 3	3	0	1
0	2	0	3	13	['[]' '[][][]' '[][]']	'[]': 1, '[][][]': 1, '[][]': 1	3	1.584962501	3
0	2	0	3	15	['[[][][]]' '[]' '[][]']	'[[][][]]': 1, '[]': 1, '[][]': 1	3	1.584962501	3
0	2	0	3	16	['[][]' '[][]' '[[][]]']	'[][]': 2, '[[][]]': 1	3	0.918295834	1.889881575
0	2	0	4	13	['[[][]]' '[][]' '[][]']	'[][]': 2, '[[][]]': 1	3	0.918295834	1.889881575
3	3	0	9	26	['[][]' '[][][]' '[]']	'[][]': 1, '[][][]': 1, '[]': 1	3	1.584962501	3
0	2	0	5	15	['[][]' '[[][][]]' '[[][]]']	'[][]': 1, '[[][][]]': 1, '[[][]]': 1	3	1.584962501	3
3	3	0	6	26	['[[][]]' '[[][]][]' '[][[][]]']	'[[][]]': 1, '[[][]][]': 1, '[][[][]]': 1	3	1.584962501	3
0	2	0	6	33	['[][]' '[][]' '[][][]']	'[][]': 2, '[][][]': 1	3	0.918295834	1.889881575
0	2	0	9	34	['[][][]' '[][][]' '[][][]']	'[][][]': 3	3	0	1
0	2	0	10	28	['[][]' '[][[][]]' '[][]']	'[][]': 2, '[][[][]]': 1	3	0.918295834	1.889881575
0	2	1	3	14	['[[][]]' '[][][]' '[][]']	'[[][]]': 1, '[][][]': 1, '[][]': 1	3	1.584962501	3
0	2	1	3	17	['[][]' '[[][]]' '[]']	'[][]': 1, '[[][]]': 1, '[]': 1	3	1.584962501	3
3	2	0	9	24	['[[][]]' '[][][]' '[]']	'[[][]]': 1, '[][][]': 1, '[]': 1	3	1.584962501	3
0	2	1	4	26	['[][]' '[][][]' '[][]']	'[][]': 2, '[][][]': 1	3	0.918295834	1.889881575
5	2	1	9	31	['[][[][]]' '[][]' '[[][][]]']	'[][[][]]': 1, '[][]': 1, '[[][][]]': 1	3	1.584962501	3
2	3	1	10	34	['[[][]][]' '[[][]]' '[[][]]']	'[[][]]': 2, '[[][]][]': 1	3	0.918295834	1.889881575
2	3	2	7	26	['[[][]]' '[[][][]]' '[][[][]]']	'[[][]]': 1, '[[][][]]': 1, '[][[][]]': 1	3	1.584962501	3
2	2	1	8	23	['[][]' '[][]' '[[][]]']	'[][]': 2, '[[][]]': 1	3	0.918295834	1.889881575
0	1	0	5	30	['[[][]]' '[][]' '[][][]']	'[[][]]': 1, '[][]': 1, '[][][]': 1	3	1.584962501	3
3	3	0	7	26	['[[][]][][]' '[]' '[[][]][]']	'[[][]][][]': 1, '[]': 1, '[[][]][]': 1	3	1.584962501	3
0	1	0	3	15	['[][][]' '[][][]' '[]']	'[][][]': 2, '[]': 1	3	0.918295834	1.889881575
0	1	0	3	18	['[[[][]][]]' '[]' '[[][]]']	'[[[][]][]]': 1, '[]': 1, '[[][]]': 1	3	1.584962501	3
2	4	0	9	25	['[[][][]]' '[][][]' '[][]']	'[[][][]]': 1, '[][][]': 1, '[][]': 1	3	1.584962501	3
0	1	0	4	17	['[[][][]]' '[[][]]' '[]']	'[[][][]]': 1, '[[][]]': 1, '[]': 1	3	1.584962501	3
2	4	0	8	31	['[][]' '[][]' '[]']	'[][]': 2, '[]': 1	3	0.918295834	1.889881575
0	1	0	4	27	['[][]' '[]' '[][]']	'[][]': 2, '[]': 1	3	0.918295834	1.889881575
0	1	0	5	15	['[][]' '[][]' '[][][]']	'[][]': 2, '[][][]': 1	3	0.918295834	1.889881575
2	4	0	8	26	['[][][]' '[][]' '[[][]]']	'[][][]': 1, '[][]': 1, '[[][]]': 1	3	1.584962501	3
2	3	2	8	29	['[][]' '[][][]' '[][][]']	'[][][]': 2, '[][]': 1	3	0.918295834	1.889881575
2	4	0	8	25	['[][]' '[][[][][]][]' '[[][][][]]']	'[][]': 1, '[][[][][]][]': 1, '[[][][][]]': 1	3	1.584962501	3
2	4	0	8	24	['[][][]' '[][][]' '[[][][]]']	'[][][]': 2, '[[][][]]': 1	3	0.918295834	1.889881575
2	4	0	7	33	['[][]' '[[][]][]' '[[][]]']	'[][]': 1, '[[][]][]': 1, '[[][]]': 1	3	1.584962501	3
2	4	0	7	32	['[][][]' '[][][]' '[][][]']	'[][][]': 3	3	0	1
2	4	0	7	31	['[]' '[][[][]]' '[][][]']	'[]': 1, '[][[][]]': 1, '[][][]': 1	3	1.584962501	3
0	1	0	6	17	['[]' '[[][][]]' '[[][]]']	'[]': 1, '[[][][]]': 1, '[[][]]': 1	3	1.584962501	3
3	3	0	8	23	['[][]' '[[][]][]' '[][][][]']	'[][]': 1, '[[][]][]': 1, '[][][][]': 1	3	1.584962501	3
2	3	2	8	32	['[]' '[][]' '[[][]]']	'[]': 1, '[][]': 1, '[[][]]': 1	3	1.584962501	3
0	2	1	6	35	['[][][]' '[[][]]' '[[][]]']	'[[][]]': 2, '[][][]': 1	3	0.918295834	1.889881575
0	2	1	8	23	['[[][]]' '[[][][]][]' '[[][]]']	'[[][]]': 2, '[[][][]][]': 1	3	0.918295834	1.889881575
0	2	1	8	32	['[][]' '[]' '[[][]]']	'[][]': 1, '[]': 1, '[[][]]': 1	3	1.584962501	3
5	1	0	10	31	['[[][]]' '[[][][][]]' '[][]']	'[[][]]': 1, '[[][][][]]': 1, '[][]': 1	3	1.584962501	3
2	3	0	5	18	['[[][]]' '[][[][]]' '[[][]]']	'[[][]]': 2, '[][[][]]': 1	3	0.918295834	1.889881575
0	3	1	8	24	['[[][]]' '[]' '[[][]][]']	'[[][]]': 1, '[]': 1, '[[][]][]': 1	3	1.584962501	3
2	1	0	8	21	['[][]' '[]' '[][][]']	'[][]': 1, '[]': 1, '[][][]': 1	3	1.584962501	3
0	3	1	9	26	['[]' '[[][]]' '[][]']	'[]': 1, '[[][]]': 1, '[][]': 1	3	1.584962501	3
0	3	1	9	31	['[]' '[][]' '[][][]']	'[]': 1, '[][]': 1, '[][][]': 1	3	1.584962501	3
2	4	1	7	31	['[][]' '[[][]]' '[][]']	'[][]': 2, '[[][]]': 1	3	0.918295834	1.889881575
3	2	0	7	22	['[]' '[][[][]]' '[[][]]']	'[]': 1, '[][[][]]': 1, '[[][]]': 1	3	1.584962501	3
2	2	1	9	36	['[][[][][]]' '[][]' '[][][]']	'[][[][][]]': 1, '[][]': 1, '[][][]': 1	3	1.584962501	3
3	2	0	7	20	['[]' '[[][][]]' '[][][]']	'[]': 1, '[[][][]]': 1, '[][][]': 1	3	1.584962501	3
0	2	1	9	28	['[][]' '[[][]]' '[][]']	'[][]': 2, '[[][]]': 1	3	0.918295834	1.889881575
3	2	1	6	25	['[][]' '[][][]' '[][]']	'[][]': 2, '[][][]': 1	3	0.918295834	1.889881575
0	3	1	10	33	['[[][][]]' '[[][]]' '[[][]]']	'[[][]]': 2, '[[][][]]': 1	3	0.918295834	1.889881575
3	2	0	6	29	['[[][][]]' '[][]' '[][]']	'[][]': 2, '[[][][]]': 1	3	0.918295834	1.889881575
2	2	1	9	25	['[[][[][]]][]' '[][]' '[]']	'[[][[][]]][]': 1, '[][]': 1, '[]': 1	3	1.584962501	3
3	2	0	6	28	['[][]' '[][][][]' '[][]']	'[][]': 2, '[][][][]': 1	3	0.918295834	1.889881575
2	2	1	8	35	['[][[][]]' '[]' '[][[][]]']	'[][[][]]': 2, '[]': 1	3	0.918295834	1.889881575
0	3	2	6	25	['[][]' '[][][]' '[][][][]']	'[][]': 1, '[][][]': 1, '[][][][]': 1	3	1.584962501	3
3	2	0	6	24	['[][][]' '[[][]]' '[][]']	'[][][]': 1, '[[][]]': 1, '[][]': 1	3	1.584962501	3
2	3	0	5	21	['[][]' '[]' '[[][][][]]']	'[][]': 1, '[]': 1, '[[][][][]]': 1	3	1.584962501	3
5	1	0	11	30	['[]' '[][][]' '[[][][]]']	'[]': 1, '[][][]': 1, '[[][][]]': 1	3	1.584962501	3
2	3	0	5	26	['[][]' '[][][]' '[][]']	'[][]': 2, '[][][]': 1	3	0.918295834	1.889881575
5	1	0	11	33	['[][]' '[[][][]]' '[][][]']	'[][]': 1, '[[][][]]': 1, '[][][]': 1	3	1.584962501	3
3	2	0	8	23	['[]' '[][][]' '[[][][][][]]']	'[]': 1, '[][][]': 1, '[[][][][][]]': 1	3	1.584962501	3
3	3	0	10	31	['[[][]]' '[[][]][]' '[][]']	'[[][]]': 1, '[[][]][]': 1, '[][]': 1	3	1.584962501	3
5	2	0	10	31	['[]' '[]' '[][]']	'[]': 2, '[][]': 1	3	0.918295834	1.889881575
0	3	0	4	17	['[][]' '[][]' '[][][]']	'[][]': 2, '[][][]': 1	3	0.918295834	1.889881575
0	3	0	4	25	['[][]' '[][]' '[][[][]]']	'[][]': 2, '[][[][]]': 1	3	0.918295834	1.889881575
0	3	0	5	18	['[]' '[[][]]' '[][][]']	'[]': 1, '[[][]]': 1, '[][][]': 1	3	1.584962501	3
0	3	0	5	31	['[[][][]]' '[][][]' '[][]']	'[[][][]]': 1, '[][][]': 1, '[][]': 1	3	1.584962501	3
2	3	0	8	21	['[]' '[][][]' '[][]']	'[]': 1, '[][][]': 1, '[][]': 1	3	1.584962501	3
0	3	0	7	34	['[[][]]' '[[][][]]' '[][]']	'[[][]]': 1, '[[][][]]': 1, '[][]': 1	3	1.584962501	3
5	2	0	9	30	['[[][][]]' '[[][]][]' '[][]']	'[[][][]]': 1, '[[][]][]': 1, '[][]': 1	3	1.584962501	3
0	3	0	9	25	['[][][]' '[][]' '[]']	'[][][]': 1, '[][]': 1, '[]': 1	3	1.584962501	3
0	3	0	10	28	['[][[][]]' '[][]' '[][][]']	'[][[][]]': 1, '[][]': 1, '[][][]': 1	3	1.584962501	3
3	2	0	7	33	['[][][]' '[[][]]' '[[][]]']	'[[][]]': 2, '[][][]': 1	3	0.918295834	1.889881575
2	3	0	6	31	['[][]' '[[][]][]' '[]']	'[][]': 1, '[[][]][]': 1, '[]': 1	3	1.584962501	3
2	3	0	6	30	['[]' '[]' '[][]']	'[]': 2, '[][]': 1	3	0.918295834	1.889881575
0	3	1	5	31	['[][][]' '[][]' '[[][][][]]']	'[][][]': 1, '[][]': 1, '[[][][][]]': 1	3	1.584962501	3
0	3	1	6	18	['[[][]]' '[[][]]' '[[][]][]']	'[[][]]': 2, '[[][]][]': 1	3	0.918295834	1.889881575
1	2	0	4	21	['[[][][][]]' '[[][]]' '[][]']	'[[][][][]]': 1, '[[][]]': 1, '[][]': 1	3	1.584962501	3
1	2	1	4	19	['[]' '[][][]' '[[][]]']	'[]': 1, '[][][]': 1, '[[][]]': 1	3	1.584962501	3
4	1	0	8	25	['[[][]]' '[][]' '[][]']	'[][]': 2, '[[][]]': 1	3	0.918295834	1.889881575
3	2	1	9	26	['[][]' '[[][]]' '[][]']	'[][]': 2, '[[][]]': 1	3	0.918295834	1.889881575
1	2	1	4	16	['[][]' '[]' '[][]']	'[][]': 2, '[]': 1	3	0.918295834	1.889881575
1	3	1	5	26	['[][][]' '[][][]' '[[][]]']	'[][][]': 2, '[[][]]': 1	3	0.918295834	1.889881575
3	1	0	7	32	['[][]' '[][][]' '[][][]']	'[][][]': 2, '[][]': 1	3	0.918295834	1.889881575
3	4	1	9	33	['[][]' '[]' '[[][][]]']	'[][]': 1, '[]': 1, '[[][][]]': 1	3	1.584962501	3
1	4	1	9	33	['[[][]]' '[][]' '[[][]]']	'[[][]]': 2, '[][]': 1	3	0.918295834	1.889881575
1	3	1	7	34	['[][]' '[[][][]]' '[][][]']	'[][]': 1, '[[][][]]': 1, '[][][]': 1	3	1.584962501	3
1	4	0	9	32	['[]' '[][][][]' '[[][]]']	'[]': 1, '[][][][]': 1, '[[][]]': 1	3	1.584962501	3
4	1	0	8	27	['[][][]' '[][][]' '[[][]]']	'[][][]': 2, '[[][]]': 1	3	0.918295834	1.889881575
1	4	0	6	21	['[][][]' '[][]' '[]']	'[][][]': 1, '[][]': 1, '[]': 1	3	1.584962501	3
1	4	1	9	32	['[][]' '[][][]' '[][][][]']	'[][]': 1, '[][][]': 1, '[][][][]': 1	3	1.584962501	3
1	3	0	6	34	['[][]' '[[][[][]][]]' '[][][]']	'[][]': 1, '[[][[][]][]]': 1, '[][][]': 1	3	1.584962501	3
4	1	0	11	31	['[[][]]' '[][][]' '[[][]]']	'[[][]]': 2, '[][][]': 1	3	0.918295834	1.889881575
3	4	1	8	28	['[][[][][]]' '[[][]][]' '[[][]]']	'[][[][][]]': 1, '[[][]][]': 1, '[[][]]': 1	3	1.584962501	3
3	1	0	6	23	['[[][]]' '[[][]][]' '[][]']	'[[][]]': 1, '[[][]][]': 1, '[][]': 1	3	1.584962501	3
1	3	0	6	33	['[][]' '[][][]' '[][]']	'[][]': 2, '[][][]': 1	3	0.918295834	1.889881575
3	2	1	8	34	['[][]' '[][]' '[[][]][]']	'[][]': 2, '[[][]][]': 1	3	0.918295834	1.889881575
3	1	0	6	24	['[[][]]' '[]' '[[][][]]']	'[[][]]': 1, '[]': 1, '[[][][]]': 1	3	1.584962501	3
1	4	1	9	28	['[[][]]' '[][]' '[][]']	'[][]': 2, '[[][]]': 1	3	0.918295834	1.889881575
1	4	1	6	21	['[][]' '[[][]][]' '[[][][]]']	'[][]': 1, '[[][]][]': 1, '[[][][]]': 1	3	1.584962501	3
1	2	1	8	35	['[][]' '[][][][]' '[[][][]]']	'[][]': 1, '[][][][]': 1, '[[][][]]': 1	3	1.584962501	3
1	3	0	6	18	['[[][]][]' '[][]' '[[][][]]']	'[[][]][]': 1, '[][]': 1, '[[][][]]': 1	3	1.584962501	3
2	1	0	6	18	['[[][]]' '[[][]][]' '[[][]][]']	'[[][]][]': 2, '[[][]]': 1	3	0.918295834	1.889881575
1	3	1	8	22	['[][]' '[][]' '[]']	'[][]': 2, '[]': 1	3	0.918295834	1.889881575
1	3	1	5	19	['[][][]' '[][]' '[][]']	'[][]': 2, '[][][]': 1	3	0.918295834	1.889881575
3	3	0	7	21	['[][]' '[][]' '[[][][]]']	'[][]': 2, '[[][][]]': 1	3	0.918295834	1.889881575
1	4	0	6	33	['[][][]' '[]' '[][]']	'[][][]': 1, '[]': 1, '[][]': 1	3	1.584962501	3
3	4	0	9	29	['[][]' '[][[][]]' '[][][]']	'[][]': 1, '[][[][]]': 1, '[][][]': 1	3	1.584962501	3
3	2	1	10	28	['[[][][]]' '[][]' '[[][]][]']	'[[][][]]': 1, '[][]': 1, '[[][]][]': 1	3	1.584962501	3
4	2	0	10	29	['[][][]' '[]' '[][[][]]']	'[][][]': 1, '[]': 1, '[][[][]]': 1	3	1.584962501	3
1	3	0	9	35	['[][][]' '[[][]]' '[]']	'[][][]': 1, '[[][]]': 1, '[]': 1	3	1.584962501	3
3	2	1	10	31	['[][]' '[][]' '[][]']	'[][]': 3	3	0	1
4	2	0	7	26	['[[][][]]' '[]' '[[][]]']	'[[][][]]': 1, '[]': 1, '[[][]]': 1	3	1.584962501	3
1	2	1	4	23	['[[][][]]' '[[][]]' '[]']	'[[][][]]': 1, '[[][]]': 1, '[]': 1	3	1.584962501	3
1	4	0	7	33	['[[][]]' '[][]' '[][]']	'[][]': 2, '[[][]]': 1	3	0.918295834	1.889881575
3	4	0	9	31	['[][[][][]]' '[[][]][]' '[[][]]']	'[][[][][]]': 1, '[[][]][]': 1, '[[][]]': 1	3	1.584962501	3
3	4	1	8	29	['[]' '[][]' '[][][]']	'[]': 1, '[][]': 1, '[][][]': 1	3	1.584962501	3
1	2	1	4	22	['[][]' '[[][]]' '[][[][]]']	'[][]': 1, '[[][]]': 1, '[][[][]]': 1	3	1.584962501	3
3	4	1	8	30	['[[][]]' '[[][]]' '[][][]']	'[[][]]': 2, '[][][]': 1	3	0.918295834	1.889881575
1	3	0	7	21	['[][]' '[][][]' '[][][]']	'[][][]': 2, '[][]': 1	3	0.918295834	1.889881575
1	3	0	10	31	['[][][]' '[]' '[[][]][]']	'[][][]': 1, '[]': 1, '[[][]][]': 1	3	1.584962501	3
3	2	1	8	24	['[[][]][][]' '[[][][]]' '[]']	'[[][]][][]': 1, '[[][][]]': 1, '[]': 1	3	1.584962501	3
1	3	0	10	33	['[[][]][[][]]' '[][]' '[][[][]]']	'[[][]][[][]]': 1, '[][]': 1, '[][[][]]': 1	3	1.584962501	3
3	1	0	7	29	['[][][]' '[[][][][][]]' '[[][][]][][]']	'[][][]': 1, '[[][][][][]]': 1, '[[][][]][][]': 1	3	1.584962501	3
1	4	0	8	32	['[][][]' '[][[][][][]]' '[][]']	'[][][]': 1, '[][[][][][]]': 1, '[][]': 1	3	1.584962501	3
4	2	0	9	36	['[[][]]' '[[][]][]' '[][][]']	'[[][]]': 1, '[[][]][]': 1, '[][][]': 1	3	1.584962501	3
1	4	0	8	33	['[][]' '[[][]]' '[][][]']	'[][]': 1, '[[][]]': 1, '[][][]': 1	3	1.584962501	3
4	1	0	8	31	['[[][][]]' '[]' '[][]']	'[[][][]]': 1, '[]': 1, '[][]': 1	3	1.584962501	3
4	2	0	9	35	['[]' '[[][][]]' '[]']	'[]': 2, '[[][][]]': 1	3	0.918295834	1.889881575
4	1	0	8	35	['[][]' '[][[][]]' '[[][]]']	'[][]': 1, '[][[][]]': 1, '[[][]]': 1	3	1.584962501	3
2	1	0	6	20	['[][]' '[[][]][]' '[[][]]']	'[][]': 1, '[[][]][]': 1, '[[][]]': 1	3	1.584962501	3
1	3	0	9	23	['[[][]][]' '[][]' '[][]']	'[][]': 2, '[[][]][]': 1	3	0.918295834	1.889881575
1	2	1	10	32	['[][][]' '[]' '[][][]']	'[][][]': 2, '[]': 1	3	0.918295834	1.889881575
1	2	0	9	35	['[[][]][]' '[][][]' '[][]']	'[[][]][]': 1, '[][][]': 1, '[][]': 1	3	1.584962501	3
1	3	1	10	31	['[]' '[][]' '[][]']	'[][]': 2, '[]': 1	3	0.918295834	1.889881575
1	3	2	8	28	['[][]' '[][]' '[][]']	'[][]': 3	3	0	1
1	3	1	10	30	['[][][]' '[][][]' '[]']	'[][][]': 2, '[]': 1	3	0.918295834	1.889881575
1	2	0	6	34	['[][][]' '[][]' '[[][]]']	'[][][]': 1, '[][]': 1, '[[][]]': 1	3	1.584962501	3
1	4	1	6	32	['[[][]]' '[][]' '[][][]']	'[[][]]': 1, '[][]': 1, '[][][]': 1	3	1.584962501	3
4	1	0	10	30	['[]' '[[][]]' '[[][][]]']	'[]': 1, '[[][]]': 1, '[[][][]]': 1	3	1.584962501	3
1	3	0	4	16	['[][]' '[][]' '[[][]]']	'[][]': 2, '[[][]]': 1	3	0.918295834	1.889881575
1	2	0	6	35	['[][]' '[[][]]' '[[][][]]']	'[][]': 1, '[[][]]': 1, '[[][][]]': 1	3	1.584962501	3
4	2	0	12	31	['[]' '[]' '[]']	'[]': 3	3	0	1
4	2	0	9	25	['[][]' '[][]' '[][]']	'[][]': 3	3	0	1
1	3	2	8	31	['[]' '[[][]]' '[]']	'[]': 2, '[[][]]': 1	3	0.918295834	1.889881575
4	2	0	12	32	['[]' '[][]' '[][][]']	'[]': 1, '[][]': 1, '[][][]': 1	3	1.584962501	3
1	3	1	10	34	['[][]' '[[][]]' '[][]']	'[][]': 2, '[[][]]': 1	3	0.918295834	1.889881575
1	3	0	5	29	['[]' '[][]' '[]']	'[]': 2, '[][]': 1	3	0.918295834	1.889881575
1	2	0	4	28	['[][][]' '[][]' '[[][]]']	'[][][]': 1, '[][]': 1, '[[][]]': 1	3	1.584962501	3
4	2	0	9	26	['[][[][]]' '[[][]]' '[[][][]]']	'[][[][]]': 1, '[[][]]': 1, '[[][][]]': 1	3	1.584962501	3
1	3	1	9	35	['[][]' '[]' '[][[][]]']	'[][]': 1, '[]': 1, '[][[][]]': 1	3	1.584962501	3
4	2	0	8	32	['[][]' '[]' '[][]']	'[][]': 2, '[]': 1	3	0.918295834	1.889881575
1	3	2	7	27	['[]' '[][]' '[][]']	'[][]': 2, '[]': 1	3	0.918295834	1.889881575
4	2	0	11	31	['[][]' '[[][]]' '[][][]']	'[][]': 1, '[[][]]': 1, '[][][]': 1	3	1.584962501	3
1	2	0	10	26	['[][]' '[][]' '[][]']	'[][]': 3	3	0	1
1	2	0	4	27	['[][][]' '[][]' '[[][]]']	'[][][]': 1, '[][]': 1, '[[][]]': 1	3	1.584962501	3
1	3	2	7	30	['[][]' '[[][]]' '[][]']	'[][]': 2, '[[][]]': 1	3	0.918295834	1.889881575
2	1	0	7	34	['[][]' '[][][]' '[][]']	'[][]': 2, '[][][]': 1	3	0.918295834	1.889881575
1	3	0	5	27	['[][][]' '[[][]]' '[[][]]']	'[[][]]': 2, '[][][]': 1	3	0.918295834	1.889881575
1	3	0	4	21	['[][]' '[[][][]]' '[[][][]]']	'[[][][]]': 2, '[][]': 1	3	0.918295834	1.889881575
1	2	1	8	36	['[][]' '[][][]' '[[][][]]']	'[][]': 1, '[][][]': 1, '[[][][]]': 1	3	1.584962501	3
1	2	0	10	34	['[]' '[]' '[][][]']	'[]': 2, '[][][]': 1	3	0.918295834	1.889881575
1	3	0	8	35	['[]' '[]']	'[]': 2	2	0	1
4	2	0	8	28	['[][]' '[]']	'[][]': 1, '[]': 1	2	1	2
3	3	0	11	31	['[]' '[[][]]']	'[]': 1, '[[][]]': 1	2	1	2
1	3	0	4	24	['[][[][][]]' '[]']	'[][[][][]]': 1, '[]': 1	2	1	2
2	3	0	10	27	['[]' '[][]']	'[]': 1, '[][]': 1	2	1	2
5	2	0	10	34	['[][]' '[][][]']	'[][]': 1, '[][][]': 1	2	1	2
5	2	0	11	30	['[][][]' '[][][]']	'[][][]': 2	2	0	1
2	4	1	7	26	['[][][][]' '[][][]']	'[][][][]': 1, '[][][]': 1	2	1	2
3	3	0	11	32	['[][]' '[[][]]']	'[][]': 1, '[[][]]': 1	2	1	2
0	2	1	10	30	['[][]' '[][][]']	'[][]': 1, '[][][]': 1	2	1	2
3	3	0	11	33	['[][]' '[]']	'[][]': 1, '[]': 1	2	1	2
1	3	0	5	15	['[][][]' '[][]']	'[][][]': 1, '[][]': 1	2	1	2
5	2	0	11	33	['[][[][]]' '[][][]']	'[][[][]]': 1, '[][][]': 1	2	1	2
2	2	1	11	33	['[[][][][]]' '[][][]']	'[[][][][]]': 1, '[][][]': 1	2	1	2
2	3	0	10	34	['[]' '[][]']	'[]': 1, '[][]': 1	2	1	2
2	3	0	10	35	['[][[][]][]' '[]']	'[][[][]][]': 1, '[]': 1	2	1	2
3	3	0	10	30	['[][]' '[]']	'[][]': 1, '[]': 1	2	1	2
2	3	0	11	30	['[[][]]' '[][[][]]']	'[[][]]': 1, '[][[][]]': 1	2	1	2
2	3	0	11	33	['[][]' '[][]']	'[][]': 2	2	0	1
1	3	0	4	22	['[][][][]' '[][]']	'[][][][]': 1, '[][]': 1	2	1	2
5	2	0	11	34	['[][]' '[][]']	'[][]': 2	2	0	1
0	2	1	9	32	['[][]' '[][]']	'[][]': 2	2	0	1
0	2	1	9	30	['[[][][]]' '[[][]]']	'[[][][]]': 1, '[[][]]': 1	2	1	2
3	3	0	11	30	['[[][]]' '[[][]]']	'[[][]]': 2	2	0	1
0	3	1	7	34	['[][][]' '[[][][]]']	'[][][]': 1, '[[][][]]': 1	2	1	2
2	3	0	5	24	['[][][]' '[][]']	'[][][]': 1, '[][]': 1	2	1	2
0	3	0	7	35	['[][]' '[[][]]']	'[][]': 1, '[[][]]': 1	2	1	2
2	3	0	8	22	['[][][]' '[][]']	'[][][]': 1, '[][]': 1	2	1	2
0	3	1	5	33	['[[][][]]' '[][][]']	'[[][][]]': 1, '[][][]': 1	2	1	2
2	3	0	7	35	['[][]' '[][][][]']	'[][]': 1, '[][][][]': 1	2	1	2
1	4	1	6	30	['[]' '[][][]']	'[]': 1, '[][][]': 1	2	1	2
3	3	0	10	34	['[][]' '[][]']	'[][]': 2	2	0	1
0	3	1	5	17	['[][]' '[]']	'[][]': 1, '[]': 1	2	1	2
0	3	1	4	28	['[[][]][]' '[][][]']	'[[][]][]': 1, '[][][]': 1	2	1	2
5	1	0	11	37	['[][[][]]' '[][]']	'[][[][]]': 1, '[][]': 1	2	1	2
0	3	0	3	19	['[][]' '[[][]]']	'[][]': 1, '[[][]]': 1	2	1	2
2	5	1	8	27	['[][][][]' '[][][]']	'[][][][]': 1, '[][][]': 1	2	1	2
3	2	0	12	29	['[[][][]]' '[[][]]']	'[[][][]]': 1, '[[][]]': 1	2	1	2
0	3	0	10	26	['[][][]' '[[][][][]]']	'[][][]': 1, '[[][][][]]': 1	2	1	2
5	1	0	12	33	['[][][]' '[][][]']	'[][][]': 2	2	0	1
0	3	0	10	29	['[][[][]]' '[[][][]][]']	'[][[][]]': 1, '[[][][]][]': 1	2	1	2
3	2	0	7	34	['[[][][]]' '[[][]][]']	'[[][][]]': 1, '[[][]][]': 1	2	1	2
1	3	0	6	17	['[[][]][]' '[][]']	'[[][]][]': 1, '[][]': 1	2	1	2
5	2	0	9	31	['[[][][]]' '[][]']	'[[][][]]': 1, '[][]': 1	2	1	2
0	3	0	6	34	['[][][]' '[][][]']	'[][][]': 2	2	0	1
0	3	0	6	33	['[[][]]' '[][]']	'[[][]]': 1, '[][]': 1	2	1	2
5	2	0	9	32	['[][]' '[]']	'[][]': 1, '[]': 1	2	1	2
0	3	0	3	20	['[][]' '[]']	'[][]': 1, '[]': 1	2	1	2
0	3	0	4	14	['[][]' '[[][]]']	'[][]': 1, '[[][]]': 1	2	1	2
0	3	0	4	15	['[][]' '[][]']	'[][]': 2	2	0	1
1	4	0	9	28	['[[][][]][]' '[][]']	'[[][][]][]': 1, '[][]': 1	2	1	2
1	3	0	7	20	['[]' '[][][]']	'[]': 1, '[][][]': 1	2	1	2
2	3	0	5	27	['[]' '[][]']	'[]': 1, '[][]': 1	2	1	2
2	3	0	6	19	['[[][]][]' '[[][][][]]']	'[[][]][]': 1, '[[][][][]]': 1	2	1	2
3	1	0	7	33	['[[][]]' '[][]']	'[[][]]': 1, '[][]': 1	2	1	2
2	3	0	8	35	['[][]' '[][[][]]']	'[][]': 1, '[][[][]]': 1	2	1	2
0	3	0	4	27	['[[][]]' '[][][]']	'[[][]]': 1, '[][][]': 1	2	1	2
5	2	0	9	36	['[[][]][]' '[][[][]]']	'[[][]][]': 1, '[][[][]]': 1	2	1	2
3	2	0	8	21	['[][][]' '[[][]]']	'[][][]': 1, '[[][]]': 1	2	1	2
5	2	0	9	33	['[[][][]]' '[][]']	'[[][][]]': 1, '[][]': 1	2	1	2
4	2	0	8	25	['[][]' '[]']	'[][]': 1, '[]': 1	2	1	2
2	5	0	9	32	['[][][]' '[][]']	'[][][]': 1, '[][]': 1	2	1	2
1	2	0	4	25	['[][]' '[][][]']	'[][]': 1, '[][][]': 1	2	1	2
0	2	1	4	27	['[]' '[][[][][]]']	'[]': 1, '[][[][][]]': 1	2	1	2
2	4	1	7	23	['[][]' '[][]']	'[][]': 2	2	0	1
6	2	0	10	30	['[][][]' '[[][]][]']	'[][][]': 1, '[[][]][]': 1	2	1	2
6	2	0	10	29	['[]' '[]']	'[]': 2	2	0	1
2	4	0	6	31	['[]' '[]']	'[]': 2	2	0	1
2	4	0	6	27	['[][]' '[][[][]]']	'[][]': 1, '[][[][]]': 1	2	1	2
2	4	0	6	25	['[][]' '[[][]]']	'[][]': 1, '[[][]]': 1	2	1	2
0	1	0	7	20	['[]' '[][]']	'[]': 1, '[][]': 1	2	1	2
2	3	2	8	33	['[[[][]][]]' '[[][]]']	'[[[][]][]]': 1, '[[][]]': 1	2	1	2
1	3	1	9	24	['[][][][]' '[][]']	'[][][][]': 1, '[][]': 1	2	1	2
0	1	0	8	21	['[][]' '[][][]']	'[][]': 1, '[][][]': 1	2	1	2
1	3	2	9	32	['[][]' '[][]']	'[][]': 2	2	0	1
3	1	0	7	22	['[]' '[]']	'[]': 2	2	0	1
0	1	0	9	33	['[][]' '[]']	'[][]': 1, '[]': 1	2	1	2
0	1	0	10	27	['[[][][]]' '[][]']	'[[][][]]': 1, '[][]': 1	2	1	2
0	1	0	10	28	['[][]' '[[][]]']	'[][]': 1, '[[][]]': 1	2	1	2
0	1	0	10	32	['[][]' '[[][]]']	'[][]': 1, '[[][]]': 1	2	1	2
0	1	0	10	33	['[[][][]]' '[][]']	'[[][][]]': 1, '[][]': 1	2	1	2
3	3	0	8	33	['[][]' '[]']	'[][]': 1, '[]': 1	2	1	2
2	3	2	7	27	['[][][]' '[][]']	'[][][]': 1, '[][]': 1	2	1	2
1	4	0	5	20	['[][]' '[][]']	'[][]': 2	2	0	1
4	1	0	9	28	['[[][]]' '[[][]]']	'[[][]]': 2	2	0	1
1	4	0	5	22	['[][][][]' '[[][]]']	'[][][][]': 1, '[[][]]': 1	2	1	2
3	2	0	10	25	['[][]' '[]']	'[][]': 1, '[]': 1	2	1	2
2	4	0	7	23	['[][]' '[][][]']	'[][]': 1, '[][][]': 1	2	1	2
3	2	0	10	36	['[][][]' '[]']	'[][][]': 1, '[]': 1	2	1	2
2	3	1	10	30	['[][]' '[[][]]']	'[][]': 1, '[[][]]': 1	2	1	2
1	3	2	8	32	['[]' '[][][]']	'[]': 1, '[][][]': 1	2	1	2
3	3	0	7	24	['[][]' '[][]']	'[][]': 2	2	0	1
0	1	0	3	13	['[[][]]' '[][]']	'[[][]]': 1, '[][]': 1	2	1	2
3	1	0	6	29	['[][][]' '[][]']	'[][][]': 1, '[][]': 1	2	1	2
1	3	2	6	29	['[[][]][]' '[]']	'[[][]][]': 1, '[]': 1	2	1	2
2	4	0	10	30	['[]' '[][][]']	'[]': 1, '[][][]': 1	2	1	2
0	1	0	3	19	['[][]' '[][][]']	'[][]': 1, '[][][]': 1	2	1	2
0	1	0	3	21	['[][]' '[][]']	'[][]': 2	2	0	1
2	4	0	9	28	['[][]' '[[][]][]']	'[][]': 1, '[[][]][]': 1	2	1	2
0	1	0	4	15	['[[][[][]]]' '[][]']	'[[][[][]]]': 1, '[][]': 1	2	1	2
1	3	1	10	33	['[]' '[][]']	'[]': 1, '[][]': 1	2	1	2
0	1	0	4	26	['[][[][]]' '[][]']	'[][[][]]': 1, '[][]': 1	2	1	2
1	3	1	10	32	['[[][]]' '[][][]']	'[[][]]': 1, '[][][]': 1	2	1	2
1	3	2	7	29	['[]' '[][][]']	'[]': 1, '[][][]': 1	2	1	2
0	1	0	4	28	['[[][]]' '[][]']	'[[][]]': 1, '[][]': 1	2	1	2
1	3	2	7	31	['[][]' '[][[][]]']	'[][]': 1, '[][[][]]': 1	2	1	2
4	1	0	10	28	['[][]' '[][][]']	'[][]': 1, '[][][]': 1	2	1	2
1	3	2	7	34	['[[][]][]' '[][]']	'[[][]][]': 1, '[][]': 1	2	1	2
1	3	2	8	26	['[[][]]' '[[][]]']	'[[][]]': 2	2	0	1
1	3	1	10	29	['[][][]' '[[][]]']	'[][][]': 1, '[[][]]': 1	2	1	2
3	2	0	11	29	['[[][]][]' '[[][][]]']	'[[][]][]': 1, '[[][][]]': 1	2	1	2
3	2	0	11	28	['[][]' '[][]']	'[][]': 2	2	0	1
3	2	0	9	36	['[][]' '[][]']	'[][]': 2	2	0	1
2	3	1	10	28	['[[][]]' '[][]']	'[[][]]': 1, '[][]': 1	2	1	2
2	3	1	6	21	['[][]' '[][][]']	'[][]': 1, '[][][]': 1	2	1	2
0	2	0	10	27	['[][[][]]' '[]']	'[][[][]]': 1, '[]': 1	2	1	2
0	2	0	10	31	['[][][]' '[][]']	'[][][]': 1, '[][]': 1	2	1	2
0	2	0	10	32	['[][][]' '[][][]']	'[][][]': 2	2	0	1
0	2	1	3	13	['[[][][]]' '[][]']	'[[][][]]': 1, '[][]': 1	2	1	2
1	3	1	5	17	['[[][]]' '[]']	'[[][]]': 1, '[]': 1	2	1	2
1	3	0	11	29	['[[][]]' '[][]']	'[[][]]': 1, '[][]': 1	2	1	2
4	2	0	7	25	['[[][][][]]' '[]']	'[[][][][]]': 1, '[]': 1	2	1	2
3	2	0	8	36	['[][[][]]' '[][]']	'[][[][]]': 1, '[][]': 1	2	1	2
0	2	1	4	15	['[][]' '[]']	'[][]': 1, '[]': 1	2	1	2
1	3	0	10	32	['[][]' '[][]']	'[][]': 2	2	0	1
0	2	1	4	25	['[][]' '[]']	'[][]': 1, '[]': 1	2	1	2
2	2	1	10	35	['[][][]' '[][]']	'[][][]': 1, '[][]': 1	2	1	2
1	3	0	10	27	['[][]' '[][]']	'[][]': 2	2	0	1
1	3	0	10	26	['[][]' '[]']	'[][]': 1, '[]': 1	2	1	2
1	4	0	7	32	['[]' '[[][]]']	'[]': 1, '[[][]]': 1	2	1	2
5	2	1	8	29	['[][]' '[][]']	'[][]': 2	2	0	1
0	2	1	7	20	['[][]' '[][][]']	'[][]': 1, '[][][]': 1	2	1	2
1	4	0	8	22	['[][][][]' '[][]']	'[][][][]': 1, '[][]': 1	2	1	2
4	1	0	8	32	['[][]' '[]']	'[][]': 1, '[]': 1	2	1	2
1	4	0	8	24	['[][]' '[][]']	'[][]': 2	2	0	1
2	3	1	6	23	['[][[][]]' '[[[][]][]]']	'[][[][]]': 1, '[[[][]][]]': 1	2	1	2
2	3	1	6	22	['[][[][]]' '[][][[][]]']	'[][[][]]': 1, '[][][[][]]': 1	2	1	2
0	2	0	10	29	['[][]' '[[][][]]']	'[][]': 1, '[[][][]]': 1	2	1	2
0	2	0	9	33	['[[][][]]' '[]']	'[[][][]]': 1, '[]': 1	2	1	2
1	4	0	5	26	['[]' '[][]']	'[]': 1, '[][]': 1	2	1	2
4	2	0	7	22	['[[][]]' '[][]']	'[[][]]': 1, '[][]': 1	2	1	2
1	4	0	5	27	['[][]' '[][][]']	'[][]': 1, '[][][]': 1	2	1	2
0	2	0	3	12	['[[][]][]' '[[][]]']	'[[][]][]': 1, '[[][]]': 1	2	1	2
4	1	0	11	32	['[][][]' '[[][]][]']	'[][][]': 1, '[[][]][]': 1	2	1	2
1	4	0	5	30	['[][]' '[][]']	'[][]': 2	2	0	1
1	4	0	6	20	['[][]' '[][][]']	'[][]': 1, '[][][]': 1	2	1	2
1	3	1	7	35	['[[][]]' '[][]']	'[[][]]': 1, '[][]': 1	2	1	2
0	2	0	3	20	['[[][][]]' '[][[][]]']	'[[][][]]': 1, '[][[][]]': 1	2	1	2
0	2	0	3	21	['[][][]' '[][[][][]]']	'[][][]': 1, '[][[][][]]': 1	2	1	2
2	3	1	9	26	['[][]' '[]']	'[][]': 1, '[]': 1	2	1	2
1	3	1	7	20	['[[][][]]' '[][][][]']	'[[][][]]': 1, '[][][][]': 1	2	1	2
1	3	1	6	18	['[][]' '[][]']	'[][]': 2	2	0	1
4	1	0	12	31	['[[][]]' '[][]']	'[[][]]': 1, '[][]': 1	2	1	2
2	3	1	8	35	['[][[][]][]' '[]']	'[][[][]][]': 1, '[]': 1	2	1	2
0	2	0	4	30	['[]' '[][]']	'[]': 1, '[][]': 1	2	1	2
1	3	1	5	31	['[[][]]' '[][][]']	'[[][]]': 1, '[][][]': 1	2	1	2
0	2	0	5	31	['[[][]]' '[][][][]']	'[[][]]': 1, '[][][][]': 1	2	1	2
5	3	0	10	33	['[][][]' '[][]']	'[][][]': 1, '[][]': 1	2	1	2
1	4	0	6	30	['[][]' '[][]']	'[][]': 2	2	0	1
0	2	0	6	35	['[][][[][]]' '[]']	'[][][[][]]': 1, '[]': 1	2	1	2
0	2	0	7	19	['[][[][]]' '[]']	'[][[][]]': 1, '[]': 1	2	1	2
5	3	0	10	30	['[][][]' '[[][]][]']	'[][][]': 1, '[[][]][]': 1	2	1	2
2	2	1	10	36	['[][][][]' '[]']	'[][][][]': 1, '[]': 1	2	1	2
1	4	1	8	24	['[[][][]]' '[][]']	'[[][][]]': 1, '[][]': 1	2	1	2
2	2	1	10	34	['[][]' '[][]']	'[][]': 2	2	0	1
0	5	1	8	27	['[][][][][]' '[]']	'[][][][][]': 1, '[]': 1	2	1	2
0	5	1	6	31	['[]' '[][][]']	'[]': 1, '[][][]': 1	2	1	2
4	3	0	9	27	['[[][]]' '[]']	'[[][]]': 1, '[]': 1	2	1	2
4	3	0	9	26	['[[][]][]' '[[][]]']	'[[][]][]': 1, '[[][]]': 1	2	1	2
1	2	0	11	32	['[[][]]' '[][]']	'[[][]]': 1, '[][]': 1	2	1	2
1	2	0	11	31	['[]' '[][][]']	'[]': 1, '[][][]': 1	2	1	2
2	2	0	6	33	['[][][]' '[[][][]]']	'[][][]': 1, '[[][][]]': 1	2	1	2
2	2	0	6	32	['[][]' '[][]']	'[][]': 2	2	0	1
0	5	1	7	29	['[][][]' '[][][]']	'[][][]': 2	2	0	1
0	5	1	7	31	['[[][][]]' '[[][]]']	'[[][][]]': 1, '[[][]]': 1	2	1	2
4	3	0	8	32	['[][][]' '[][][]']	'[][][]': 2	2	0	1
4	3	0	8	31	['[[][]]' '[][]']	'[[][]]': 1, '[][]': 1	2	1	2
4	2	0	10	35	['[[][]]' '[[][]][]']	'[[][]]': 1, '[[][]][]': 1	2	1	2
3	1	0	9	34	['[][][]' '[][]']	'[][][]': 1, '[][]': 1	2	1	2
4	3	0	8	29	['[][][]' '[][][][]']	'[][][]': 1, '[][][][]': 1	2	1	2
4	3	0	8	27	['[[][]]' '[[][[][]]]']	'[[][]]': 1, '[[][[][]]]': 1	2	1	2
1	1	0	4	14	['[][][][]' '[[][][]]']	'[][][][]': 1, '[[][][]]': 1	2	1	2
[truncated: 974 more rows]
